# Supplementary material for: Chronic Voluntary Ethanol Drinking in Cynomolgus Macaques Elicits Gene Expression Changes in Prefrontal Cortical Area 46
Source: Alcohol Clin Exp Res. 2020 Jan 25;44(2):470–8. doi: 10.1111/acer.14259 (PMC7018568; doi:10.1111/acer.14259)
Supplement: Supplementary file 2 — Table S2. Gene Ontology (GO) of Alcohol Affected Genes. [file ACER-44-470-s002.xlsx]

## Sheet: GO PROCESS
GO Term	Description	P-value	FDR q-value	Enrichment	N	B	n	b	Genes
GO:0006952	defense response	1.28e-21	1.87e-17	2.51	12305	583	994	118	[LGALS9 - lectin, galactoside-binding, soluble, 9, NCF2 - neutrophil cytosolic factor 2, IFITM1 - interferon induced transmembrane protein 1, LGALS3BP - lectin, galactoside-binding, soluble, 3 binding protein, PLAC8 - placenta-specific 8, CD244 - cd244 molecule, natural killer cell receptor 2b4, PJA2 - praja ring finger 2, e3 ubiquitin protein ligase, UNC93B1 - unc-93 homolog b1 (c. elegans), TRE…
GO:0006955	immune response	2.36e-17	1.71e-13	2.54	12305	449	994	92	[NCF2 - neutrophil cytosolic factor 2, NCF4 - neutrophil cytosolic factor 4, 40kda, IFI27 - interferon, alpha-inducible protein 27, IL16 - interleukin 16, CD244 - cd244 molecule, natural killer cell receptor 2b4, SYK - spleen tyrosine kinase, PJA2 - praja ring finger 2, e3 ubiquitin protein ligase, F12 - coagulation factor xii (hageman factor), NLRC5 - nlr family, card domain containing 5, UNC93B…
GO:0006954	inflammatory response	3.03e-15	1.47e-11	3.06	12305	239	994	59	[LGALS9 - lectin, galactoside-binding, soluble, 9, F12 - coagulation factor xii (hageman factor), PJA2 - praja ring finger 2, e3 ubiquitin protein ligase, TREX1 - three prime repair exonuclease 1, SPP1 - secreted phosphoprotein 1, AGER - advanced glycosylation end product-specific receptor, NAIP - nlr family, apoptosis inhibitory protein, SLC11A1 - solute carrier family 11 (proton-coupled divalen…
GO:0002376	immune system process	9.91e-15	3.6e-11	1.72	12305	1336	994	186	[CD93 - cd93 molecule, NCF2 - neutrophil cytosolic factor 2, IFITM1 - interferon induced transmembrane protein 1, LGALS9 - lectin, galactoside-binding, soluble, 9, NCF4 - neutrophil cytosolic factor 4, 40kda, CLEC12A - c-type lectin domain family 12, member a, PLAC8 - placenta-specific 8, CD244 - cd244 molecule, natural killer cell receptor 2b4, IL16 - interleukin 16, PJA2 - praja ring finger 2, …
GO:0002684	positive regulation of immune system process	3.63e-14	1.06e-10	2.1	12305	636	994	108	[LGALS9 - lectin, galactoside-binding, soluble, 9, SASH3 - sam and sh3 domain containing 3, CD244 - cd244 molecule, natural killer cell receptor 2b4, PJA2 - praja ring finger 2, e3 ubiquitin protein ligase, UNC93B1 - unc-93 homolog b1 (c. elegans), TREX1 - three prime repair exonuclease 1, FLT3LG - fms-related tyrosine kinase 3 ligand, CXCL12 - chemokine (c-x-c motif) ligand 12, TMEM173 - transme…
GO:0042742	defense response to bacterium	8.99e-13	2.18e-09	4.54	12305	79	994	29	[STAB1 - stabilin 1, PLAC8 - placenta-specific 8, SYK - spleen tyrosine kinase, MYD88 - myeloid differentiation primary response 88, CAMP - cathelicidin antimicrobial peptide, AZU1 - azurocidin 1, NOD1 - nucleotide-binding oligomerization domain containing 1, SLC11A1 - solute carrier family 11 (proton-coupled divalent metal ion transporter), member 1, TLR2 - toll-like receptor 2, PYCARD - pyd and…
GO:0001775	cell activation	1.06e-12	2.21e-09	1.97	12305	704	994	112	[CD93 - cd93 molecule, CLEC12A - c-type lectin domain family 12, member a, PLAC8 - placenta-specific 8, CD244 - cd244 molecule, natural killer cell receptor 2b4, TREX1 - three prime repair exonuclease 1, FLT3LG - fms-related tyrosine kinase 3 ligand, TMEM106A - transmembrane protein 106a, TMEM173 - transmembrane protein 173, FLNA - filamin a, alpha, LCP2 - lymphocyte cytosolic protein 2 (sh2 doma…
GO:0050900	leukocyte migration	2.08e-12	3.78e-09	3.15	12305	177	994	45	[ITGA5 - integrin, alpha 5 (fibronectin receptor, alpha polypeptide), SLC7A7 - solute carrier family 7 (amino acid transporter light chain, y+l system), member 7, SYK - spleen tyrosine kinase, IL16 - interleukin 16, CD244 - cd244 molecule, natural killer cell receptor 2b4, ITGAM - integrin, alpha m (complement component 3 receptor 3 subunit), ITGAL - integrin, alpha l (antigen cd11a (p180), lymph…
GO:0007165	signal transduction	4.35e-12	7.04e-09	1.38	12305	3052	994	339	[NCF2 - neutrophil cytosolic factor 2, LGALS9 - lectin, galactoside-binding, soluble, 9, NCF4 - neutrophil cytosolic factor 4, 40kda, GFPT1 - glutamine--fructose-6-phosphate transaminase 1, LGALS3BP - lectin, galactoside-binding, soluble, 3 binding protein, SEMA3G - sema domain, immunoglobulin domain (ig), short basic domain, secreted, (semaphorin) 3g, UNC93B1 - unc-93 homolog b1 (c. elegans), TN…
GO:0045321	leukocyte activation	6.42e-12	9.33e-09	2.01	12305	617	994	100	[CD93 - cd93 molecule, CLEC12A - c-type lectin domain family 12, member a, PLAC8 - placenta-specific 8, CD244 - cd244 molecule, natural killer cell receptor 2b4, TREX1 - three prime repair exonuclease 1, FLT3LG - fms-related tyrosine kinase 3 ligand, TMEM106A - transmembrane protein 106a, TMEM173 - transmembrane protein 173, LCP2 - lymphocyte cytosolic protein 2 (sh2 domain containing leukocyte p…
GO:0050778	positive regulation of immune response	1.6e-11	2.11e-08	2.18	12305	455	994	80	[LGALS9 - lectin, galactoside-binding, soluble, 9, SASH3 - sam and sh3 domain containing 3, PRKACB - protein kinase, camp-dependent, catalytic, beta, SYK - spleen tyrosine kinase, PJA2 - praja ring finger 2, e3 ubiquitin protein ligase, NLRC5 - nlr family, card domain containing 5, UNC93B1 - unc-93 homolog b1 (c. elegans), TREX1 - three prime repair exonuclease 1, HLX - h2.0-like homeobox, SLC11A…
GO:0009617	response to bacterium	3.08e-11	3.73e-08	3.4	12305	131	994	36	[STAB1 - stabilin 1, PLAC8 - placenta-specific 8, PTAFR - platelet-activating factor receptor, MYD88 - myeloid differentiation primary response 88, SYK - spleen tyrosine kinase, NLRC5 - nlr family, card domain containing 5, CAMP - cathelicidin antimicrobial peptide, AZU1 - azurocidin 1, NOD1 - nucleotide-binding oligomerization domain containing 1, SLC11A1 - solute carrier family 11 (proton-coupl…
GO:0050776	regulation of immune response	5.65e-11	6.32e-08	1.94	12305	631	994	99	[LGALS9 - lectin, galactoside-binding, soluble, 9, IFITM1 - interferon induced transmembrane protein 1, SASH3 - sam and sh3 domain containing 3, XIAP - x-linked inhibitor of apoptosis, PJA2 - praja ring finger 2, e3 ubiquitin protein ligase, UNC93B1 - unc-93 homolog b1 (c. elegans), TREX1 - three prime repair exonuclease 1, TMEM173 - transmembrane protein 173, CD74 - cd74 molecule, major histocom…
GO:0002366	leukocyte activation involved in immune response	6.95e-11	7.22e-08	2.15	12305	443	994	77	[CD93 - cd93 molecule, TBC1D10C - tbc1 domain family, member 10c, CLEC12A - c-type lectin domain family 12, member a, SBNO2 - strawberry notch homolog 2 (drosophila), PLAC8 - placenta-specific 8, CD244 - cd244 molecule, natural killer cell receptor 2b4, SYK - spleen tyrosine kinase, TREX1 - three prime repair exonuclease 1, CAMP - cathelicidin antimicrobial peptide, SIGLEC14 - sialic acid binding…
GO:0002274	myeloid leukocyte activation	9.04e-11	8.77e-08	2.15	12305	437	994	76	[CD93 - cd93 molecule, TBC1D10C - tbc1 domain family, member 10c, CLEC12A - c-type lectin domain family 12, member a, SBNO2 - strawberry notch homolog 2 (drosophila), PLAC8 - placenta-specific 8, SYK - spleen tyrosine kinase, TREX1 - three prime repair exonuclease 1, CAMP - cathelicidin antimicrobial peptide, SIGLEC14 - sialic acid binding ig-like lectin 14, TMEM106A - transmembrane protein 106a,…
GO:0002263	cell activation involved in immune response	9.7e-11	8.82e-08	2.14	12305	446	994	77	[CD93 - cd93 molecule, TBC1D10C - tbc1 domain family, member 10c, CLEC12A - c-type lectin domain family 12, member a, SBNO2 - strawberry notch homolog 2 (drosophila), PLAC8 - placenta-specific 8, CD244 - cd244 molecule, natural killer cell receptor 2b4, SYK - spleen tyrosine kinase, TREX1 - three prime repair exonuclease 1, CAMP - cathelicidin antimicrobial peptide, SIGLEC14 - sialic acid binding…
GO:0098542	defense response to other organism	4.33e-10	3.7e-07	2.75	12305	198	994	44	[IFITM1 - interferon induced transmembrane protein 1, STAB1 - stabilin 1, PLAC8 - placenta-specific 8, IFI27 - interferon, alpha-inducible protein 27, BATF - basic leucine zipper transcription factor, atf-like, SYK - spleen tyrosine kinase, MYD88 - myeloid differentiation primary response 88, NLRC5 - nlr family, card domain containing 5, UNC93B1 - unc-93 homolog b1 (c. elegans), CAMP - cathelicid…
GO:0002703	regulation of leukocyte mediated immunity	4.67e-10	3.77e-07	3.46	12305	111	994	31	[LGALS9 - lectin, galactoside-binding, soluble, 9, MSH2 - muts homolog 2, colon cancer, nonpolyposis type 1 (e. coli), SASH3 - sam and sh3 domain containing 3, ITGAM - integrin, alpha m (complement component 3 receptor 3 subunit), PTAFR - platelet-activating factor receptor, SYK - spleen tyrosine kinase, AGER - advanced glycosylation end product-specific receptor, LYN - v-yes-1 yamaguchi sarcoma …
GO:0001819	positive regulation of cytokine production	7.85e-10	6.01e-07	2.44	12305	269	994	53	[LGALS9 - lectin, galactoside-binding, soluble, 9, SASH3 - sam and sh3 domain containing 3, SYK - spleen tyrosine kinase, CD244 - cd244 molecule, natural killer cell receptor 2b4, AGER - advanced glycosylation end product-specific receptor, SLC11A1 - solute carrier family 11 (proton-coupled divalent metal ion transporter), member 1, TMEM173 - transmembrane protein 173, CD74 - cd74 molecule, major…
GO:0002275	myeloid cell activation involved in immune response	1.44e-09	1.04e-06	2.13	12305	395	994	68	[CD93 - cd93 molecule, TBC1D10C - tbc1 domain family, member 10c, CLEC12A - c-type lectin domain family 12, member a, SBNO2 - strawberry notch homolog 2 (drosophila), PLAC8 - placenta-specific 8, SYK - spleen tyrosine kinase, TREX1 - three prime repair exonuclease 1, CAMP - cathelicidin antimicrobial peptide, SIGLEC14 - sialic acid binding ig-like lectin 14, SLC11A1 - solute carrier family 11 (pr…
GO:0002819	regulation of adaptive immune response	1.84e-09	1.27e-06	3.54	12305	98	994	28	[MSH2 - muts homolog 2, colon cancer, nonpolyposis type 1 (e. coli), SASH3 - sam and sh3 domain containing 3, SOCS5 - suppressor of cytokine signaling 5, HLX - h2.0-like homeobox, AGER - advanced glycosylation end product-specific receptor, SLC11A1 - solute carrier family 11 (proton-coupled divalent metal ion transporter), member 1, ATAD5 - atpase family, aaa domain containing 5, JAK3 - janus kin…
GO:0002699	positive regulation of immune effector process	2.18e-09	1.44e-06	3.19	12305	124	994	32	[LGALS9 - lectin, galactoside-binding, soluble, 9, MSH2 - muts homolog 2, colon cancer, nonpolyposis type 1 (e. coli), SASH3 - sam and sh3 domain containing 3, PTAFR - platelet-activating factor receptor, ITGAM - integrin, alpha m (complement component 3 receptor 3 subunit), CD244 - cd244 molecule, natural killer cell receptor 2b4, SYK - spleen tyrosine kinase, SOCS5 - suppressor of cytokine sign…
GO:0002697	regulation of immune effector process	2.24e-09	1.42e-06	2.5	12305	238	994	48	[LGALS9 - lectin, galactoside-binding, soluble, 9, MSH2 - muts homolog 2, colon cancer, nonpolyposis type 1 (e. coli), SASH3 - sam and sh3 domain containing 3, PTAFR - platelet-activating factor receptor, ITGAM - integrin, alpha m (complement component 3 receptor 3 subunit), SYK - spleen tyrosine kinase, CD244 - cd244 molecule, natural killer cell receptor 2b4, SOCS5 - suppressor of cytokine sign…
GO:0032101	regulation of response to external stimulus	2.99e-09	1.81e-06	1.92	12305	541	994	84	[LGALS9 - lectin, galactoside-binding, soluble, 9, PHLDB2 - pleckstrin homology-like domain, family b, member 2, SBNO2 - strawberry notch homolog 2 (drosophila), SEMA3G - sema domain, immunoglobulin domain (ig), short basic domain, secreted, (semaphorin) 3g, XIAP - x-linked inhibitor of apoptosis, IL16 - interleukin 16, SYK - spleen tyrosine kinase, F12 - coagulation factor xii (hageman factor), …
GO:0002682	regulation of immune system process	3.38e-09	1.97e-06	1.65	12305	984	994	131	[IFITM1 - interferon induced transmembrane protein 1, LGALS9 - lectin, galactoside-binding, soluble, 9, SASH3 - sam and sh3 domain containing 3, XIAP - x-linked inhibitor of apoptosis, CD244 - cd244 molecule, natural killer cell receptor 2b4, PJA2 - praja ring finger 2, e3 ubiquitin protein ligase, UNC93B1 - unc-93 homolog b1 (c. elegans), TREX1 - three prime repair exonuclease 1, FLT3LG - fms-re…
GO:0002252	immune effector process	3.91e-09	2.19e-06	1.82	12305	653	994	96	[IFITM1 - interferon induced transmembrane protein 1, CD93 - cd93 molecule, TBC1D10C - tbc1 domain family, member 10c, CLEC12A - c-type lectin domain family 12, member a, SBNO2 - strawberry notch homolog 2 (drosophila), PLAC8 - placenta-specific 8, IFI27 - interferon, alpha-inducible protein 27, CD244 - cd244 molecule, natural killer cell receptor 2b4, SYK - spleen tyrosine kinase, NLRC5 - nlr fa…
GO:0045055	regulated exocytosis	5.93e-09	3.2e-06	1.93	12305	513	994	80	[CD93 - cd93 molecule, TBC1D10C - tbc1 domain family, member 10c, CLEC12A - c-type lectin domain family 12, member a, LGALS3BP - lectin, galactoside-binding, soluble, 3 binding protein, PLAC8 - placenta-specific 8, CAMP - cathelicidin antimicrobial peptide, SIGLEC14 - sialic acid binding ig-like lectin 14, SYT4 - synaptotagmin iv, SLC11A1 - solute carrier family 11 (proton-coupled divalent metal …
GO:0045087	innate immune response	6.05e-09	3.14e-06	2.43	12305	245	994	48	[NCF2 - neutrophil cytosolic factor 2, IFI27 - interferon, alpha-inducible protein 27, ITGAM - integrin, alpha m (complement component 3 receptor 3 subunit), CD244 - cd244 molecule, natural killer cell receptor 2b4, SYK - spleen tyrosine kinase, MYD88 - myeloid differentiation primary response 88, TYROBP - tyro protein tyrosine kinase binding protein, PJA2 - praja ring finger 2, e3 ubiquitin prot…
GO:0050865	regulation of cell activation	6.38e-09	3.2e-06	2.16	12305	350	994	61	[LGALS9 - lectin, galactoside-binding, soluble, 9, SASH3 - sam and sh3 domain containing 3, SYK - spleen tyrosine kinase, PJA2 - praja ring finger 2, e3 ubiquitin protein ligase, LST1 - leukocyte specific transcript 1, TREX1 - three prime repair exonuclease 1, FLT3LG - fms-related tyrosine kinase 3 ligand, HLX - h2.0-like homeobox, AGER - advanced glycosylation end product-specific receptor, CD74…
GO:0002696	positive regulation of leukocyte activation	6.54e-09	3.17e-06	2.6	12305	200	994	42	[LGALS9 - lectin, galactoside-binding, soluble, 9, MSH2 - muts homolog 2, colon cancer, nonpolyposis type 1 (e. coli), SASH3 - sam and sh3 domain containing 3, PTAFR - platelet-activating factor receptor, ITGAM - integrin, alpha m (complement component 3 receptor 3 subunit), TYROBP - tyro protein tyrosine kinase binding protein, SYK - spleen tyrosine kinase, SOCS5 - suppressor of cytokine signali…
GO:0002687	positive regulation of leukocyte migration	6.95e-09	3.26e-06	3.54	12305	91	994	26	[LGALS9 - lectin, galactoside-binding, soluble, 9, PTAFR - platelet-activating factor receptor, DYSF - dysferlin, limb girdle muscular dystrophy 2b (autosomal recessive), PLVAP - plasmalemma vesicle associated protein, ITGA2 - integrin, alpha 2 (cd49b, alpha 2 subunit of vla-2 receptor), CXCL12 - chemokine (c-x-c motif) ligand 12, AGER - advanced glycosylation end product-specific receptor, CD74 …
GO:0007166	cell surface receptor signaling pathway	8.14e-09	3.7e-06	1.49	12305	1505	994	181	[NCF2 - neutrophil cytosolic factor 2, IFITM1 - interferon induced transmembrane protein 1, NCF4 - neutrophil cytosolic factor 4, 40kda, SEMA3G - sema domain, immunoglobulin domain (ig), short basic domain, secreted, (semaphorin) 3g, XIAP - x-linked inhibitor of apoptosis, IL16 - interleukin 16, TNFRSF12A - tumor necrosis factor receptor superfamily, member 12a, TREX1 - three prime repair exonucl…
GO:0032642	regulation of chemokine production	1.23e-08	5.43e-06	4.44	12305	53	994	19	[CSF1R - colony stimulating factor 1 receptor, LGALS9 - lectin, galactoside-binding, soluble, 9, SYK - spleen tyrosine kinase, SOCS5 - suppressor of cytokine signaling 5, IL33 - interleukin 33, AZU1 - azurocidin 1, AGER - advanced glycosylation end product-specific receptor, TWIST1 - twist basic helix-loop-helix transcription factor 1, TNF - tumor necrosis factor, CD74 - cd74 molecule, major hist…
GO:0036230	granulocyte activation	1.33e-08	5.67e-06	2.07	12305	382	994	64	[CD93 - cd93 molecule, TBC1D10C - tbc1 domain family, member 10c, CLEC12A - c-type lectin domain family 12, member a, PLAC8 - placenta-specific 8, SYK - spleen tyrosine kinase, CAMP - cathelicidin antimicrobial peptide, SIGLEC14 - sialic acid binding ig-like lectin 14, SLC11A1 - solute carrier family 11 (proton-coupled divalent metal ion transporter), member 1, TMEM173 - transmembrane protein 173…
GO:0051240	positive regulation of multicellular organismal process	1.38e-08	5.74e-06	1.54	12305	1227	994	153	[IFITM1 - interferon induced transmembrane protein 1, LGALS9 - lectin, galactoside-binding, soluble, 9, PHLDB2 - pleckstrin homology-like domain, family b, member 2, SASH3 - sam and sh3 domain containing 3, PLAC8 - placenta-specific 8, CD244 - cd244 molecule, natural killer cell receptor 2b4, TNFRSF12A - tumor necrosis factor receptor superfamily, member 12a, FLT3LG - fms-related tyrosine kinase …
GO:0051707	response to other organism	1.61e-08	6.49e-06	2.17	12305	325	994	57	[IFITM1 - interferon induced transmembrane protein 1, LGALS9 - lectin, galactoside-binding, soluble, 9, PLAC8 - placenta-specific 8, SYK - spleen tyrosine kinase, IFI27 - interferon, alpha-inducible protein 27, NLRC5 - nlr family, card domain containing 5, UNC93B1 - unc-93 homolog b1 (c. elegans), CAMP - cathelicidin antimicrobial peptide, TREX1 - three prime repair exonuclease 1, CXCL12 - chemok…
GO:0042116	macrophage activation	1.86e-08	7.31e-06	5.08	12305	39	994	16	[CD93 - cd93 molecule, SBNO2 - strawberry notch homolog 2 (drosophila), SYK - spleen tyrosine kinase, ITGAM - integrin, alpha m (complement component 3 receptor 3 subunit), TYROBP - tyro protein tyrosine kinase binding protein, IL33 - interleukin 33, DYSF - dysferlin, limb girdle muscular dystrophy 2b (autosomal recessive), TREX1 - three prime repair exonuclease 1, AZU1 - azurocidin 1, TMEM106A -…
GO:0043299	leukocyte degranulation	2e-08	7.66e-06	2.05	12305	386	994	64	[CD93 - cd93 molecule, TBC1D10C - tbc1 domain family, member 10c, CLEC12A - c-type lectin domain family 12, member a, PLAC8 - placenta-specific 8, CAMP - cathelicidin antimicrobial peptide, SIGLEC14 - sialic acid binding ig-like lectin 14, SLC11A1 - solute carrier family 11 (proton-coupled divalent metal ion transporter), member 1, TMEM173 - transmembrane protein 173, TLR2 - toll-like receptor 2,…
GO:0002694	regulation of leukocyte activation	2.33e-08	8.68e-06	2.17	12305	320	994	56	[LGALS9 - lectin, galactoside-binding, soluble, 9, SASH3 - sam and sh3 domain containing 3, SYK - spleen tyrosine kinase, PJA2 - praja ring finger 2, e3 ubiquitin protein ligase, LST1 - leukocyte specific transcript 1, TREX1 - three prime repair exonuclease 1, FLT3LG - fms-related tyrosine kinase 3 ligand, HLX - h2.0-like homeobox, AGER - advanced glycosylation end product-specific receptor, CD74…
GO:0042119	neutrophil activation	2.35e-08	8.53e-06	2.06	12305	379	994	63	[CD93 - cd93 molecule, TBC1D10C - tbc1 domain family, member 10c, CLEC12A - c-type lectin domain family 12, member a, PLAC8 - placenta-specific 8, SYK - spleen tyrosine kinase, CAMP - cathelicidin antimicrobial peptide, SIGLEC14 - sialic acid binding ig-like lectin 14, SLC11A1 - solute carrier family 11 (proton-coupled divalent metal ion transporter), member 1, TMEM173 - transmembrane protein 173…
GO:0050867	positive regulation of cell activation	2.53e-08	8.96e-06	2.49	12305	209	994	42	[LGALS9 - lectin, galactoside-binding, soluble, 9, MSH2 - muts homolog 2, colon cancer, nonpolyposis type 1 (e. coli), SASH3 - sam and sh3 domain containing 3, PTAFR - platelet-activating factor receptor, ITGAM - integrin, alpha m (complement component 3 receptor 3 subunit), TYROBP - tyro protein tyrosine kinase binding protein, SYK - spleen tyrosine kinase, SOCS5 - suppressor of cytokine signali…
GO:0006935	chemotaxis	2.92e-08	1.01e-05	2.48	12305	210	994	42	[LGALS9 - lectin, galactoside-binding, soluble, 9, SEMA3G - sema domain, immunoglobulin domain (ig), short basic domain, secreted, (semaphorin) 3g, PTAFR - platelet-activating factor receptor, SYK - spleen tyrosine kinase, IL16 - interleukin 16, SEMA3A - sema domain, immunoglobulin domain (ig), short basic domain, secreted, (semaphorin) 3a, FGF10 - fibroblast growth factor 10, CMTM7 - cklf-like m…
GO:0007155	cell adhesion	2.98e-08	1.01e-05	1.79	12305	614	994	89	[CD93 - cd93 molecule, LGALS3BP - lectin, galactoside-binding, soluble, 3 binding protein, SYK - spleen tyrosine kinase, COL18A1 - collagen, type xviii, alpha 1, TNFRSF12A - tumor necrosis factor receptor superfamily, member 12a, SIGLEC14 - sialic acid binding ig-like lectin 14, CXCL12 - chemokine (c-x-c motif) ligand 12, SPP1 - secreted phosphoprotein 1, GP1BB - glycoprotein ib (platelet), beta …
GO:0002283	neutrophil activation involved in immune response	3.37e-08	1.11e-05	2.05	12305	374	994	62	[CD93 - cd93 molecule, TBC1D10C - tbc1 domain family, member 10c, CLEC12A - c-type lectin domain family 12, member a, PLAC8 - placenta-specific 8, SYK - spleen tyrosine kinase, CAMP - cathelicidin antimicrobial peptide, SIGLEC14 - sialic acid binding ig-like lectin 14, SLC11A1 - solute carrier family 11 (proton-coupled divalent metal ion transporter), member 1, TMEM173 - transmembrane protein 173…
GO:0002822	regulation of adaptive immune response based on somatic recombination of immune receptors built from immunoglobulin superfamily domains	3.39e-08	1.1e-05	3.5	12305	85	994	24	[RIF1 - rap1 interacting factor homolog (yeast), MSH2 - muts homolog 2, colon cancer, nonpolyposis type 1 (e. coli), SASH3 - sam and sh3 domain containing 3, TGFB1 - transforming growth factor, beta 1, SOCS5 - suppressor of cytokine signaling 5, IL33 - interleukin 33, IL1R1 - interleukin 1 receptor, type i, HLX - h2.0-like homeobox, FCGR2B - fc fragment of igg, low affinity iib, receptor (cd32), …
GO:0001525	angiogenesis	3.69e-08	1.17e-05	2.49	12305	204	994	41	[ITGA5 - integrin, alpha 5 (fibronectin receptor, alpha polypeptide), TIE1 - tyrosine kinase with immunoglobulin-like and egf-like domains 1, SYK - spleen tyrosine kinase, FGF10 - fibroblast growth factor 10, TNFRSF12A - tumor necrosis factor receptor superfamily, member 12a, COL18A1 - collagen, type xviii, alpha 1, DYSF - dysferlin, limb girdle muscular dystrophy 2b (autosomal recessive), ACVRL1…
GO:0042330	taxis	3.88e-08	1.2e-05	2.45	12305	212	994	42	[LGALS9 - lectin, galactoside-binding, soluble, 9, SEMA3G - sema domain, immunoglobulin domain (ig), short basic domain, secreted, (semaphorin) 3g, PTAFR - platelet-activating factor receptor, SYK - spleen tyrosine kinase, IL16 - interleukin 16, SEMA3A - sema domain, immunoglobulin domain (ig), short basic domain, secreted, (semaphorin) 3a, FGF10 - fibroblast growth factor 10, CMTM7 - cklf-like m…
GO:0022610	biological adhesion	4.06e-08	1.23e-05	1.78	12305	618	994	89	[CD93 - cd93 molecule, LGALS3BP - lectin, galactoside-binding, soluble, 3 binding protein, SYK - spleen tyrosine kinase, COL18A1 - collagen, type xviii, alpha 1, TNFRSF12A - tumor necrosis factor receptor superfamily, member 12a, SIGLEC14 - sialic acid binding ig-like lectin 14, CXCL12 - chemokine (c-x-c motif) ligand 12, SPP1 - secreted phosphoprotein 1, GP1BB - glycoprotein ib (platelet), beta …
GO:0050670	regulation of lymphocyte proliferation	5.08e-08	1.51e-05	2.95	12305	126	994	30	[LGALS9 - lectin, galactoside-binding, soluble, 9, SASH3 - sam and sh3 domain containing 3, SYK - spleen tyrosine kinase, TYROBP - tyro protein tyrosine kinase binding protein, FGF10 - fibroblast growth factor 10, RASAL3 - ras protein activator like 3, LST1 - leukocyte specific transcript 1, FLT3LG - fms-related tyrosine kinase 3 ligand, AGER - advanced glycosylation end product-specific receptor…
GO:0050764	regulation of phagocytosis	5.46e-08	1.59e-05	3.93	12305	63	994	20	[HCK - hemopoietic cell kinase, SYK - spleen tyrosine kinase, IL2RG - interleukin 2 receptor, gamma, TGFB1 - transforming growth factor, beta 1, TMEM55A - transmembrane protein 55a, DYSF - dysferlin, limb girdle muscular dystrophy 2b (autosomal recessive), ITGA2 - integrin, alpha 2 (cd49b, alpha 2 subunit of vla-2 receptor), MFGE8 - milk fat globule-egf factor 8 protein, DOCK2 - dedicator of cyto…
GO:0032944	regulation of mononuclear cell proliferation	6.15e-08	1.75e-05	2.92	12305	127	994	30	[LGALS9 - lectin, galactoside-binding, soluble, 9, SASH3 - sam and sh3 domain containing 3, SYK - spleen tyrosine kinase, TYROBP - tyro protein tyrosine kinase binding protein, FGF10 - fibroblast growth factor 10, RASAL3 - ras protein activator like 3, LST1 - leukocyte specific transcript 1, FLT3LG - fms-related tyrosine kinase 3 ligand, AGER - advanced glycosylation end product-specific receptor…
GO:0070663	regulation of leukocyte proliferation	6.22e-08	1.74e-05	2.86	12305	134	994	31	[LGALS9 - lectin, galactoside-binding, soluble, 9, SASH3 - sam and sh3 domain containing 3, SYK - spleen tyrosine kinase, TYROBP - tyro protein tyrosine kinase binding protein, FGF10 - fibroblast growth factor 10, RASAL3 - ras protein activator like 3, LST1 - leukocyte specific transcript 1, FLT3LG - fms-related tyrosine kinase 3 ligand, AGER - advanced glycosylation end product-specific receptor…
GO:0043312	neutrophil degranulation	6.55e-08	1.8e-05	2.03	12305	372	994	61	[CD93 - cd93 molecule, TBC1D10C - tbc1 domain family, member 10c, CLEC12A - c-type lectin domain family 12, member a, PLAC8 - placenta-specific 8, CAMP - cathelicidin antimicrobial peptide, SIGLEC14 - sialic acid binding ig-like lectin 14, SLC11A1 - solute carrier family 11 (proton-coupled divalent metal ion transporter), member 1, TMEM173 - transmembrane protein 173, TLR2 - toll-like receptor 2,…
GO:0006887	exocytosis	1.16e-07	3.14e-05	1.78	12305	576	994	83	[CD93 - cd93 molecule, TBC1D10C - tbc1 domain family, member 10c, LGALS3BP - lectin, galactoside-binding, soluble, 3 binding protein, CLEC12A - c-type lectin domain family 12, member a, PLAC8 - placenta-specific 8, CAMP - cathelicidin antimicrobial peptide, SIGLEC14 - sialic acid binding ig-like lectin 14, SYT4 - synaptotagmin iv, SLC11A1 - solute carrier family 11 (proton-coupled divalent metal …
GO:0043300	regulation of leukocyte degranulation	1.38e-07	3.65e-05	5.1	12305	34	994	14	[LGALS9 - lectin, galactoside-binding, soluble, 9, STXBP2 - syntaxin binding protein 2, ITGAM - integrin, alpha m (complement component 3 receptor 3 subunit), PTAFR - platelet-activating factor receptor, SYK - spleen tyrosine kinase, FCGR2B - fc fragment of igg, low affinity iib, receptor (cd32), LYN - v-yes-1 yamaguchi sarcoma viral related oncogene homolog, FES - feline sarcoma oncogene, FCER1G…
GO:0050727	regulation of inflammatory response	1.52e-07	3.94e-05	2.31	12305	230	994	43	[SBNO2 - strawberry notch homolog 2 (drosophila), XIAP - x-linked inhibitor of apoptosis, MYD88 - myeloid differentiation primary response 88, SOCS5 - suppressor of cytokine signaling 5, F12 - coagulation factor xii (hageman factor), TREX1 - three prime repair exonuclease 1, ITGA2 - integrin, alpha 2 (cd49b, alpha 2 subunit of vla-2 receptor), AGER - advanced glycosylation end product-specific re…
GO:0001817	regulation of cytokine production	1.59e-07	4.07e-05	1.9	12305	443	994	68	[LGALS9 - lectin, galactoside-binding, soluble, 9, SASH3 - sam and sh3 domain containing 3, CD244 - cd244 molecule, natural killer cell receptor 2b4, SYK - spleen tyrosine kinase, NLRC5 - nlr family, card domain containing 5, TREX1 - three prime repair exonuclease 1, AGER - advanced glycosylation end product-specific receptor, SLC11A1 - solute carrier family 11 (proton-coupled divalent metal ion …
GO:0040011	locomotion	1.63e-07	4.08e-05	1.68	12305	713	994	97	[LGALS9 - lectin, galactoside-binding, soluble, 9, SEMA3G - sema domain, immunoglobulin domain (ig), short basic domain, secreted, (semaphorin) 3g, CD244 - cd244 molecule, natural killer cell receptor 2b4, IL16 - interleukin 16, ANLN - anillin, actin binding protein, CXCL12 - chemokine (c-x-c motif) ligand 12, TNFRSF10A - tumor necrosis factor receptor superfamily, member 10a, CD74 - cd74 molecul…
GO:0016477	cell migration	1.83e-07	4.52e-05	1.77	12305	582	994	83	[SEMA3G - sema domain, immunoglobulin domain (ig), short basic domain, secreted, (semaphorin) 3g, IL16 - interleukin 16, CD244 - cd244 molecule, natural killer cell receptor 2b4, SYK - spleen tyrosine kinase, ANLN - anillin, actin binding protein, CXCL12 - chemokine (c-x-c motif) ligand 12, SLC16A3 - solute carrier family 16 (monocarboxylate transporter), member 3, TNFRSF10A - tumor necrosis fact…
GO:0032653	regulation of interleukin-10 production	1.88e-07	4.57e-05	5.36	12305	30	994	13	[LGALS9 - lectin, galactoside-binding, soluble, 9, SASH3 - sam and sh3 domain containing 3, SYK - spleen tyrosine kinase, TYROBP - tyro protein tyrosine kinase binding protein, FCGR2B - fc fragment of igg, low affinity iib, receptor (cd32), AGER - advanced glycosylation end product-specific receptor, BCL3 - b-cell cll/lymphoma 3, IDO1 - indoleamine 2,3-dioxygenase 1, FCER1G - fc fragment of ige, …
GO:1903039	positive regulation of leukocyte cell-cell adhesion	2.19e-07	5.22e-05	2.77	12305	134	994	30	[LGALS9 - lectin, galactoside-binding, soluble, 9, SASH3 - sam and sh3 domain containing 3, PTAFR - platelet-activating factor receptor, SYK - spleen tyrosine kinase, SOCS5 - suppressor of cytokine signaling 5, RASAL3 - ras protein activator like 3, HLX - h2.0-like homeobox, AGER - advanced glycosylation end product-specific receptor, CD74 - cd74 molecule, major histocompatibility complex, class …
GO:1902105	regulation of leukocyte differentiation	2.3e-07	5.4e-05	2.53	12305	171	994	35	[LGALS9 - lectin, galactoside-binding, soluble, 9, SASH3 - sam and sh3 domain containing 3, TYROBP - tyro protein tyrosine kinase binding protein, SYK - spleen tyrosine kinase, SOCS5 - suppressor of cytokine signaling 5, TRIB1 - tribbles homolog 1 (drosophila), FLT3LG - fms-related tyrosine kinase 3 ligand, HLX - h2.0-like homeobox, AGER - advanced glycosylation end product-specific receptor, CA2…
GO:0030155	regulation of cell adhesion	2.62e-07	6.04e-05	1.84	12305	485	994	72	[LGALS9 - lectin, galactoside-binding, soluble, 9, PHLDB2 - pleckstrin homology-like domain, family b, member 2, SASH3 - sam and sh3 domain containing 3, SYK - spleen tyrosine kinase, CXCL12 - chemokine (c-x-c motif) ligand 12, HLX - h2.0-like homeobox, AGER - advanced glycosylation end product-specific receptor, CD74 - cd74 molecule, major histocompatibility complex, class ii invariant chain, FL…
GO:0002250	adaptive immune response	2.74e-07	6.23e-05	3.16	12305	94	994	24	[MSH2 - muts homolog 2, colon cancer, nonpolyposis type 1 (e. coli), LAT2 - linker for activation of t cells family, member 2, TGFB1 - transforming growth factor, beta 1, SYK - spleen tyrosine kinase, CD244 - cd244 molecule, natural killer cell receptor 2b4, TNFRSF14 - tumor necrosis factor receptor superfamily, member 14, UNC93B1 - unc-93 homolog b1 (c. elegans), TREX1 - three prime repair exonu…
GO:0045785	positive regulation of cell adhesion	2.86e-07	6.41e-05	2.15	12305	276	994	48	[ITGA5 - integrin, alpha 5 (fibronectin receptor, alpha polypeptide), LGALS9 - lectin, galactoside-binding, soluble, 9, SASH3 - sam and sh3 domain containing 3, LIMS2 - lim and senescent cell antigen-like domains 2, PTAFR - platelet-activating factor receptor, SYK - spleen tyrosine kinase, SOCS5 - suppressor of cytokine signaling 5, RASAL3 - ras protein activator like 3, DYSF - dysferlin, limb gi…
GO:0002886	regulation of myeloid leukocyte mediated immunity	3.13e-07	6.91e-05	4.53	12305	41	994	15	[LGALS9 - lectin, galactoside-binding, soluble, 9, STXBP2 - syntaxin binding protein 2, SYK - spleen tyrosine kinase, ITGAM - integrin, alpha m (complement component 3 receptor 3 subunit), PTAFR - platelet-activating factor receptor, FCGR2B - fc fragment of igg, low affinity iib, receptor (cd32), C3 - complement component 3, LYN - v-yes-1 yamaguchi sarcoma viral related oncogene homolog, FES - fe…
GO:0007159	leukocyte cell-cell adhesion	3.22e-07	7e-05	4.81	12305	36	994	14	[ITGA5 - integrin, alpha 5 (fibronectin receptor, alpha polypeptide), SYK - spleen tyrosine kinase, ITGAL - integrin, alpha l (antigen cd11a (p180), lymphocyte function-associated antigen 1; alpha polypeptide), CCL5 - chemokine (c-c motif) ligand 5, S100A8 - s100 calcium binding protein a8, S100A9 - s100 calcium binding protein a9, TNF - tumor necrosis factor, FERMT3 - fermitin family member 3, C…
GO:1902107	positive regulation of leukocyte differentiation	3.39e-07	7.26e-05	3.13	12305	95	994	24	[LGALS9 - lectin, galactoside-binding, soluble, 9, SASH3 - sam and sh3 domain containing 3, TGFB1 - transforming growth factor, beta 1, TMEM64 - transmembrane protein 64, SYK - spleen tyrosine kinase, TYROBP - tyro protein tyrosine kinase binding protein, SOCS5 - suppressor of cytokine signaling 5, TRIB1 - tribbles homolog 1 (drosophila), EVI2B - ecotropic viral integration site 2b, FLT3LG - fms-…
GO:0032940	secretion by cell	3.6e-07	7.58e-05	1.66	12305	725	994	97	[CD93 - cd93 molecule, CLEC12A - c-type lectin domain family 12, member a, LGALS3BP - lectin, galactoside-binding, soluble, 3 binding protein, PLAC8 - placenta-specific 8, TMEM106A - transmembrane protein 106a, TMEM173 - transmembrane protein 173, FLNA - filamin a, alpha, LCP2 - lymphocyte cytosolic protein 2 (sh2 domain containing leukocyte protein of 76kda), GCGR - glucagon receptor, TCIRG1 - t…
GO:0002685	regulation of leukocyte migration	4.31e-07	8.96e-05	2.69	12305	138	994	30	[LGALS9 - lectin, galactoside-binding, soluble, 9, PTAFR - platelet-activating factor receptor, DYSF - dysferlin, limb girdle muscular dystrophy 2b (autosomal recessive), ITGA2 - integrin, alpha 2 (cd49b, alpha 2 subunit of vla-2 receptor), PLVAP - plasmalemma vesicle associated protein, CXCL12 - chemokine (c-x-c motif) ligand 12, AGER - advanced glycosylation end product-specific receptor, CD74 …
GO:0002763	positive regulation of myeloid leukocyte differentiation	4.8e-07	9.84e-05	4.68	12305	37	994	14	[TYROBP - tyro protein tyrosine kinase binding protein, TGFB1 - transforming growth factor, beta 1, TMEM64 - transmembrane protein 64, TRIB1 - tribbles homolog 1 (drosophila), EVI2B - ecotropic viral integration site 2b, TNF - tumor necrosis factor, CA2 - carbonic anhydrase ii, CD74 - cd74 molecule, major histocompatibility complex, class ii invariant chain, CASP8 - caspase 8, apoptosis-related c…
GO:0043207	response to external biotic stimulus	5.1e-07	0.000103	1.82	12305	475	994	70	[LGALS9 - lectin, galactoside-binding, soluble, 9, IFITM1 - interferon induced transmembrane protein 1, SBNO2 - strawberry notch homolog 2 (drosophila), PLAC8 - placenta-specific 8, IFI27 - interferon, alpha-inducible protein 27, SYK - spleen tyrosine kinase, UNC93B1 - unc-93 homolog b1 (c. elegans), NLRC5 - nlr family, card domain containing 5, TREX1 - three prime repair exonuclease 1, CAMP - ca…
GO:0019221	cytokine-mediated signaling pathway	7.43e-07	0.000148	1.87	12305	416	994	63	[IFITM1 - interferon induced transmembrane protein 1, IFI27 - interferon, alpha-inducible protein 27, SYK - spleen tyrosine kinase, IL16 - interleukin 16, TNFRSF12A - tumor necrosis factor receptor superfamily, member 12a, TREX1 - three prime repair exonuclease 1, FLT3LG - fms-related tyrosine kinase 3 ligand, PLVAP - plasmalemma vesicle associated protein, CXCL12 - chemokine (c-x-c motif) ligand…
GO:0048584	positive regulation of response to stimulus	1.05e-06	0.000206	1.39	12305	1621	994	182	[LGALS9 - lectin, galactoside-binding, soluble, 9, SASH3 - sam and sh3 domain containing 3, XIAP - x-linked inhibitor of apoptosis, IL16 - interleukin 16, PJA2 - praja ring finger 2, e3 ubiquitin protein ligase, UNC93B1 - unc-93 homolog b1 (c. elegans), TNFRSF12A - tumor necrosis factor receptor superfamily, member 12a, TREX1 - three prime repair exonuclease 1, CXCL12 - chemokine (c-x-c motif) li…
GO:0002821	positive regulation of adaptive immune response	1.12e-06	0.000216	3.59	12305	62	994	18	[RIF1 - rap1 interacting factor homolog (yeast), MSH2 - muts homolog 2, colon cancer, nonpolyposis type 1 (e. coli), SASH3 - sam and sh3 domain containing 3, TGFB1 - transforming growth factor, beta 1, SOCS5 - suppressor of cytokine signaling 5, IL1R1 - interleukin 1 receptor, type i, HLX - h2.0-like homeobox, C3 - complement component 3, SLC11A1 - solute carrier family 11 (proton-coupled divalen…
GO:0030154	cell differentiation	1.19e-06	0.000227	1.46	12305	1242	994	146	[NPAS4 - neuronal pas domain protein 4, PLAC8 - placenta-specific 8, TCF15 - transcription factor 15 (basic helix-loop-helix), TREX1 - three prime repair exonuclease 1, FLT3LG - fms-related tyrosine kinase 3 ligand, ANLN - anillin, actin binding protein, PEX11A - peroxisomal biogenesis factor 11 alpha, ELK3 - elk3, ets-domain protein (srf accessory protein 2), SPP1 - secreted phosphoprotein 1, TS…
GO:0009607	response to biotic stimulus	1.37e-06	0.000259	1.77	12305	497	994	71	[LGALS9 - lectin, galactoside-binding, soluble, 9, IFITM1 - interferon induced transmembrane protein 1, SBNO2 - strawberry notch homolog 2 (drosophila), PLAC8 - placenta-specific 8, IFI27 - interferon, alpha-inducible protein 27, SYK - spleen tyrosine kinase, UNC93B1 - unc-93 homolog b1 (c. elegans), NLRC5 - nlr family, card domain containing 5, TREX1 - three prime repair exonuclease 1, CAMP - ca…
GO:1903557	positive regulation of tumor necrosis factor superfamily cytokine production	1.46e-06	0.000272	3.69	12305	57	994	17	[LGALS9 - lectin, galactoside-binding, soluble, 9, SASH3 - sam and sh3 domain containing 3, SYK - spleen tyrosine kinase, TYROBP - tyro protein tyrosine kinase binding protein, PTAFR - platelet-activating factor receptor, AZU1 - azurocidin 1, CCL3 - chemokine (c-c motif) ligand 3, AGER - advanced glycosylation end product-specific receptor, NOD1 - nucleotide-binding oligomerization domain contain…
GO:0007186	G protein-coupled receptor signaling pathway	1.46e-06	0.000269	1.79	12305	470	994	68	[PRKACB - protein kinase, camp-dependent, catalytic, beta, GPR52 - g protein-coupled receptor 52, DRD5 - dopamine receptor d5, RXFP1 - relaxin/insulin-like family peptide receptor 1, RGR - retinal g protein coupled receptor, NMBR - neuromedin b receptor, CXCL12 - chemokine (c-x-c motif) ligand 12, PROKR2 - prokineticin receptor 2, NXPH2 - neurexophilin 2, CHRM2 - cholinergic receptor, muscarinic …
GO:0032755	positive regulation of interleukin-6 production	1.87e-06	0.00034	3.81	12305	52	994	16	[LGALS9 - lectin, galactoside-binding, soluble, 9, SYK - spleen tyrosine kinase, TYROBP - tyro protein tyrosine kinase binding protein, PTAFR - platelet-activating factor receptor, MYD88 - myeloid differentiation primary response 88, IL33 - interleukin 33, AGER - advanced glycosylation end product-specific receptor, NOD1 - nucleotide-binding oligomerization domain containing 1, TWIST1 - twist bas…
GO:0002824	positive regulation of adaptive immune response based on somatic recombination of immune receptors built from immunoglobulin superfamily domains	1.91e-06	0.000343	3.63	12305	58	994	17	[RIF1 - rap1 interacting factor homolog (yeast), MSH2 - muts homolog 2, colon cancer, nonpolyposis type 1 (e. coli), SASH3 - sam and sh3 domain containing 3, TGFB1 - transforming growth factor, beta 1, SOCS5 - suppressor of cytokine signaling 5, IL1R1 - interleukin 1 receptor, type i, HLX - h2.0-like homeobox, C3 - complement component 3, SLC11A1 - solute carrier family 11 (proton-coupled divalen…
GO:0031347	regulation of defense response	1.99e-06	0.000353	1.75	12305	502	994	71	[LGALS9 - lectin, galactoside-binding, soluble, 9, SBNO2 - strawberry notch homolog 2 (drosophila), PRKACB - protein kinase, camp-dependent, catalytic, beta, XIAP - x-linked inhibitor of apoptosis, SYK - spleen tyrosine kinase, F12 - coagulation factor xii (hageman factor), PJA2 - praja ring finger 2, e3 ubiquitin protein ligase, NLRC5 - nlr family, card domain containing 5, UNC93B1 - unc-93 homo…
GO:0051251	positive regulation of lymphocyte activation	2.03e-06	0.000356	2.39	12305	171	994	33	[LGALS9 - lectin, galactoside-binding, soluble, 9, MSH2 - muts homolog 2, colon cancer, nonpolyposis type 1 (e. coli), SASH3 - sam and sh3 domain containing 3, SYK - spleen tyrosine kinase, TYROBP - tyro protein tyrosine kinase binding protein, SOCS5 - suppressor of cytokine signaling 5, FGF10 - fibroblast growth factor 10, RASAL3 - ras protein activator like 3, FLT3LG - fms-related tyrosine kina…
GO:0042108	positive regulation of cytokine biosynthetic process	2.04e-06	0.000353	4.23	12305	41	994	14	[SYK - spleen tyrosine kinase, TYROBP - tyro protein tyrosine kinase binding protein, PTAFR - platelet-activating factor receptor, AZU1 - azurocidin 1, AGER - advanced glycosylation end product-specific receptor, TNF - tumor necrosis factor, CD74 - cd74 molecule, major histocompatibility complex, class ii invariant chain, IRF1 - interferon regulatory factor 1, BCL3 - b-cell cll/lymphoma 3, CD3E -…
GO:0032103	positive regulation of response to external stimulus	2.1e-06	0.000359	2.26	12305	203	994	37	[LGALS9 - lectin, galactoside-binding, soluble, 9, MYD88 - myeloid differentiation primary response 88, IL16 - interleukin 16, F12 - coagulation factor xii (hageman factor), FGF10 - fibroblast growth factor 10, DYSF - dysferlin, limb girdle muscular dystrophy 2b (autosomal recessive), ITGA2 - integrin, alpha 2 (cd49b, alpha 2 subunit of vla-2 receptor), CXCL12 - chemokine (c-x-c motif) ligand 12,…
GO:1902563	regulation of neutrophil activation	2.12e-06	0.000359	8.67	12305	10	994	7	[ITGAM - integrin, alpha m (complement component 3 receptor 3 subunit), PTAFR - platelet-activating factor receptor, CD177 - cd177 molecule, SYK - spleen tyrosine kinase, PRAM1 - pml-rara regulated adaptor molecule 1, ITGB2 - integrin, beta 2 (complement component 3 receptor 3 and 4 subunit), FCGR2B - fc fragment of igg, low affinity iib, receptor (cd32)]
GO:0048870	cell motility	2.52e-06	0.000421	1.65	12305	639	994	85	[SEMA3G - sema domain, immunoglobulin domain (ig), short basic domain, secreted, (semaphorin) 3g, IL16 - interleukin 16, CD244 - cd244 molecule, natural killer cell receptor 2b4, SYK - spleen tyrosine kinase, ANLN - anillin, actin binding protein, CXCL12 - chemokine (c-x-c motif) ligand 12, SLC16A3 - solute carrier family 16 (monocarboxylate transporter), member 3, TNFRSF10A - tumor necrosis fact…
GO:0002706	regulation of lymphocyte mediated immunity	2.78e-06	0.000459	3.27	12305	72	994	19	[LGALS9 - lectin, galactoside-binding, soluble, 9, RIF1 - rap1 interacting factor homolog (yeast), MSH2 - muts homolog 2, colon cancer, nonpolyposis type 1 (e. coli), SASH3 - sam and sh3 domain containing 3, TGFB1 - transforming growth factor, beta 1, IL1R1 - interleukin 1 receptor, type i, FCGR2B - fc fragment of igg, low affinity iib, receptor (cd32), AGER - advanced glycosylation end product-s…
GO:0006968	cellular defense response	2.97e-06	0.000486	5.63	12305	22	994	10	[NCF2 - neutrophil cytosolic factor 2, LSP1 - lymphocyte-specific protein 1, NCF1 - neutrophil cytosolic factor 1, MNDA - myeloid cell nuclear differentiation antigen, LGALS3BP - lectin, galactoside-binding, soluble, 3 binding protein, RAB23 - rab23, member ras oncogene family, TYROBP - tyro protein tyrosine kinase binding protein, C5AR1 - complement component 5a receptor 1, GNLY - granulysin, TC…
GO:0002761	regulation of myeloid leukocyte differentiation	3.09e-06	0.000499	3.13	12305	79	994	20	[BGLAP - bone gamma-carboxyglutamate (gla) protein, TMEM64 - transmembrane protein 64, TGFB1 - transforming growth factor, beta 1, TYROBP - tyro protein tyrosine kinase binding protein, TRIB1 - tribbles homolog 1 (drosophila), EVI2B - ecotropic viral integration site 2b, C1QC - complement component 1, q subcomponent, c chain, CCL3 - chemokine (c-c motif) ligand 3, TNF - tumor necrosis factor, CD7…
GO:0032722	positive regulation of chemokine production	3.28e-06	0.000525	4.35	12305	37	994	13	[LGALS9 - lectin, galactoside-binding, soluble, 9, CSF1R - colony stimulating factor 1 receptor, SYK - spleen tyrosine kinase, IL33 - interleukin 33, AZU1 - azurocidin 1, AGER - advanced glycosylation end product-specific receptor, TWIST1 - twist basic helix-loop-helix transcription factor 1, TNF - tumor necrosis factor, CD74 - cd74 molecule, major histocompatibility complex, class ii invariant c…
GO:0002253	activation of immune response	3.3e-06	0.000522	1.94	12305	326	994	51	[PRKACB - protein kinase, camp-dependent, catalytic, beta, SYK - spleen tyrosine kinase, UNC93B1 - unc-93 homolog b1 (c. elegans), TREX1 - three prime repair exonuclease 1, TMEM173 - transmembrane protein 173, CASP8 - caspase 8, apoptosis-related cysteine peptidase, LCP2 - lymphocyte cytosolic protein 2 (sh2 domain containing leukocyte protein of 76kda), TLR2 - toll-like receptor 2, SH2B2 - sh2b …
GO:0050870	positive regulation of T cell activation	3.71e-06	0.000579	2.64	12305	122	994	26	[LGALS9 - lectin, galactoside-binding, soluble, 9, SASH3 - sam and sh3 domain containing 3, SYK - spleen tyrosine kinase, SOCS5 - suppressor of cytokine signaling 5, RASAL3 - ras protein activator like 3, HLX - h2.0-like homeobox, AGER - advanced glycosylation end product-specific receptor, CD74 - cd74 molecule, major histocompatibility complex, class ii invariant chain, LYN - v-yes-1 yamaguchi s…
GO:0070665	positive regulation of leukocyte proliferation	3.81e-06	0.000589	3.09	12305	80	994	20	[LGALS9 - lectin, galactoside-binding, soluble, 9, SASH3 - sam and sh3 domain containing 3, SYK - spleen tyrosine kinase, CCL5 - chemokine (c-c motif) ligand 5, FGF10 - fibroblast growth factor 10, RASAL3 - ras protein activator like 3, FLT3LG - fms-related tyrosine kinase 3 ligand, AGER - advanced glycosylation end product-specific receptor, NCKAP1L - nck-associated protein 1-like, CD74 - cd74 m…
GO:0002705	positive regulation of leukocyte mediated immunity	4.33e-06	0.000663	3.18	12305	74	994	19	[RIF1 - rap1 interacting factor homolog (yeast), MSH2 - muts homolog 2, colon cancer, nonpolyposis type 1 (e. coli), SASH3 - sam and sh3 domain containing 3, TGFB1 - transforming growth factor, beta 1, SYK - spleen tyrosine kinase, ITGAM - integrin, alpha m (complement component 3 receptor 3 subunit), PTAFR - platelet-activating factor receptor, IL1R1 - interleukin 1 receptor, type i, C3 - comple…
GO:1903037	regulation of leukocyte cell-cell adhesion	4.46e-06	0.000676	2.28	12305	185	994	34	[LGALS9 - lectin, galactoside-binding, soluble, 9, SASH3 - sam and sh3 domain containing 3, PTAFR - platelet-activating factor receptor, SYK - spleen tyrosine kinase, SOCS5 - suppressor of cytokine signaling 5, RASAL3 - ras protein activator like 3, CXCL12 - chemokine (c-x-c motif) ligand 12, HLX - h2.0-like homeobox, AGER - advanced glycosylation end product-specific receptor, CD74 - cd74 molecu…
GO:0046903	secretion	4.55e-06	0.000682	1.56	12305	787	994	99	[CD93 - cd93 molecule, LGALS3BP - lectin, galactoside-binding, soluble, 3 binding protein, CLEC12A - c-type lectin domain family 12, member a, PLAC8 - placenta-specific 8, TMEM106A - transmembrane protein 106a, TMEM173 - transmembrane protein 173, FLNA - filamin a, alpha, LCP2 - lymphocyte cytosolic protein 2 (sh2 domain containing leukocyte protein of 76kda), GCGR - glucagon receptor, TCIRG1 - t…
GO:0048646	anatomical structure formation involved in morphogenesis	4.84e-06	0.000718	1.72	12305	505	994	70	[TIE1 - tyrosine kinase with immunoglobulin-like and egf-like domains 1, VASH2 - vasohibin 2, SBNO2 - strawberry notch homolog 2 (drosophila), PRKACB - protein kinase, camp-dependent, catalytic, beta, SYK - spleen tyrosine kinase, TNFRSF12A - tumor necrosis factor receptor superfamily, member 12a, COL18A1 - collagen, type xviii, alpha 1, TCF15 - transcription factor 15 (basic helix-loop-helix), C…
GO:0032760	positive regulation of tumor necrosis factor production	5.52e-06	0.000811	3.54	12305	56	994	16	[LGALS9 - lectin, galactoside-binding, soluble, 9, SASH3 - sam and sh3 domain containing 3, SYK - spleen tyrosine kinase, TYROBP - tyro protein tyrosine kinase binding protein, PTAFR - platelet-activating factor receptor, AZU1 - azurocidin 1, CCL3 - chemokine (c-c motif) ligand 3, AGER - advanced glycosylation end product-specific receptor, NOD1 - nucleotide-binding oligomerization domain contain…
GO:2000147	positive regulation of cell motility	5.97e-06	0.000868	1.81	12305	396	994	58	[LGALS9 - lectin, galactoside-binding, soluble, 9, SEMA3G - sema domain, immunoglobulin domain (ig), short basic domain, secreted, (semaphorin) 3g, RUFY3 - run and fyve domain containing 3, COL18A1 - collagen, type xviii, alpha 1, PLVAP - plasmalemma vesicle associated protein, CXCL12 - chemokine (c-x-c motif) ligand 12, SEMA4A - sema domain, immunoglobulin domain (ig), transmembrane domain (tm) …
GO:0050715	positive regulation of cytokine secretion	6.62e-06	0.000953	3.09	12305	76	994	19	[CSF1R - colony stimulating factor 1 receptor, LGALS9 - lectin, galactoside-binding, soluble, 9, SYK - spleen tyrosine kinase, CD244 - cd244 molecule, natural killer cell receptor 2b4, TNFRSF14 - tumor necrosis factor receptor superfamily, member 14, IL33 - interleukin 33, FCN1 - ficolin (collagen/fibrinogen domain containing) 1, IL17RA - interleukin 17 receptor a, CCL3 - chemokine (c-c motif) li…
GO:0007229	integrin-mediated signaling pathway	6.62e-06	0.000944	3.09	12305	76	994	19	[ITGA5 - integrin, alpha 5 (fibronectin receptor, alpha polypeptide), HCK - hemopoietic cell kinase, ITGA7 - integrin, alpha 7, PLP1 - proteolipid protein 1, SYK - spleen tyrosine kinase, TYROBP - tyro protein tyrosine kinase binding protein, ITGAM - integrin, alpha m (complement component 3 receptor 3 subunit), ITGAL - integrin, alpha l (antigen cd11a (p180), lymphocyte function-associated antig…
GO:0043313	regulation of neutrophil degranulation	6.65e-06	0.000939	9.28	12305	8	994	6	[CD177 - cd177 molecule, PTAFR - platelet-activating factor receptor, ITGAM - integrin, alpha m (complement component 3 receptor 3 subunit), SYK - spleen tyrosine kinase, PRAM1 - pml-rara regulated adaptor molecule 1, ITGB2 - integrin, beta 2 (complement component 3 receptor 3 and 4 subunit)]
GO:1903555	regulation of tumor necrosis factor superfamily cytokine production	7.11e-06	0.000994	2.81	12305	97	994	22	[ANGPT1 - angiopoietin 1, LGALS9 - lectin, galactoside-binding, soluble, 9, SASH3 - sam and sh3 domain containing 3, TYROBP - tyro protein tyrosine kinase binding protein, PTAFR - platelet-activating factor receptor, SYK - spleen tyrosine kinase, TREX1 - three prime repair exonuclease 1, AZU1 - azurocidin 1, CCL3 - chemokine (c-c motif) ligand 3, NOD1 - nucleotide-binding oligomerization domain c…
GO:0032729	positive regulation of interferon-gamma production	7.44e-06	0.00103	4.37	12305	34	994	12	[LGALS9 - lectin, galactoside-binding, soluble, 9, SLC11A1 - solute carrier family 11 (proton-coupled divalent metal ion transporter), member 1, TNF - tumor necrosis factor, BCL3 - b-cell cll/lymphoma 3, SASH3 - sam and sh3 domain containing 3, IRF8 - interferon regulatory factor 8, CD244 - cd244 molecule, natural killer cell receptor 2b4, CD3E - cd3e molecule, epsilon (cd3-tcr complex), IL1R1 - …
GO:0022409	positive regulation of cell-cell adhesion	8.23e-06	0.00113	2.35	12305	158	994	30	[LGALS9 - lectin, galactoside-binding, soluble, 9, SASH3 - sam and sh3 domain containing 3, PTAFR - platelet-activating factor receptor, SYK - spleen tyrosine kinase, SOCS5 - suppressor of cytokine signaling 5, RASAL3 - ras protein activator like 3, HLX - h2.0-like homeobox, AGER - advanced glycosylation end product-specific receptor, CD74 - cd74 molecule, major histocompatibility complex, class …
GO:0002521	leukocyte differentiation	9.34e-06	0.00127	2.23	12305	183	994	33	[MSH2 - muts homolog 2, colon cancer, nonpolyposis type 1 (e. coli), SBNO2 - strawberry notch homolog 2 (drosophila), BATF - basic leucine zipper transcription factor, atf-like, TYROBP - tyro protein tyrosine kinase binding protein, CMTM7 - cklf-like marvel transmembrane domain containing 7, FLT3LG - fms-related tyrosine kinase 3 ligand, SNX10 - sorting nexin 10, SEMA4A - sema domain, immunoglobu…
GO:0040017	positive regulation of locomotion	9.85e-06	0.00133	1.76	12305	421	994	60	[LGALS9 - lectin, galactoside-binding, soluble, 9, SEMA3G - sema domain, immunoglobulin domain (ig), short basic domain, secreted, (semaphorin) 3g, RUFY3 - run and fyve domain containing 3, IL16 - interleukin 16, COL18A1 - collagen, type xviii, alpha 1, PLVAP - plasmalemma vesicle associated protein, CXCL12 - chemokine (c-x-c motif) ligand 12, SEMA4A - sema domain, immunoglobulin domain (ig), tra…
GO:0048869	cellular developmental process	1.01e-05	0.00135	1.32	12305	1888	994	201	[NPAS4 - neuronal pas domain protein 4, PLAC8 - placenta-specific 8, C1GALT1 - core 1 synthase, glycoprotein-n-acetylgalactosamine 3-beta-galactosyltransferase, 1, PEX11A - peroxisomal biogenesis factor 11 alpha, ELK3 - elk3, ets-domain protein (srf accessory protein 2), SPP1 - secreted phosphoprotein 1, TSSK3 - testis-specific serine kinase 3, DKK1 - dickkopf wnt signaling pathway inhibitor 1, S…
GO:0032757	positive regulation of interleukin-8 production	1.18e-05	0.00156	4.54	12305	30	994	11	[LGALS9 - lectin, galactoside-binding, soluble, 9, TNF - tumor necrosis factor, CD74 - cd74 molecule, major histocompatibility complex, class ii invariant chain, MYD88 - myeloid differentiation primary response 88, SYK - spleen tyrosine kinase, CD244 - cd244 molecule, natural killer cell receptor 2b4, TLR2 - toll-like receptor 2, FCN1 - ficolin (collagen/fibrinogen domain containing) 1, PRKD2 - p…
GO:0032731	positive regulation of interleukin-1 beta production	1.18e-05	0.00154	4.54	12305	30	994	11	[NOD1 - nucleotide-binding oligomerization domain containing 1, AGER - advanced glycosylation end product-specific receptor, LGALS9 - lectin, galactoside-binding, soluble, 9, MNDA - myeloid cell nuclear differentiation antigen, GSDMD - gasdermin d, CASP8 - caspase 8, apoptosis-related cysteine peptidase, TYROBP - tyro protein tyrosine kinase binding protein, AIM2 - absent in melanoma 2, PYCARD - …
GO:0032501	multicellular organismal process	1.19e-05	0.00155	1.29	12305	2104	994	220	[LGALS9 - lectin, galactoside-binding, soluble, 9, MEX3C - mex-3 rna binding family member c, NPAS4 - neuronal pas domain protein 4, GFPT1 - glutamine--fructose-6-phosphate transaminase 1, RGR - retinal g protein coupled receptor, RIN1 - ras and rab interactor 1, TSSK3 - testis-specific serine kinase 3, RMI1 - recq mediated genome instability 1, DKK1 - dickkopf wnt signaling pathway inhibitor 1, …
GO:0030335	positive regulation of cell migration	1.34e-05	0.00172	1.79	12305	388	994	56	[LGALS9 - lectin, galactoside-binding, soluble, 9, SEMA3G - sema domain, immunoglobulin domain (ig), short basic domain, secreted, (semaphorin) 3g, RUFY3 - run and fyve domain containing 3, COL18A1 - collagen, type xviii, alpha 1, PLVAP - plasmalemma vesicle associated protein, CXCL12 - chemokine (c-x-c motif) ligand 12, AGER - advanced glycosylation end product-specific receptor, SEMA4A - sema d…
GO:0051272	positive regulation of cellular component movement	1.39e-05	0.00177	1.76	12305	407	994	58	[LGALS9 - lectin, galactoside-binding, soluble, 9, SEMA3G - sema domain, immunoglobulin domain (ig), short basic domain, secreted, (semaphorin) 3g, RUFY3 - run and fyve domain containing 3, COL18A1 - collagen, type xviii, alpha 1, PLVAP - plasmalemma vesicle associated protein, CXCL12 - chemokine (c-x-c motif) ligand 12, SEMA4A - sema domain, immunoglobulin domain (ig), transmembrane domain (tm) …
GO:0001816	cytokine production	1.46e-05	0.00184	3.3	12305	60	994	16	[BATF - basic leucine zipper transcription factor, atf-like, PTAFR - platelet-activating factor receptor, TREX1 - three prime repair exonuclease 1, S100A8 - s100 calcium binding protein a8, S100A9 - s100 calcium binding protein a9, SLC11A1 - solute carrier family 11 (proton-coupled divalent metal ion transporter), member 1, TMEM173 - transmembrane protein 173, NFATC4 - nuclear factor of activated…
GO:0002757	immune response-activating signal transduction	1.51e-05	0.00189	1.94	12305	281	994	44	[PRKACB - protein kinase, camp-dependent, catalytic, beta, ITGAM - integrin, alpha m (complement component 3 receptor 3 subunit), SYK - spleen tyrosine kinase, MYD88 - myeloid differentiation primary response 88, ICAM3 - intercellular adhesion molecule 3, UNC93B1 - unc-93 homolog b1 (c. elegans), UBE2D1 - ubiquitin-conjugating enzyme e2d 1, NOD1 - nucleotide-binding oligomerization domain contain…
GO:0032677	regulation of interleukin-8 production	1.61e-05	0.002	3.83	12305	42	994	13	[LGALS9 - lectin, galactoside-binding, soluble, 9, MYD88 - myeloid differentiation primary response 88, CD244 - cd244 molecule, natural killer cell receptor 2b4, SYK - spleen tyrosine kinase, FCN1 - ficolin (collagen/fibrinogen domain containing) 1, TNF - tumor necrosis factor, CD74 - cd74 molecule, major histocompatibility complex, class ii invariant chain, BCL3 - b-cell cll/lymphoma 3, TLR2 - t…
GO:0050766	positive regulation of phagocytosis	1.61e-05	0.00198	3.83	12305	42	994	13	[IL2RG - interleukin 2 receptor, gamma, ITGA2 - integrin, alpha 2 (cd49b, alpha 2 subunit of vla-2 receptor), AZU1 - azurocidin 1, MFGE8 - milk fat globule-egf factor 8 protein, DOCK2 - dedicator of cytokinesis 2, FCGR2B - fc fragment of igg, low affinity iib, receptor (cd32), SLC11A1 - solute carrier family 11 (proton-coupled divalent metal ion transporter), member 1, NCKAP1L - nck-associated pr…
GO:0002712	regulation of B cell mediated immunity	1.69e-05	0.00207	4.39	12305	31	994	11	[C3 - complement component 3, RIF1 - rap1 interacting factor homolog (yeast), TNF - tumor necrosis factor, PTPN6 - protein tyrosine phosphatase, non-receptor type 6, MSH2 - muts homolog 2, colon cancer, nonpolyposis type 1 (e. coli), FCER1G - fc fragment of ige, high affinity i, receptor for; gamma polypeptide, TGFB1 - transforming growth factor, beta 1, ATAD5 - atpase family, aaa domain containi…
GO:0002889	regulation of immunoglobulin mediated immune response	1.69e-05	0.00205	4.39	12305	31	994	11	[C3 - complement component 3, RIF1 - rap1 interacting factor homolog (yeast), TNF - tumor necrosis factor, PTPN6 - protein tyrosine phosphatase, non-receptor type 6, MSH2 - muts homolog 2, colon cancer, nonpolyposis type 1 (e. coli), FCER1G - fc fragment of ige, high affinity i, receptor for; gamma polypeptide, TGFB1 - transforming growth factor, beta 1, ATAD5 - atpase family, aaa domain containi…
GO:0043062	extracellular structure organization	1.7e-05	0.00204	1.98	12305	256	994	41	[ITGA5 - integrin, alpha 5 (fibronectin receptor, alpha polypeptide), ITGA7 - integrin, alpha 7, PRKACB - protein kinase, camp-dependent, catalytic, beta, ITGAM - integrin, alpha m (complement component 3 receptor 3 subunit), ITGAL - integrin, alpha l (antigen cd11a (p180), lymphocyte function-associated antigen 1; alpha polypeptide), ICAM3 - intercellular adhesion molecule 3, CRISPLD2 - cysteine…
GO:0032675	regulation of interleukin-6 production	1.78e-05	0.00212	2.9	12305	81	994	19	[LGALS9 - lectin, galactoside-binding, soluble, 9, SYK - spleen tyrosine kinase, TYROBP - tyro protein tyrosine kinase binding protein, PTAFR - platelet-activating factor receptor, MYD88 - myeloid differentiation primary response 88, IL33 - interleukin 33, SOCS5 - suppressor of cytokine signaling 5, NOD1 - nucleotide-binding oligomerization domain containing 1, AGER - advanced glycosylation end p…
GO:0051249	regulation of lymphocyte activation	1.91e-05	0.00226	1.95	12305	266	994	42	[LGALS9 - lectin, galactoside-binding, soluble, 9, MSH2 - muts homolog 2, colon cancer, nonpolyposis type 1 (e. coli), SASH3 - sam and sh3 domain containing 3, TYROBP - tyro protein tyrosine kinase binding protein, SYK - spleen tyrosine kinase, SOCS5 - suppressor of cytokine signaling 5, FGF10 - fibroblast growth factor 10, RASAL3 - ras protein activator like 3, LST1 - leukocyte specific transcri…
GO:0022407	regulation of cell-cell adhesion	2.05e-05	0.0024	1.97	12305	258	994	41	[LGALS9 - lectin, galactoside-binding, soluble, 9, FXYD5 - fxyd domain containing ion transport regulator 5, SASH3 - sam and sh3 domain containing 3, PTAFR - platelet-activating factor receptor, SYK - spleen tyrosine kinase, SOCS5 - suppressor of cytokine signaling 5, RASAL3 - ras protein activator like 3, CXCL12 - chemokine (c-x-c motif) ligand 12, HLX - h2.0-like homeobox, AGER - advanced glyco…
GO:0032680	regulation of tumor necrosis factor production	2.06e-05	0.00239	2.71	12305	96	994	21	[ANGPT1 - angiopoietin 1, LGALS9 - lectin, galactoside-binding, soluble, 9, SASH3 - sam and sh3 domain containing 3, SYK - spleen tyrosine kinase, PTAFR - platelet-activating factor receptor, TYROBP - tyro protein tyrosine kinase binding protein, TREX1 - three prime repair exonuclease 1, AZU1 - azurocidin 1, CCL3 - chemokine (c-c motif) ligand 3, AGER - advanced glycosylation end product-specific…
GO:1903708	positive regulation of hemopoiesis	2.11e-05	0.00243	2.46	12305	126	994	25	[LGALS9 - lectin, galactoside-binding, soluble, 9, SASH3 - sam and sh3 domain containing 3, SYK - spleen tyrosine kinase, TYROBP - tyro protein tyrosine kinase binding protein, SOCS5 - suppressor of cytokine signaling 5, TRIB1 - tribbles homolog 1 (drosophila), FLT3LG - fms-related tyrosine kinase 3 ligand, HLX - h2.0-like homeobox, AGER - advanced glycosylation end product-specific receptor, CA2…
GO:0030595	leukocyte chemotaxis	2.11e-05	0.00241	2.97	12305	75	994	18	[IL16 - interleukin 16, SYK - spleen tyrosine kinase, CH25H - cholesterol 25-hydroxylase, CCL5 - chemokine (c-c motif) ligand 5, CSF3R - colony stimulating factor 3 receptor (granulocyte), S100A8 - s100 calcium binding protein a8, IL17RA - interleukin 17 receptor a, AZU1 - azurocidin 1, S100A9 - s100 calcium binding protein a9, CCL3 - chemokine (c-c motif) ligand 3, NCKAP1L - nck-associated prote…
GO:0002443	leukocyte mediated immunity	2.12e-05	0.00241	3.54	12305	49	994	14	[MSH2 - muts homolog 2, colon cancer, nonpolyposis type 1 (e. coli), TREX1 - three prime repair exonuclease 1, GZMM - granzyme m (lymphocyte met-ase 1), AZU1 - azurocidin 1, GZMB - granzyme b (granzyme 2, cytotoxic t-lymphocyte-associated serine esterase 1), FCGR2B - fc fragment of igg, low affinity iib, receptor (cd32), SLC11A1 - solute carrier family 11 (proton-coupled divalent metal ion transp…
GO:0050707	regulation of cytokine secretion	2.15e-05	0.00243	2.57	12305	111	994	23	[ANGPT1 - angiopoietin 1, CSF1R - colony stimulating factor 1 receptor, LGALS9 - lectin, galactoside-binding, soluble, 9, CD244 - cd244 molecule, natural killer cell receptor 2b4, SYK - spleen tyrosine kinase, TNFRSF14 - tumor necrosis factor receptor superfamily, member 14, IL33 - interleukin 33, FCN1 - ficolin (collagen/fibrinogen domain containing) 1, IL17RA - interleukin 17 receptor a, CCL3 -…
GO:0002526	acute inflammatory response	2.39e-05	0.00267	4.26	12305	32	994	11	[HAMP - hepcidin antimicrobial peptide, F12 - coagulation factor xii (hageman factor), B4GALT1 - udp-gal:betaglcnac beta 1,4- galactosyltransferase, polypeptide 1, CD163 - cd163 molecule, NPFF - neuropeptide ff-amide peptide precursor, S100A8 - s100 calcium binding protein a8, PTGES - prostaglandin e synthase, ELANE - elastase, neutrophil expressed, SIGIRR - single immunoglobulin and toll-interle…
GO:0019724	B cell mediated immunity	2.44e-05	0.00271	6.67	12305	13	994	7	[MSH2 - muts homolog 2, colon cancer, nonpolyposis type 1 (e. coli), BCL3 - b-cell cll/lymphoma 3, CD74 - cd74 molecule, major histocompatibility complex, class ii invariant chain, FCER1G - fc fragment of ige, high affinity i, receptor for; gamma polypeptide, TREX1 - three prime repair exonuclease 1, TCIRG1 - t-cell, immune regulator 1, atpase, h+ transporting, lysosomal v0 subunit a3, FCGR2B - f…
GO:0042129	regulation of T cell proliferation	2.52e-05	0.00278	2.75	12305	90	994	20	[LGALS9 - lectin, galactoside-binding, soluble, 9, SASH3 - sam and sh3 domain containing 3, TGFB1 - transforming growth factor, beta 1, SYK - spleen tyrosine kinase, TNFRSF14 - tumor necrosis factor receptor superfamily, member 14, CCL5 - chemokine (c-c motif) ligand 5, RASAL3 - ras protein activator like 3, AGER - advanced glycosylation end product-specific receptor, NCKAP1L - nck-associated pro…
GO:0050671	positive regulation of lymphocyte proliferation	2.56e-05	0.0028	2.93	12305	76	994	18	[LGALS9 - lectin, galactoside-binding, soluble, 9, SASH3 - sam and sh3 domain containing 3, SYK - spleen tyrosine kinase, CCL5 - chemokine (c-c motif) ligand 5, FGF10 - fibroblast growth factor 10, RASAL3 - ras protein activator like 3, FLT3LG - fms-related tyrosine kinase 3 ligand, AGER - advanced glycosylation end product-specific receptor, NCKAP1L - nck-associated protein 1-like, CD74 - cd74 m…
GO:0042035	regulation of cytokine biosynthetic process	2.83e-05	0.00308	3.14	12305	63	994	16	[SYK - spleen tyrosine kinase, TYROBP - tyro protein tyrosine kinase binding protein, PTAFR - platelet-activating factor receptor, RNF128 - ring finger protein 128, e3 ubiquitin protein ligase, AZU1 - azurocidin 1, AGER - advanced glycosylation end product-specific receptor, TNF - tumor necrosis factor, BCL3 - b-cell cll/lymphoma 3, IRF1 - interferon regulatory factor 1, CD74 - cd74 molecule, maj…
GO:0002700	regulation of production of molecular mediator of immune response	2.99e-05	0.00323	2.72	12305	91	994	20	[ANGPT1 - angiopoietin 1, RIF1 - rap1 interacting factor homolog (yeast), MSH2 - muts homolog 2, colon cancer, nonpolyposis type 1 (e. coli), SASH3 - sam and sh3 domain containing 3, TGFB1 - transforming growth factor, beta 1, CD244 - cd244 molecule, natural killer cell receptor 2b4, TNFRSF14 - tumor necrosis factor receptor superfamily, member 14, IL33 - interleukin 33, TREX1 - three prime repai…
GO:0032946	positive regulation of mononuclear cell proliferation	3.09e-05	0.0033	2.89	12305	77	994	18	[LGALS9 - lectin, galactoside-binding, soluble, 9, SASH3 - sam and sh3 domain containing 3, SYK - spleen tyrosine kinase, CCL5 - chemokine (c-c motif) ligand 5, FGF10 - fibroblast growth factor 10, RASAL3 - ras protein activator like 3, FLT3LG - fms-related tyrosine kinase 3 ligand, AGER - advanced glycosylation end product-specific receptor, NCKAP1L - nck-associated protein 1-like, CD74 - cd74 m…
GO:0046634	regulation of alpha-beta T cell activation	3.19e-05	0.00338	3.26	12305	57	994	15	[LGALS9 - lectin, galactoside-binding, soluble, 9, SASH3 - sam and sh3 domain containing 3, SYK - spleen tyrosine kinase, SOCS5 - suppressor of cytokine signaling 5, TNFRSF14 - tumor necrosis factor receptor superfamily, member 14, RASAL3 - ras protein activator like 3, HLX - h2.0-like homeobox, HSPH1 - heat shock 105kda/110kda protein 1, AGER - advanced glycosylation end product-specific recepto…
GO:0050920	regulation of chemotaxis	3.27e-05	0.00344	2.23	12305	161	994	29	[LGALS9 - lectin, galactoside-binding, soluble, 9, SEMA3G - sema domain, immunoglobulin domain (ig), short basic domain, secreted, (semaphorin) 3g, IL16 - interleukin 16, SEMA3A - sema domain, immunoglobulin domain (ig), short basic domain, secreted, (semaphorin) 3a, FGF10 - fibroblast growth factor 10, DYSF - dysferlin, limb girdle muscular dystrophy 2b (autosomal recessive), ITGA2 - integrin, a…
GO:0032732	positive regulation of interleukin-1 production	3.32e-05	0.00348	4.13	12305	33	994	11	[AGER - advanced glycosylation end product-specific receptor, NOD1 - nucleotide-binding oligomerization domain containing 1, LGALS9 - lectin, galactoside-binding, soluble, 9, MNDA - myeloid cell nuclear differentiation antigen, GSDMD - gasdermin d, CASP8 - caspase 8, apoptosis-related cysteine peptidase, TYROBP - tyro protein tyrosine kinase binding protein, PYCARD - pyd and card domain containin…
GO:0032502	developmental process	3.35e-05	0.00348	1.2	12305	3448	994	334	[MEX3C - mex-3 rna binding family member c, NPAS4 - neuronal pas domain protein 4, PLAC8 - placenta-specific 8, TNFRSF12A - tumor necrosis factor receptor superfamily, member 12a, PEX11A - peroxisomal biogenesis factor 11 alpha, C1GALT1 - core 1 synthase, glycoprotein-n-acetylgalactosamine 3-beta-galactosyltransferase, 1, HSD11B1 - hydroxysteroid (11-beta) dehydrogenase 1, SPP1 - secreted phospho…
GO:0060326	cell chemotaxis	3.37e-05	0.00348	2.5	12305	114	994	23	[GAB1 - grb2-associated binding protein 1, SYK - spleen tyrosine kinase, IL16 - interleukin 16, CH25H - cholesterol 25-hydroxylase, CCL5 - chemokine (c-c motif) ligand 5, CSF3R - colony stimulating factor 3 receptor (granulocyte), IL17RA - interleukin 17 receptor a, S100A8 - s100 calcium binding protein a8, CXCL12 - chemokine (c-x-c motif) ligand 12, AZU1 - azurocidin 1, CCL3 - chemokine (c-c mot…
GO:0045639	positive regulation of myeloid cell differentiation	3.5e-05	0.00358	3.09	12305	64	994	16	[TYROBP - tyro protein tyrosine kinase binding protein, TGFB1 - transforming growth factor, beta 1, TMEM64 - transmembrane protein 64, TRIB1 - tribbles homolog 1 (drosophila), EVI2B - ecotropic viral integration site 2b, NCKAP1L - nck-associated protein 1-like, TNF - tumor necrosis factor, CD74 - cd74 molecule, major histocompatibility complex, class ii invariant chain, CA2 - carbonic anhydrase i…
GO:0016192	vesicle-mediated transport	3.55e-05	0.00361	1.37	12305	1322	994	146	[CD93 - cd93 molecule, NCF2 - neutrophil cytosolic factor 2, NCF4 - neutrophil cytosolic factor 4, 40kda, CLEC12A - c-type lectin domain family 12, member a, LGALS3BP - lectin, galactoside-binding, soluble, 3 binding protein, PLAC8 - placenta-specific 8, BET1 - bet1 golgi vesicular membrane trafficking protein, TREX1 - three prime repair exonuclease 1, ARHGAP27 - rho gtpase activating protein 27,…
GO:0046649	lymphocyte activation	3.63e-05	0.00366	2.04	12305	212	994	35	[MSH2 - muts homolog 2, colon cancer, nonpolyposis type 1 (e. coli), CD244 - cd244 molecule, natural killer cell receptor 2b4, BATF - basic leucine zipper transcription factor, atf-like, ITGAL - integrin, alpha l (antigen cd11a (p180), lymphocyte function-associated antigen 1; alpha polypeptide), CMTM7 - cklf-like marvel transmembrane domain containing 7, FLT3LG - fms-related tyrosine kinase 3 li…
GO:0002269	leukocyte activation involved in inflammatory response	4.08e-05	0.00409	4.84	12305	23	994	9	[AGER - advanced glycosylation end product-specific receptor, TNF - tumor necrosis factor, ITGAM - integrin, alpha m (complement component 3 receptor 3 subunit), TYROBP - tyro protein tyrosine kinase binding protein, TLR2 - toll-like receptor 2, IL33 - interleukin 33, C5AR1 - complement component 5a receptor 1, ITGB2 - integrin, beta 2 (complement component 3 receptor 3 and 4 subunit), AZU1 - azu…
GO:0002714	positive regulation of B cell mediated immunity	4.08e-05	0.00407	4.84	12305	23	994	9	[C3 - complement component 3, RIF1 - rap1 interacting factor homolog (yeast), TNF - tumor necrosis factor, MSH2 - muts homolog 2, colon cancer, nonpolyposis type 1 (e. coli), FCER1G - fc fragment of ige, high affinity i, receptor for; gamma polypeptide, ATAD5 - atpase family, aaa domain containing 5, TGFB1 - transforming growth factor, beta 1, PTPRC - protein tyrosine phosphatase, receptor type, …
GO:0001774	microglial cell activation	4.08e-05	0.00404	4.84	12305	23	994	9	[AGER - advanced glycosylation end product-specific receptor, TNF - tumor necrosis factor, ITGAM - integrin, alpha m (complement component 3 receptor 3 subunit), TYROBP - tyro protein tyrosine kinase binding protein, TLR2 - toll-like receptor 2, IL33 - interleukin 33, C5AR1 - complement component 5a receptor 1, ITGB2 - integrin, beta 2 (complement component 3 receptor 3 and 4 subunit), AZU1 - azu…
GO:0002891	positive regulation of immunoglobulin mediated immune response	4.08e-05	0.00401	4.84	12305	23	994	9	[C3 - complement component 3, RIF1 - rap1 interacting factor homolog (yeast), TNF - tumor necrosis factor, MSH2 - muts homolog 2, colon cancer, nonpolyposis type 1 (e. coli), FCER1G - fc fragment of ige, high affinity i, receptor for; gamma polypeptide, ATAD5 - atpase family, aaa domain containing 5, TGFB1 - transforming growth factor, beta 1, PTPRC - protein tyrosine phosphatase, receptor type, …
GO:0050863	regulation of T cell activation	4.2e-05	0.0041	2.11	12305	188	994	32	[LGALS9 - lectin, galactoside-binding, soluble, 9, SASH3 - sam and sh3 domain containing 3, SYK - spleen tyrosine kinase, SOCS5 - suppressor of cytokine signaling 5, RASAL3 - ras protein activator like 3, TREX1 - three prime repair exonuclease 1, HLX - h2.0-like homeobox, AGER - advanced glycosylation end product-specific receptor, CD74 - cd74 molecule, major histocompatibility complex, class ii …
GO:0043315	positive regulation of neutrophil degranulation	4.23e-05	0.00411	12.38	12305	4	994	4	[ITGAM - integrin, alpha m (complement component 3 receptor 3 subunit), PTAFR - platelet-activating factor receptor, CD177 - cd177 molecule, ITGB2 - integrin, beta 2 (complement component 3 receptor 3 and 4 subunit)]
GO:1902565	positive regulation of neutrophil activation	4.23e-05	0.00408	12.38	12305	4	994	4	[CD177 - cd177 molecule, PTAFR - platelet-activating factor receptor, ITGAM - integrin, alpha m (complement component 3 receptor 3 subunit), ITGB2 - integrin, beta 2 (complement component 3 receptor 3 and 4 subunit)]
GO:0038156	interleukin-3-mediated signaling pathway	4.23e-05	0.00405	12.38	12305	4	994	4	[CSF2RB - colony stimulating factor 2 receptor, beta, low-affinity (granulocyte-macrophage), FCER1G - fc fragment of ige, high affinity i, receptor for; gamma polypeptide, SYK - spleen tyrosine kinase, CSF3R - colony stimulating factor 3 receptor (granulocyte)]
GO:0002923	regulation of humoral immune response mediated by circulating immunoglobulin	4.23e-05	0.00403	12.38	12305	4	994	4	[PTPN6 - protein tyrosine phosphatase, non-receptor type 6, TNF - tumor necrosis factor, PTPRC - protein tyrosine phosphatase, receptor type, c, FCGR2B - fc fragment of igg, low affinity iib, receptor (cd32)]
GO:0030198	extracellular matrix organization	4.31e-05	0.00407	1.98	12305	231	994	37	[ITGA5 - integrin, alpha 5 (fibronectin receptor, alpha polypeptide), ITGA7 - integrin, alpha 7, ITGAM - integrin, alpha m (complement component 3 receptor 3 subunit), ICAM3 - intercellular adhesion molecule 3, ITGAL - integrin, alpha l (antigen cd11a (p180), lymphocyte function-associated antigen 1; alpha polypeptide), CRISPLD2 - cysteine-rich secretory protein lccl domain containing 2, COL18A1 …
GO:0008284	positive regulation of cell proliferation	4.35e-05	0.00408	1.57	12305	608	994	77	[LGALS9 - lectin, galactoside-binding, soluble, 9, VASH2 - vasohibin 2, SASH3 - sam and sh3 domain containing 3, PLAC8 - placenta-specific 8, PTCHD2 - patched domain containing 2, SYK - spleen tyrosine kinase, COL18A1 - collagen, type xviii, alpha 1, FLT3LG - fms-related tyrosine kinase 3 ligand, CXCL12 - chemokine (c-x-c motif) ligand 12, LIFR - leukemia inhibitory factor receptor alpha, FAM98A …
GO:0051239	regulation of multicellular organismal process	4.45e-05	0.00415	1.26	12305	2236	994	228	[LGALS9 - lectin, galactoside-binding, soluble, 9, SEMA3G - sema domain, immunoglobulin domain (ig), short basic domain, secreted, (semaphorin) 3g, PLAC8 - placenta-specific 8, TNFRSF12A - tumor necrosis factor receptor superfamily, member 12a, SPP1 - secreted phosphoprotein 1, NAP1L2 - nucleosome assembly protein 1-like 2, DKK1 - dickkopf wnt signaling pathway inhibitor 1, SPI1 - spleen focus fo…
GO:0050832	defense response to fungus	4.55e-05	0.00421	6.19	12305	14	994	7	[HAMP - hepcidin antimicrobial peptide, TGFB1 - transforming growth factor, beta 1, SPON2 - spondin 2, extracellular matrix protein, GNLY - granulysin, S100A8 - s100 calcium binding protein a8, IL17RA - interleukin 17 receptor a, S100A9 - s100 calcium binding protein a9]
GO:2000145	regulation of cell motility	4.56e-05	0.00419	1.53	12305	689	994	85	[IFITM1 - interferon induced transmembrane protein 1, LGALS9 - lectin, galactoside-binding, soluble, 9, TIE1 - tyrosine kinase with immunoglobulin-like and egf-like domains 1, PHLDB2 - pleckstrin homology-like domain, family b, member 2, SEMA3G - sema domain, immunoglobulin domain (ig), short basic domain, secreted, (semaphorin) 3g, RUFY3 - run and fyve domain containing 3, COL18A1 - collagen, ty…
GO:0002764	immune response-regulating signaling pathway	4.64e-05	0.00425	1.84	12305	303	994	45	[PRKACB - protein kinase, camp-dependent, catalytic, beta, ITGAM - integrin, alpha m (complement component 3 receptor 3 subunit), SYK - spleen tyrosine kinase, MYD88 - myeloid differentiation primary response 88, ICAM3 - intercellular adhesion molecule 3, UNC93B1 - unc-93 homolog b1 (c. elegans), UBE2D1 - ubiquitin-conjugating enzyme e2d 1, NOD1 - nucleotide-binding oligomerization domain contain…
GO:0050731	positive regulation of peptidyl-tyrosine phosphorylation	4.67e-05	0.00425	2.4	12305	124	994	24	[CSF1R - colony stimulating factor 1 receptor, ANGPT1 - angiopoietin 1, ITGA5 - integrin, alpha 5 (fibronectin receptor, alpha polypeptide), SOCS3 - suppressor of cytokine signaling 3, BDNF - brain-derived neurotrophic factor, CRLF1 - cytokine receptor-like factor 1, TGFB1 - transforming growth factor, beta 1, SYK - spleen tyrosine kinase, TNFRSF14 - tumor necrosis factor receptor superfamily, me…
GO:0050896	response to stimulus	4.71e-05	0.00426	1.2	12305	3438	994	332	[LGALS9 - lectin, galactoside-binding, soluble, 9, NCF2 - neutrophil cytosolic factor 2, NCF4 - neutrophil cytosolic factor 4, 40kda, DNAJB14 - dnaj (hsp40) homolog, subfamily b, member 14, NPAS4 - neuronal pas domain protein 4, GFPT1 - glutamine--fructose-6-phosphate transaminase 1, LGALS3BP - lectin, galactoside-binding, soluble, 3 binding protein, PLAC8 - placenta-specific 8, UNC93B1 - unc-93 …
GO:0030098	lymphocyte differentiation	5.35e-05	0.0048	2.38	12305	125	994	24	[MSH2 - muts homolog 2, colon cancer, nonpolyposis type 1 (e. coli), TGFB1 - transforming growth factor, beta 1, BATF - basic leucine zipper transcription factor, atf-like, CMTM7 - cklf-like marvel transmembrane domain containing 7, FLT3LG - fms-related tyrosine kinase 3 ligand, POU2F2 - pou class 2 homeobox 2, NFAM1 - nfat activating protein with itam motif 1, POLM - polymerase (dna directed), m…
GO:0050921	positive regulation of chemotaxis	5.36e-05	0.00478	2.55	12305	102	994	21	[LGALS9 - lectin, galactoside-binding, soluble, 9, TGFB1 - transforming growth factor, beta 1, IL16 - interleukin 16, CCL5 - chemokine (c-c motif) ligand 5, FGF10 - fibroblast growth factor 10, DYSF - dysferlin, limb girdle muscular dystrophy 2b (autosomal recessive), MOSPD2 - motile sperm domain containing 2, S100A14 - s100 calcium binding protein a14, ITGA2 - integrin, alpha 2 (cd49b, alpha 2 s…
GO:0048583	regulation of response to stimulus	6.05e-05	0.00536	1.21	12305	3004	994	294	[LGALS9 - lectin, galactoside-binding, soluble, 9, SEMA3G - sema domain, immunoglobulin domain (ig), short basic domain, secreted, (semaphorin) 3g, UNC93B1 - unc-93 homolog b1 (c. elegans), TNFRSF12A - tumor necrosis factor receptor superfamily, member 12a, LIFR - leukemia inhibitory factor receptor alpha, TNFRSF10A - tumor necrosis factor receptor superfamily, member 10a, SPP1 - secreted phospho…
GO:0050730	regulation of peptidyl-tyrosine phosphorylation	7.03e-05	0.00619	2.11	12305	176	994	30	[ITGA5 - integrin, alpha 5 (fibronectin receptor, alpha polypeptide), SYK - spleen tyrosine kinase, SOCS5 - suppressor of cytokine signaling 5, FGF10 - fibroblast growth factor 10, CD74 - cd74 molecule, major histocompatibility complex, class ii invariant chain, LYN - v-yes-1 yamaguchi sarcoma viral related oncogene homolog, CD3E - cd3e molecule, epsilon (cd3-tcr complex), RICTOR - rptor independ…
GO:0001906	cell killing	7.6e-05	0.00666	4.13	12305	30	994	10	[STXBP2 - syntaxin binding protein 2, C3 - complement component 3, HAMP - hepcidin antimicrobial peptide, PTPN6 - protein tyrosine phosphatase, non-receptor type 6, GNLY - granulysin, CAMP - cathelicidin antimicrobial peptide, GZMM - granzyme m (lymphocyte met-ase 1), ELANE - elastase, neutrophil expressed, AZU1 - azurocidin 1, GZMB - granzyme b (granzyme 2, cytotoxic t-lymphocyte-associated seri…
GO:0032649	regulation of interferon-gamma production	7.7e-05	0.0067	3.35	12305	48	994	13	[LGALS9 - lectin, galactoside-binding, soluble, 9, SASH3 - sam and sh3 domain containing 3, IRF8 - interferon regulatory factor 8, CD244 - cd244 molecule, natural killer cell receptor 2b4, IL33 - interleukin 33, IL1R1 - interleukin 1 receptor, type i, SLC11A1 - solute carrier family 11 (proton-coupled divalent metal ion transporter), member 1, TNF - tumor necrosis factor, BCL3 - b-cell cll/lympho…
GO:0032673	regulation of interleukin-4 production	7.93e-05	0.00687	5.78	12305	15	994	7	[LGALS9 - lectin, galactoside-binding, soluble, 9, SASH3 - sam and sh3 domain containing 3, FCER1G - fc fragment of ige, high affinity i, receptor for; gamma polypeptide, SYK - spleen tyrosine kinase, IL33 - interleukin 33, CD3E - cd3e molecule, epsilon (cd3-tcr complex), ZFPM1 - zinc finger protein, fog family member 1]
GO:0002281	macrophage activation involved in immune response	8.87e-05	0.00763	6.75	12305	11	994	6	[SBNO2 - strawberry notch homolog 2 (drosophila), TYROBP - tyro protein tyrosine kinase binding protein, SYK - spleen tyrosine kinase, IL33 - interleukin 33, DYSF - dysferlin, limb girdle muscular dystrophy 2b (autosomal recessive), TREX1 - three prime repair exonuclease 1]
GO:0016064	immunoglobulin mediated immune response	8.87e-05	0.00759	6.75	12305	11	994	6	[BCL3 - b-cell cll/lymphoma 3, CD74 - cd74 molecule, major histocompatibility complex, class ii invariant chain, FCER1G - fc fragment of ige, high affinity i, receptor for; gamma polypeptide, TREX1 - three prime repair exonuclease 1, TCIRG1 - t-cell, immune regulator 1, atpase, h+ transporting, lysosomal v0 subunit a3, FCGR2B - fc fragment of igg, low affinity iib, receptor (cd32)]
GO:0032733	positive regulation of interleukin-10 production	9.21e-05	0.00783	4.95	12305	20	994	8	[LGALS9 - lectin, galactoside-binding, soluble, 9, BCL3 - b-cell cll/lymphoma 3, SASH3 - sam and sh3 domain containing 3, FCER1G - fc fragment of ige, high affinity i, receptor for; gamma polypeptide, SYK - spleen tyrosine kinase, TLR2 - toll-like receptor 2, CD34 - cd34 molecule, PYCARD - pyd and card domain containing]
GO:0006950	response to stress	9.23e-05	0.0078	1.26	12305	2125	994	216	[LGALS9 - lectin, galactoside-binding, soluble, 9, NCF2 - neutrophil cytosolic factor 2, NCF4 - neutrophil cytosolic factor 4, 40kda, DNAJB14 - dnaj (hsp40) homolog, subfamily b, member 14, GFPT1 - glutamine--fructose-6-phosphate transaminase 1, LGALS3BP - lectin, galactoside-binding, soluble, 3 binding protein, PLAC8 - placenta-specific 8, UNC93B1 - unc-93 homolog b1 (c. elegans), ELK3 - elk3, e…
GO:0097530	granulocyte migration	9.71e-05	0.00817	3.28	12305	49	994	13	[SYK - spleen tyrosine kinase, CCL5 - chemokine (c-c motif) ligand 5, CSF3R - colony stimulating factor 3 receptor (granulocyte), IL17RA - interleukin 17 receptor a, S100A8 - s100 calcium binding protein a8, CCL3 - chemokine (c-c motif) ligand 3, S100A9 - s100 calcium binding protein a9, NCKAP1L - nck-associated protein 1-like, VAV1 - vav 1 guanine nucleotide exchange factor, FCER1G - fc fragment…
GO:0061900	glial cell activation	0.000104	0.0087	3.99	12305	31	994	10	[AGER - advanced glycosylation end product-specific receptor, TNF - tumor necrosis factor, ITGAM - integrin, alpha m (complement component 3 receptor 3 subunit), TYROBP - tyro protein tyrosine kinase binding protein, IL33 - interleukin 33, TLR2 - toll-like receptor 2, C5AR1 - complement component 5a receptor 1, ITGB2 - integrin, beta 2 (complement component 3 receptor 3 and 4 subunit), AZU1 - azu…
GO:2000107	negative regulation of leukocyte apoptotic process	0.000104	0.00865	3.99	12305	31	994	10	[CD74 - cd74 molecule, major histocompatibility complex, class ii invariant chain, FCER1G - fc fragment of ige, high affinity i, receptor for; gamma polypeptide, IDO1 - indoleamine 2,3-dioxygenase 1, JAK3 - janus kinase 3, CCL5 - chemokine (c-c motif) ligand 5, KITLG - kit ligand, HCLS1 - hematopoietic cell-specific lyn substrate 1, SLC39A10 - solute carrier family 39 (zinc transporter), member 1…
GO:0071621	granulocyte chemotaxis	0.000105	0.00871	3.45	12305	43	994	12	[NCKAP1L - nck-associated protein 1-like, VAV1 - vav 1 guanine nucleotide exchange factor, FCER1G - fc fragment of ige, high affinity i, receptor for; gamma polypeptide, SYK - spleen tyrosine kinase, C5AR1 - complement component 5a receptor 1, CCL5 - chemokine (c-c motif) ligand 5, CSF3R - colony stimulating factor 3 receptor (granulocyte), S100A8 - s100 calcium binding protein a8, IL17RA - inter…
GO:1990266	neutrophil migration	0.000105	0.00866	3.45	12305	43	994	12	[NCKAP1L - nck-associated protein 1-like, VAV1 - vav 1 guanine nucleotide exchange factor, FCER1G - fc fragment of ige, high affinity i, receptor for; gamma polypeptide, CD177 - cd177 molecule, SYK - spleen tyrosine kinase, C5AR1 - complement component 5a receptor 1, CCL5 - chemokine (c-c motif) ligand 5, CSF3R - colony stimulating factor 3 receptor (granulocyte), S100A8 - s100 calcium binding pr…
GO:2000106	regulation of leukocyte apoptotic process	0.000107	0.00873	3.09	12305	56	994	14	[LGALS9 - lectin, galactoside-binding, soluble, 9, CCL5 - chemokine (c-c motif) ligand 5, BIRC7 - baculoviral iap repeat containing 7, CXCL12 - chemokine (c-x-c motif) ligand 12, CD74 - cd74 molecule, major histocompatibility complex, class ii invariant chain, LYN - v-yes-1 yamaguchi sarcoma viral related oncogene homolog, IDO1 - indoleamine 2,3-dioxygenase 1, FCER1G - fc fragment of ige, high af…
GO:0051241	negative regulation of multicellular organismal process	0.00011	0.00896	1.44	12305	851	994	99	[LGALS9 - lectin, galactoside-binding, soluble, 9, SEMA3G - sema domain, immunoglobulin domain (ig), short basic domain, secreted, (semaphorin) 3g, PLAC8 - placenta-specific 8, SPP1 - secreted phosphoprotein 1, CD74 - cd74 molecule, major histocompatibility complex, class ii invariant chain, IDO1 - indoleamine 2,3-dioxygenase 1, SOSTDC1 - sclerostin domain containing 1, DKK1 - dickkopf wnt signal…
GO:0002708	positive regulation of lymphocyte mediated immunity	0.000122	0.00983	3.22	12305	50	994	13	[RIF1 - rap1 interacting factor homolog (yeast), MSH2 - muts homolog 2, colon cancer, nonpolyposis type 1 (e. coli), SASH3 - sam and sh3 domain containing 3, TGFB1 - transforming growth factor, beta 1, IL1R1 - interleukin 1 receptor, type i, C3 - complement component 3, TNF - tumor necrosis factor, VAV1 - vav 1 guanine nucleotide exchange factor, FCER1G - fc fragment of ige, high affinity i, rece…
GO:0033003	regulation of mast cell activation	0.000125	0.01	4.29	12305	26	994	9	[STXBP2 - syntaxin binding protein 2, LGALS9 - lectin, galactoside-binding, soluble, 9, FES - feline sarcoma oncogene, LYN - v-yes-1 yamaguchi sarcoma viral related oncogene homolog, FCER1G - fc fragment of ige, high affinity i, receptor for; gamma polypeptide, SYK - spleen tyrosine kinase, RAC2 - ras-related c3 botulinum toxin substrate 2 (rho family, small gtp binding protein rac2), FGR - felin…
GO:0045058	T cell selection	0.000131	0.0105	5.42	12305	16	994	7	[CD74 - cd74 molecule, major histocompatibility complex, class ii invariant chain, JAG2 - jagged 2, SYK - spleen tyrosine kinase, CD3E - cd3e molecule, epsilon (cd3-tcr complex), PTPRC - protein tyrosine phosphatase, receptor type, c, DOCK2 - dedicator of cytokinesis 2, CD4 - cd4 molecule]
GO:0048518	positive regulation of biological process	0.000131	0.0104	1.15	12305	4349	994	405	[LGALS9 - lectin, galactoside-binding, soluble, 9, NPAS4 - neuronal pas domain protein 4, PLAC8 - placenta-specific 8, TNFRSF12A - tumor necrosis factor receptor superfamily, member 12a, LIFR - leukemia inhibitory factor receptor alpha, SPP1 - secreted phosphoprotein 1, LCP2 - lymphocyte cytosolic protein 2 (sh2 domain containing leukocyte protein of 76kda), GDF1 - growth differentiation factor 1…
GO:0002449	lymphocyte mediated immunity	0.000142	0.0112	3.58	12305	38	994	11	[SLC11A1 - solute carrier family 11 (proton-coupled divalent metal ion transporter), member 1, PTPN6 - protein tyrosine phosphatase, non-receptor type 6, MSH2 - muts homolog 2, colon cancer, nonpolyposis type 1 (e. coli), BCL3 - b-cell cll/lymphoma 3, CD74 - cd74 molecule, major histocompatibility complex, class ii invariant chain, FCER1G - fc fragment of ige, high affinity i, receptor for; gamma…
GO:0030593	neutrophil chemotaxis	0.000142	0.0112	3.58	12305	38	994	11	[NCKAP1L - nck-associated protein 1-like, FCER1G - fc fragment of ige, high affinity i, receptor for; gamma polypeptide, VAV1 - vav 1 guanine nucleotide exchange factor, SYK - spleen tyrosine kinase, C5AR1 - complement component 5a receptor 1, CCL5 - chemokine (c-c motif) ligand 5, CSF3R - colony stimulating factor 3 receptor (granulocyte), S100A8 - s100 calcium binding protein a8, ITGB2 - integr…
GO:0030334	regulation of cell migration	0.000146	0.0115	1.5	12305	651	994	79	[IFITM1 - interferon induced transmembrane protein 1, LGALS9 - lectin, galactoside-binding, soluble, 9, TIE1 - tyrosine kinase with immunoglobulin-like and egf-like domains 1, PHLDB2 - pleckstrin homology-like domain, family b, member 2, SEMA3G - sema domain, immunoglobulin domain (ig), short basic domain, secreted, (semaphorin) 3g, RUFY3 - run and fyve domain containing 3, COL18A1 - collagen, ty…
GO:0042102	positive regulation of T cell proliferation	0.000151	0.0118	3.16	12305	51	994	13	[LGALS9 - lectin, galactoside-binding, soluble, 9, SASH3 - sam and sh3 domain containing 3, SYK - spleen tyrosine kinase, CCL5 - chemokine (c-c motif) ligand 5, RASAL3 - ras protein activator like 3, AGER - advanced glycosylation end product-specific receptor, NCKAP1L - nck-associated protein 1-like, JAK3 - janus kinase 3, CD3E - cd3e molecule, epsilon (cd3-tcr complex), PTPRC - protein tyrosine …
GO:0002922	positive regulation of humoral immune response	0.000155	0.012	7.74	12305	8	994	5	[C3 - complement component 3, TNF - tumor necrosis factor, KLK5 - kallikrein-related peptidase 5, PTPRC - protein tyrosine phosphatase, receptor type, c, FCGR2B - fc fragment of igg, low affinity iib, receptor (cd32)]
GO:0097529	myeloid leukocyte migration	0.000163	0.0125	2.86	12305	65	994	15	[SYK - spleen tyrosine kinase, CCL5 - chemokine (c-c motif) ligand 5, CSF3R - colony stimulating factor 3 receptor (granulocyte), IL17RA - interleukin 17 receptor a, S100A8 - s100 calcium binding protein a8, AZU1 - azurocidin 1, CCL3 - chemokine (c-c motif) ligand 3, S100A9 - s100 calcium binding protein a9, NCKAP1L - nck-associated protein 1-like, VAV1 - vav 1 guanine nucleotide exchange factor,…
GO:0045073	regulation of chemokine biosynthetic process	0.000165	0.0127	6.19	12305	12	994	6	[AGER - advanced glycosylation end product-specific receptor, TNF - tumor necrosis factor, CD74 - cd74 molecule, major histocompatibility complex, class ii invariant chain, AZU1 - azurocidin 1, SIGIRR - single immunoglobulin and toll-interleukin 1 receptor (tir) domain, ELANE - elastase, neutrophil expressed]
GO:0045730	respiratory burst	0.000165	0.0126	6.19	12305	12	994	6	[NCF2 - neutrophil cytosolic factor 2, NCF1 - neutrophil cytosolic factor 1, SLC11A1 - solute carrier family 11 (proton-coupled divalent metal ion transporter), member 1, NCF4 - neutrophil cytosolic factor 4, 40kda, HCK - hemopoietic cell kinase, CD52 - cd52 molecule]
GO:0045410	positive regulation of interleukin-6 biosynthetic process	0.000165	0.0125	6.19	12305	12	994	6	[AGER - advanced glycosylation end product-specific receptor, TNF - tumor necrosis factor, CD74 - cd74 molecule, major histocompatibility complex, class ii invariant chain, PTAFR - platelet-activating factor receptor, SYK - spleen tyrosine kinase, TYROBP - tyro protein tyrosine kinase binding protein]
GO:0032753	positive regulation of interleukin-4 production	0.000165	0.0125	6.19	12305	12	994	6	[LGALS9 - lectin, galactoside-binding, soluble, 9, SASH3 - sam and sh3 domain containing 3, FCER1G - fc fragment of ige, high affinity i, receptor for; gamma polypeptide, SYK - spleen tyrosine kinase, IL33 - interleukin 33, CD3E - cd3e molecule, epsilon (cd3-tcr complex)]
GO:0031349	positive regulation of defense response	0.000184	0.0138	1.77	12305	293	994	42	[PRKACB - protein kinase, camp-dependent, catalytic, beta, ITGAM - integrin, alpha m (complement component 3 receptor 3 subunit), SYK - spleen tyrosine kinase, MYD88 - myeloid differentiation primary response 88, F12 - coagulation factor xii (hageman factor), ICAM3 - intercellular adhesion molecule 3, PJA2 - praja ring finger 2, e3 ubiquitin protein ligase, NLRC5 - nlr family, card domain contain…
GO:0071639	positive regulation of monocyte chemotactic protein-1 production	0.000198	0.0148	9.9	12305	5	994	4	[AGER - advanced glycosylation end product-specific receptor, LGALS9 - lectin, galactoside-binding, soluble, 9, TWIST1 - twist basic helix-loop-helix transcription factor 1, SYK - spleen tyrosine kinase]
GO:0009620	response to fungus	0.000202	0.015	4.5	12305	22	994	8	[HAMP - hepcidin antimicrobial peptide, TGFB1 - transforming growth factor, beta 1, SPON2 - spondin 2, extracellular matrix protein, GNLY - granulysin, S100A8 - s100 calcium binding protein a8, IL17RA - interleukin 17 receptor a, ELANE - elastase, neutrophil expressed, S100A9 - s100 calcium binding protein a9]
GO:0046596	regulation of viral entry into host cell	0.000202	0.0149	4.5	12305	22	994	8	[LGALS9 - lectin, galactoside-binding, soluble, 9, IFITM1 - interferon induced transmembrane protein 1, TRIM59 - tripartite motif containing 59, CD74 - cd74 molecule, major histocompatibility complex, class ii invariant chain, HS3ST5 - heparan sulfate (glucosamine) 3-o-sulfotransferase 5, FCN1 - ficolin (collagen/fibrinogen domain containing) 1, CD4 - cd4 molecule, PVRL2 - poliovirus receptor-rel…
GO:0071677	positive regulation of mononuclear cell migration	0.000208	0.0152	5.1	12305	17	994	7	[AGER - advanced glycosylation end product-specific receptor, TNF - tumor necrosis factor, TGFB1 - transforming growth factor, beta 1, CCL5 - chemokine (c-c motif) ligand 5, MOSPD2 - motile sperm domain containing 2, S100A14 - s100 calcium binding protein a14, CXCL12 - chemokine (c-x-c motif) ligand 12]
GO:0002825	regulation of T-helper 1 type immune response	0.000208	0.0152	5.1	12305	17	994	7	[SLC11A1 - solute carrier family 11 (proton-coupled divalent metal ion transporter), member 1, JAK3 - janus kinase 3, SOCS5 - suppressor of cytokine signaling 5, IL33 - interleukin 33, IL1R1 - interleukin 1 receptor, type i, HLX - h2.0-like homeobox, IL6R - interleukin 6 receptor]
GO:0006897	endocytosis	0.000222	0.0161	1.69	12305	352	994	48	[CD93 - cd93 molecule, NCF2 - neutrophil cytosolic factor 2, NCF4 - neutrophil cytosolic factor 4, 40kda, DNM3 - dynamin 3, LGALS3BP - lectin, galactoside-binding, soluble, 3 binding protein, STAB1 - stabilin 1, ITGAM - integrin, alpha m (complement component 3 receptor 3 subunit), MYD88 - myeloid differentiation primary response 88, SYK - spleen tyrosine kinase, TYROBP - tyro protein tyrosine ki…
GO:0014068	positive regulation of phosphatidylinositol 3-kinase signaling	0.000233	0.0168	2.77	12305	67	994	15	[ANGPT1 - angiopoietin 1, GAB1 - grb2-associated binding protein 1, CCL5 - chemokine (c-c motif) ligand 5, NCF1 - neutrophil cytosolic factor 1, WNT16 - wingless-type mmtv integration site family, member 16, PIK3CA - phosphatidylinositol-4,5-bisphosphate 3-kinase, catalytic subunit alpha, TNF - tumor necrosis factor, PTPN6 - protein tyrosine phosphatase, non-receptor type 6, LYN - v-yes-1 yamaguc…
GO:0051270	regulation of cellular component movement	0.000234	0.0168	1.45	12305	743	994	87	[IFITM1 - interferon induced transmembrane protein 1, LGALS9 - lectin, galactoside-binding, soluble, 9, TIE1 - tyrosine kinase with immunoglobulin-like and egf-like domains 1, PHLDB2 - pleckstrin homology-like domain, family b, member 2, SEMA3G - sema domain, immunoglobulin domain (ig), short basic domain, secreted, (semaphorin) 3g, RUFY3 - run and fyve domain containing 3, COL18A1 - collagen, ty…
GO:0046635	positive regulation of alpha-beta T cell activation	0.000235	0.0168	3.4	12305	40	994	11	[LGALS9 - lectin, galactoside-binding, soluble, 9, NCKAP1L - nck-associated protein 1-like, SASH3 - sam and sh3 domain containing 3, SYK - spleen tyrosine kinase, SOCS5 - suppressor of cytokine signaling 5, CD3E - cd3e molecule, epsilon (cd3-tcr complex), RASAL3 - ras protein activator like 3, PTPRC - protein tyrosine phosphatase, receptor type, c, HSPH1 - heat shock 105kda/110kda protein 1, HLX …
GO:0001910	regulation of leukocyte mediated cytotoxicity	0.000239	0.017	3.98	12305	28	994	9	[AGER - advanced glycosylation end product-specific receptor, LGALS9 - lectin, galactoside-binding, soluble, 9, VAV1 - vav 1 guanine nucleotide exchange factor, ITGAM - integrin, alpha m (complement component 3 receptor 3 subunit), TYROBP - tyro protein tyrosine kinase binding protein, PTPRC - protein tyrosine phosphatase, receptor type, c, STX7 - syntaxin 7, FCGR2B - fc fragment of igg, low affi…
GO:0019730	antimicrobial humoral response	0.000239	0.0169	3.98	12305	28	994	9	[SLC11A1 - solute carrier family 11 (proton-coupled divalent metal ion transporter), member 1, BCL3 - b-cell cll/lymphoma 3, SPON2 - spondin 2, extracellular matrix protein, GNLY - granulysin, CAMP - cathelicidin antimicrobial peptide, S100A8 - s100 calcium binding protein a8, ELANE - elastase, neutrophil expressed, AZU1 - azurocidin 1, S100A9 - s100 calcium binding protein a9]
GO:0048522	positive regulation of cellular process	0.000258	0.0182	1.16	12305	3925	994	367	[SMARCAD1 - swi/snf-related, matrix-associated actin-dependent regulator of chromatin, subfamily a, containing dead/h box 1, LGALS9 - lectin, galactoside-binding, soluble, 9, NPAS4 - neuronal pas domain protein 4, SEMA3G - sema domain, immunoglobulin domain (ig), short basic domain, secreted, (semaphorin) 3g, PLAC8 - placenta-specific 8, TNFRSF12A - tumor necrosis factor receptor superfamily, mem…
GO:0051094	positive regulation of developmental process	0.000267	0.0188	1.38	12305	999	994	111	[IFITM1 - interferon induced transmembrane protein 1, LGALS9 - lectin, galactoside-binding, soluble, 9, PHLDB2 - pleckstrin homology-like domain, family b, member 2, SASH3 - sam and sh3 domain containing 3, TNFRSF12A - tumor necrosis factor receptor superfamily, member 12a, FLT3LG - fms-related tyrosine kinase 3 ligand, CXCL12 - chemokine (c-x-c motif) ligand 12, CD74 - cd74 molecule, major histo…
GO:0032102	negative regulation of response to external stimulus	0.000274	0.0191	1.85	12305	234	994	35	[PHLDB2 - pleckstrin homology-like domain, family b, member 2, SEMA3G - sema domain, immunoglobulin domain (ig), short basic domain, secreted, (semaphorin) 3g, SOCS5 - suppressor of cytokine signaling 5, F12 - coagulation factor xii (hageman factor), SEMA3A - sema domain, immunoglobulin domain (ig), short basic domain, secreted, (semaphorin) 3a, TRIB1 - tribbles homolog 1 (drosophila), SPP1 - sec…
GO:0050866	negative regulation of cell activation	0.000278	0.0193	2.23	12305	122	994	22	[LGALS9 - lectin, galactoside-binding, soluble, 9, C1QTNF1 - c1q and tumor necrosis factor related protein 1, TGFB1 - transforming growth factor, beta 1, TYROBP - tyro protein tyrosine kinase binding protein, TNFRSF14 - tumor necrosis factor receptor superfamily, member 14, SOCS5 - suppressor of cytokine signaling 5, LST1 - leukocyte specific transcript 1, TSPAN32 - tetraspanin 32, HLX - h2.0-lik…
GO:0002702	positive regulation of production of molecular mediator of immune response	0.000283	0.0196	2.84	12305	61	994	14	[RIF1 - rap1 interacting factor homolog (yeast), MSH2 - muts homolog 2, colon cancer, nonpolyposis type 1 (e. coli), SASH3 - sam and sh3 domain containing 3, CD244 - cd244 molecule, natural killer cell receptor 2b4, TGFB1 - transforming growth factor, beta 1, IL33 - interleukin 33, TNFRSF14 - tumor necrosis factor receptor superfamily, member 14, IL1R1 - interleukin 1 receptor, type i, CD74 - cd7…
GO:0050793	regulation of developmental process	0.000284	0.0196	1.26	12305	1893	994	192	[LGALS9 - lectin, galactoside-binding, soluble, 9, IFITM1 - interferon induced transmembrane protein 1, MEX3C - mex-3 rna binding family member c, PHLDB2 - pleckstrin homology-like domain, family b, member 2, SASH3 - sam and sh3 domain containing 3, SEMA3G - sema domain, immunoglobulin domain (ig), short basic domain, secreted, (semaphorin) 3g, PLAC8 - placenta-specific 8, TNFRSF12A - tumor necro…
GO:0051093	negative regulation of developmental process	0.000286	0.0196	1.47	12305	675	994	80	[TIE1 - tyrosine kinase with immunoglobulin-like and egf-like domains 1, PHLDB2 - pleckstrin homology-like domain, family b, member 2, ARHGEF15 - rho guanine nucleotide exchange factor (gef) 15, PRKACB - protein kinase, camp-dependent, catalytic, beta, SEMA3G - sema domain, immunoglobulin domain (ig), short basic domain, secreted, (semaphorin) 3g, PLAC8 - placenta-specific 8, PTCHD2 - patched dom…
GO:0043304	regulation of mast cell degranulation	0.000288	0.0197	4.31	12305	23	994	8	[LGALS9 - lectin, galactoside-binding, soluble, 9, STXBP2 - syntaxin binding protein 2, LYN - v-yes-1 yamaguchi sarcoma viral related oncogene homolog, FES - feline sarcoma oncogene, FCER1G - fc fragment of ige, high affinity i, receptor for; gamma polypeptide, SYK - spleen tyrosine kinase, RAC2 - ras-related c3 botulinum toxin substrate 2 (rho family, small gtp binding protein rac2), FGR - felin…
GO:1902624	positive regulation of neutrophil migration	0.000288	0.0196	4.31	12305	23	994	8	[NCKAP1L - nck-associated protein 1-like, CD74 - cd74 molecule, major histocompatibility complex, class ii invariant chain, ADAM8 - adam metallopeptidase domain 8, RAC2 - ras-related c3 botulinum toxin substrate 2 (rho family, small gtp binding protein rac2), C5AR1 - complement component 5a receptor 1, DYSF - dysferlin, limb girdle muscular dystrophy 2b (autosomal recessive), MOSPD2 - motile sper…
GO:0033006	regulation of mast cell activation involved in immune response	0.000288	0.0195	4.31	12305	23	994	8	[LGALS9 - lectin, galactoside-binding, soluble, 9, STXBP2 - syntaxin binding protein 2, FES - feline sarcoma oncogene, LYN - v-yes-1 yamaguchi sarcoma viral related oncogene homolog, FCER1G - fc fragment of ige, high affinity i, receptor for; gamma polypeptide, SYK - spleen tyrosine kinase, RAC2 - ras-related c3 botulinum toxin substrate 2 (rho family, small gtp binding protein rac2), FGR - felin…
GO:0040012	regulation of locomotion	0.000293	0.0197	1.44	12305	748	994	87	[IFITM1 - interferon induced transmembrane protein 1, LGALS9 - lectin, galactoside-binding, soluble, 9, TIE1 - tyrosine kinase with immunoglobulin-like and egf-like domains 1, PHLDB2 - pleckstrin homology-like domain, family b, member 2, SEMA3G - sema domain, immunoglobulin domain (ig), short basic domain, secreted, (semaphorin) 3g, IL16 - interleukin 16, RUFY3 - run and fyve domain containing 3,…
GO:0006959	humoral immune response	0.000309	0.0207	2.61	12305	76	994	16	[GNLY - granulysin, FCN1 - ficolin (collagen/fibrinogen domain containing) 1, CAMP - cathelicidin antimicrobial peptide, POU2F2 - pou class 2 homeobox 2, S100A8 - s100 calcium binding protein a8, C1QC - complement component 1, q subcomponent, c chain, AZU1 - azurocidin 1, S100A9 - s100 calcium binding protein a9, C3 - complement component 3, SLC11A1 - solute carrier family 11 (proton-coupled diva…
GO:0070228	regulation of lymphocyte apoptotic process	0.00032	0.0213	3.54	12305	35	994	10	[LGALS9 - lectin, galactoside-binding, soluble, 9, CD74 - cd74 molecule, major histocompatibility complex, class ii invariant chain, LYN - v-yes-1 yamaguchi sarcoma viral related oncogene homolog, IDO1 - indoleamine 2,3-dioxygenase 1, ADAM8 - adam metallopeptidase domain 8, JAK3 - janus kinase 3, CCL5 - chemokine (c-c motif) ligand 5, BIRC7 - baculoviral iap repeat containing 7, SLC39A10 - solute…
GO:0071637	regulation of monocyte chemotactic protein-1 production	0.000326	0.0216	6.88	12305	9	994	5	[LGALS9 - lectin, galactoside-binding, soluble, 9, AGER - advanced glycosylation end product-specific receptor, TWIST1 - twist basic helix-loop-helix transcription factor 1, SYK - spleen tyrosine kinase, SOCS5 - suppressor of cytokine signaling 5]
GO:0002523	leukocyte migration involved in inflammatory response	0.000326	0.0215	6.88	12305	9	994	5	[ADAM8 - adam metallopeptidase domain 8, S100A8 - s100 calcium binding protein a8, ITGB2 - integrin, beta 2 (complement component 3 receptor 3 and 4 subunit), ELANE - elastase, neutrophil expressed, S100A9 - s100 calcium binding protein a9]
GO:0050966	detection of mechanical stimulus involved in sensory perception of pain	0.000326	0.0214	6.88	12305	9	994	5	[KCNA1 - potassium voltage-gated channel, shaker-related subfamily, member 1 (episodic ataxia with myokymia), CACNB3 - calcium channel, voltage-dependent, beta 3 subunit, HTR2A - 5-hydroxytryptamine (serotonin) receptor 2a, g protein-coupled, ITGA2 - integrin, alpha 2 (cd49b, alpha 2 subunit of vla-2 receptor), CXCL12 - chemokine (c-x-c motif) ligand 12]
GO:0098609	cell-cell adhesion	0.000369	0.0242	1.68	12305	331	994	45	[CD93 - cd93 molecule, ITGA5 - integrin, alpha 5 (fibronectin receptor, alpha polypeptide), PCDH20 - protocadherin 20, ITGA7 - integrin, alpha 7, LIMS2 - lim and senescent cell antigen-like domains 2, SYK - spleen tyrosine kinase, ITGAM - integrin, alpha m (complement component 3 receptor 3 subunit), ICAM3 - intercellular adhesion molecule 3, ITGAL - integrin, alpha l (antigen cd11a (p180), lymph…
GO:0043085	positive regulation of catalytic activity	0.000399	0.026	1.35	12305	1085	994	118	[LGALS9 - lectin, galactoside-binding, soluble, 9, NCF2 - neutrophil cytosolic factor 2, NCF4 - neutrophil cytosolic factor 4, 40kda, ARHGAP27 - rho gtpase activating protein 27, TNFRSF10A - tumor necrosis factor receptor superfamily, member 10a, RIN1 - ras and rab interactor 1, CD74 - cd74 molecule, major histocompatibility complex, class ii invariant chain, GTF2H2 - general transcription factor…
GO:0010543	regulation of platelet activation	0.000402	0.0261	4.13	12305	24	994	8	[UBASH3B - ubiquitin associated and sh3 domain containing b, LYN - v-yes-1 yamaguchi sarcoma viral related oncogene homolog, FCER1G - fc fragment of ige, high affinity i, receptor for; gamma polypeptide, APOE - apolipoprotein e, C1QTNF1 - c1q and tumor necrosis factor related protein 1, SYK - spleen tyrosine kinase, THBD - thrombomodulin, NOS3 - nitric oxide synthase 3 (endothelial cell)]
GO:0032651	regulation of interleukin-1 beta production	0.000403	0.0261	3.03	12305	49	994	12	[NOD1 - nucleotide-binding oligomerization domain containing 1, AGER - advanced glycosylation end product-specific receptor, LGALS9 - lectin, galactoside-binding, soluble, 9, MNDA - myeloid cell nuclear differentiation antigen, GSDMD - gasdermin d, CASP8 - caspase 8, apoptosis-related cysteine peptidase, TYROBP - tyro protein tyrosine kinase binding protein, MEFV - mediterranean fever, AZU1 - azu…
GO:0031214	biomineral tissue development	0.000412	0.0265	2.87	12305	56	994	13	[BGLAP - bone gamma-carboxyglutamate (gla) protein, SBNO2 - strawberry notch homolog 2 (drosophila), ASPN - asporin, SPP1 - secreted phosphoprotein 1, TBX1 - t-box 1, SNX10 - sorting nexin 10, COL1A1 - collagen, type i, alpha 1, CLEC3B - c-type lectin domain family 3, member b, BMP2 - bone morphogenetic protein 2, KLF10 - kruppel-like factor 10, FGR - feline gardner-rasheed sarcoma viral oncogene…
GO:0007162	negative regulation of cell adhesion	0.000412	0.0264	1.91	12305	194	994	30	[LGALS9 - lectin, galactoside-binding, soluble, 9, PHLDB2 - pleckstrin homology-like domain, family b, member 2, FXYD5 - fxyd domain containing ion transport regulator 5, SOCS5 - suppressor of cytokine signaling 5, ACVRL1 - activin a receptor type ii-like 1, CXCL12 - chemokine (c-x-c motif) ligand 12, HLX - h2.0-like homeobox, COL1A1 - collagen, type i, alpha 1, CD74 - cd74 molecule, major histoc…
GO:0031663	lipopolysaccharide-mediated signaling pathway	0.000426	0.0272	3.71	12305	30	994	9	[TNF - tumor necrosis factor, HCK - hemopoietic cell kinase, LYN - v-yes-1 yamaguchi sarcoma viral related oncogene homolog, TGFB1 - transforming growth factor, beta 1, PTAFR - platelet-activating factor receptor, TLR2 - toll-like receptor 2, CCL5 - chemokine (c-c motif) ligand 5, NOS3 - nitric oxide synthase 3 (endothelial cell), CCL3 - chemokine (c-c motif) ligand 3]
GO:0051897	positive regulation of protein kinase B signaling	0.000456	0.0289	2.2	12305	118	994	21	[ANGPT1 - angiopoietin 1, GAB1 - grb2-associated binding protein 1, TGFB1 - transforming growth factor, beta 1, C1QTNF1 - c1q and tumor necrosis factor related protein 1, FGF10 - fibroblast growth factor 10, OSBPL8 - oxysterol binding protein-like 8, CCL3 - chemokine (c-c motif) ligand 3, PIK3CA - phosphatidylinositol-4,5-bisphosphate 3-kinase, catalytic subunit alpha, TNF - tumor necrosis factor…
GO:0002577	regulation of antigen processing and presentation	0.000466	0.0295	5.31	12305	14	994	6	[NOD1 - nucleotide-binding oligomerization domain containing 1, SLC11A1 - solute carrier family 11 (proton-coupled divalent metal ion transporter), member 1, CD74 - cd74 molecule, major histocompatibility complex, class ii invariant chain, WAS - wiskott-aldrich syndrome, PYCARD - pyd and card domain containing, FCGR2B - fc fragment of igg, low affinity iib, receptor (cd32)]
GO:0002693	positive regulation of cellular extravasation	0.000466	0.0294	5.31	12305	14	994	6	[AGER - advanced glycosylation end product-specific receptor, ADAM8 - adam metallopeptidase domain 8, PTAFR - platelet-activating factor receptor, IL1R1 - interleukin 1 receptor, type i, PLVAP - plasmalemma vesicle associated protein, ELANE - elastase, neutrophil expressed]
GO:0032930	positive regulation of superoxide anion generation	0.000466	0.0292	5.31	12305	14	994	6	[CD177 - cd177 molecule, TYROBP - tyro protein tyrosine kinase binding protein, TGFB1 - transforming growth factor, beta 1, SYK - spleen tyrosine kinase, ITGAM - integrin, alpha m (complement component 3 receptor 3 subunit), ITGB2 - integrin, beta 2 (complement component 3 receptor 3 and 4 subunit)]
GO:0070374	positive regulation of ERK1 and ERK2 cascade	0.000478	0.0298	2.11	12305	135	994	23	[CSF1R - colony stimulating factor 1 receptor, ANGPT1 - angiopoietin 1, LGALS9 - lectin, galactoside-binding, soluble, 9, TGFB1 - transforming growth factor, beta 1, CCL5 - chemokine (c-c motif) ligand 5, FGF10 - fibroblast growth factor 10, CCL3 - chemokine (c-c motif) ligand 3, NOD1 - nucleotide-binding oligomerization domain containing 1, AGER - advanced glycosylation end product-specific rece…
GO:0045088	regulation of innate immune response	0.000499	0.031	1.72	12305	288	994	40	[LGALS9 - lectin, galactoside-binding, soluble, 9, PRKACB - protein kinase, camp-dependent, catalytic, beta, XIAP - x-linked inhibitor of apoptosis, ITGAM - integrin, alpha m (complement component 3 receptor 3 subunit), SYK - spleen tyrosine kinase, MYD88 - myeloid differentiation primary response 88, ICAM3 - intercellular adhesion molecule 3, PJA2 - praja ring finger 2, e3 ubiquitin protein liga…
GO:0071675	regulation of mononuclear cell migration	0.000523	0.0324	3.35	12305	37	994	10	[AGER - advanced glycosylation end product-specific receptor, TNF - tumor necrosis factor, LYN - v-yes-1 yamaguchi sarcoma viral related oncogene homolog, TGFB1 - transforming growth factor, beta 1, DUSP1 - dual specificity phosphatase 1, C5AR1 - complement component 5a receptor 1, CCL5 - chemokine (c-c motif) ligand 5, MOSPD2 - motile sperm domain containing 2, S100A14 - s100 calcium binding pro…
GO:0031341	regulation of cell killing	0.000523	0.0323	3.35	12305	37	994	10	[AGER - advanced glycosylation end product-specific receptor, LGALS9 - lectin, galactoside-binding, soluble, 9, VAV1 - vav 1 guanine nucleotide exchange factor, SYK - spleen tyrosine kinase, TYROBP - tyro protein tyrosine kinase binding protein, ITGAM - integrin, alpha m (complement component 3 receptor 3 subunit), PTPRC - protein tyrosine phosphatase, receptor type, c, STX7 - syntaxin 7, FCGR2B …
GO:0001796	regulation of type IIa hypersensitivity	0.000526	0.0323	12.38	12305	3	994	3	[C3 - complement component 3, FCER1G - fc fragment of ige, high affinity i, receptor for; gamma polypeptide, FCGR2B - fc fragment of igg, low affinity iib, receptor (cd32)]
GO:0045588	positive regulation of gamma-delta T cell differentiation	0.000526	0.0321	12.38	12305	3	994	3	[NCKAP1L - nck-associated protein 1-like, SYK - spleen tyrosine kinase, PTPRC - protein tyrosine phosphatase, receptor type, c]
GO:0002892	regulation of type II hypersensitivity	0.000526	0.032	12.38	12305	3	994	3	[C3 - complement component 3, FCER1G - fc fragment of ige, high affinity i, receptor for; gamma polypeptide, FCGR2B - fc fragment of igg, low affinity iib, receptor (cd32)]
GO:0046645	positive regulation of gamma-delta T cell activation	0.000526	0.0319	12.38	12305	3	994	3	[NCKAP1L - nck-associated protein 1-like, SYK - spleen tyrosine kinase, PTPRC - protein tyrosine phosphatase, receptor type, c]
GO:0070372	regulation of ERK1 and ERK2 cascade	0.000537	0.0324	1.89	12305	197	994	30	[LGALS9 - lectin, galactoside-binding, soluble, 9, SYK - spleen tyrosine kinase, FGF10 - fibroblast growth factor 10, NOD1 - nucleotide-binding oligomerization domain containing 1, AGER - advanced glycosylation end product-specific receptor, SPRED1 - sprouty-related, evh1 domain containing 1, HTR2C - 5-hydroxytryptamine (serotonin) receptor 2c, g protein-coupled, CD74 - cd74 molecule, major histo…
GO:0030316	osteoclast differentiation	0.000549	0.033	3.96	12305	25	994	8	[CSF1R - colony stimulating factor 1 receptor, SNX10 - sorting nexin 10, TNF - tumor necrosis factor, SBNO2 - strawberry notch homolog 2 (drosophila), FCER1G - fc fragment of ige, high affinity i, receptor for; gamma polypeptide, TGFB1 - transforming growth factor, beta 1, TYROBP - tyro protein tyrosine kinase binding protein, TCIRG1 - t-cell, immune regulator 1, atpase, h+ transporting, lysosoma…
GO:0050829	defense response to Gram-negative bacterium	0.000549	0.0329	3.96	12305	25	994	8	[SLC11A1 - solute carrier family 11 (proton-coupled divalent metal ion transporter), member 1, GSDMD - gasdermin d, TNFRSF14 - tumor necrosis factor receptor superfamily, member 14, CAMP - cathelicidin antimicrobial peptide, PYCARD - pyd and card domain containing, AZU1 - azurocidin 1, IL6R - interleukin 6 receptor, CD4 - cd4 molecule]
GO:0002579	positive regulation of antigen processing and presentation	0.000556	0.0331	8.25	12305	6	994	4	[NOD1 - nucleotide-binding oligomerization domain containing 1, SLC11A1 - solute carrier family 11 (proton-coupled divalent metal ion transporter), member 1, CD74 - cd74 molecule, major histocompatibility complex, class ii invariant chain, PYCARD - pyd and card domain containing]
GO:0050864	regulation of B cell activation	0.000567	0.0337	2.48	12305	80	994	16	[RIF1 - rap1 interacting factor homolog (yeast), MSH2 - muts homolog 2, colon cancer, nonpolyposis type 1 (e. coli), SASH3 - sam and sh3 domain containing 3, SYK - spleen tyrosine kinase, TYROBP - tyro protein tyrosine kinase binding protein, TGFB1 - transforming growth factor, beta 1, NFAM1 - nfat activating protein with itam motif 1, FCGR2B - fc fragment of igg, low affinity iib, receptor (cd32…
GO:0006909	phagocytosis	0.000591	0.0349	2.77	12305	58	994	13	[NCF2 - neutrophil cytosolic factor 2, CD93 - cd93 molecule, NCF4 - neutrophil cytosolic factor 4, 40kda, ELMO3 - engulfment and cell motility 3, IRF8 - interferon regulatory factor 8, MYD88 - myeloid differentiation primary response 88, TYROBP - tyro protein tyrosine kinase binding protein, ITGAL - integrin, alpha l (antigen cd11a (p180), lymphocyte function-associated antigen 1; alpha polypepti…
GO:0045414	regulation of interleukin-8 biosynthetic process	0.000608	0.0358	6.19	12305	10	994	5	[TNF - tumor necrosis factor, BCL3 - b-cell cll/lymphoma 3, CD74 - cd74 molecule, major histocompatibility complex, class ii invariant chain, SYK - spleen tyrosine kinase, ELANE - elastase, neutrophil expressed]
GO:0032693	negative regulation of interleukin-10 production	0.000608	0.0357	6.19	12305	10	994	5	[AGER - advanced glycosylation end product-specific receptor, IDO1 - indoleamine 2,3-dioxygenase 1, TYROBP - tyro protein tyrosine kinase binding protein, JAK3 - janus kinase 3, FCGR2B - fc fragment of igg, low affinity iib, receptor (cd32)]
GO:0090196	regulation of chemokine secretion	0.000608	0.0355	6.19	12305	10	994	5	[CSF1R - colony stimulating factor 1 receptor, TNF - tumor necrosis factor, IL33 - interleukin 33, PYCARD - pyd and card domain containing, POSTN - periostin, osteoblast specific factor]
GO:0090197	positive regulation of chemokine secretion	0.000608	0.0354	6.19	12305	10	994	5	[CSF1R - colony stimulating factor 1 receptor, TNF - tumor necrosis factor, IL33 - interleukin 33, POSTN - periostin, osteoblast specific factor, PYCARD - pyd and card domain containing]
GO:2000026	regulation of multicellular organismal development	0.000639	0.037	1.27	12305	1506	994	155	[LGALS9 - lectin, galactoside-binding, soluble, 9, PHLDB2 - pleckstrin homology-like domain, family b, member 2, SASH3 - sam and sh3 domain containing 3, SEMA3G - sema domain, immunoglobulin domain (ig), short basic domain, secreted, (semaphorin) 3g, TNFRSF12A - tumor necrosis factor receptor superfamily, member 12a, FLT3LG - fms-related tyrosine kinase 3 ligand, CXCL12 - chemokine (c-x-c motif) …
GO:0009888	tissue development	0.000646	0.0373	1.58	12305	408	994	52	[TIE1 - tyrosine kinase with immunoglobulin-like and egf-like domains 1, SBNO2 - strawberry notch homolog 2 (drosophila), AMER2 - apc membrane recruitment protein 2, TCF15 - transcription factor 15 (basic helix-loop-helix), SPP1 - secreted phosphoprotein 1, HLX - h2.0-like homeobox, SOX17 - sry (sex determining region y)-box 17, ENO3 - enolase 3 (beta, muscle), WNT7B - wingless-type mmtv integrat…
GO:0050729	positive regulation of inflammatory response	0.000655	0.0376	2.45	12305	81	994	16	[MYD88 - myeloid differentiation primary response 88, F12 - coagulation factor xii (hageman factor), IL33 - interleukin 33, IL17RA - interleukin 17 receptor a, ITGA2 - integrin, alpha 2 (cd49b, alpha 2 subunit of vla-2 receptor), S100A8 - s100 calcium binding protein a8, CCL3 - chemokine (c-c motif) ligand 3, S100A9 - s100 calcium binding protein a9, C3 - complement component 3, TNF - tumor necro…
GO:0042036	negative regulation of cytokine biosynthetic process	0.000667	0.0382	4.33	12305	20	994	7	[BCL3 - b-cell cll/lymphoma 3, TYROBP - tyro protein tyrosine kinase binding protein, RNF128 - ring finger protein 128, e3 ubiquitin protein ligase, PTPRC - protein tyrosine phosphatase, receptor type, c, SIGIRR - single immunoglobulin and toll-interleukin 1 receptor (tir) domain, ELANE - elastase, neutrophil expressed, ZFPM1 - zinc finger protein, fog family member 1]
GO:0046640	regulation of alpha-beta T cell proliferation	0.000667	0.038	4.33	12305	20	994	7	[LGALS9 - lectin, galactoside-binding, soluble, 9, IRF1 - interferon regulatory factor 1, SYK - spleen tyrosine kinase, TNFRSF14 - tumor necrosis factor receptor superfamily, member 14, CD3E - cd3e molecule, epsilon (cd3-tcr complex), RASAL3 - ras protein activator like 3, PTPRC - protein tyrosine phosphatase, receptor type, c]
GO:0009605	response to external stimulus	0.000679	0.0386	1.36	12305	938	994	103	[LGALS9 - lectin, galactoside-binding, soluble, 9, IFITM1 - interferon induced transmembrane protein 1, PLAC8 - placenta-specific 8, GPR52 - g protein-coupled receptor 52, UNC93B1 - unc-93 homolog b1 (c. elegans), RGR - retinal g protein coupled receptor, TREX1 - three prime repair exonuclease 1, CXCL12 - chemokine (c-x-c motif) ligand 12, TNFRSF10A - tumor necrosis factor receptor superfamily, m…
GO:0002429	immune response-activating cell surface receptor signaling pathway	0.00069	0.0391	1.84	12305	209	994	31	[PRKACB - protein kinase, camp-dependent, catalytic, beta, SYK - spleen tyrosine kinase, ICAM3 - intercellular adhesion molecule 3, LYN - v-yes-1 yamaguchi sarcoma viral related oncogene homolog, LCP2 - lymphocyte cytosolic protein 2 (sh2 domain containing leukocyte protein of 76kda), CD3E - cd3e molecule, epsilon (cd3-tcr complex), SH2B2 - sh2b adaptor protein 2, PRKD2 - protein kinase d2, ARPC1…
GO:0050830	defense response to Gram-positive bacterium	0.000722	0.0407	3.48	12305	32	994	9	[NOD1 - nucleotide-binding oligomerization domain containing 1, TNF - tumor necrosis factor, GSDMD - gasdermin d, MYD88 - myeloid differentiation primary response 88, TNFRSF14 - tumor necrosis factor receptor superfamily, member 14, TLR2 - toll-like receptor 2, C5AR1 - complement component 5a receptor 1, CAMP - cathelicidin antimicrobial peptide, FGR - feline gardner-rasheed sarcoma viral oncogen…
GO:0045408	regulation of interleukin-6 biosynthetic process	0.000725	0.0407	4.95	12305	15	994	6	[AGER - advanced glycosylation end product-specific receptor, TNF - tumor necrosis factor, CD74 - cd74 molecule, major histocompatibility complex, class ii invariant chain, PTAFR - platelet-activating factor receptor, SYK - spleen tyrosine kinase, TYROBP - tyro protein tyrosine kinase binding protein]
GO:0042127	regulation of cell proliferation	0.000805	0.045	1.32	12305	1116	994	119	[IFITM1 - interferon induced transmembrane protein 1, LGALS9 - lectin, galactoside-binding, soluble, 9, SASH3 - sam and sh3 domain containing 3, XIAP - x-linked inhibitor of apoptosis, PLAC8 - placenta-specific 8, COL18A1 - collagen, type xviii, alpha 1, FLT3LG - fms-related tyrosine kinase 3 ligand, LIFR - leukemia inhibitory factor receptor alpha, CXCL12 - chemokine (c-x-c motif) ligand 12, FAM…
GO:0050818	regulation of coagulation	0.000864	0.0482	2.8	12305	53	994	12	[LYN - v-yes-1 yamaguchi sarcoma viral related oncogene homolog, UBASH3B - ubiquitin associated and sh3 domain containing b, FCER1G - fc fragment of ige, high affinity i, receptor for; gamma polypeptide, C1QTNF1 - c1q and tumor necrosis factor related protein 1, APOE - apolipoprotein e, SYK - spleen tyrosine kinase, THBD - thrombomodulin, F12 - coagulation factor xii (hageman factor), HS3ST5 - he…
GO:0002573	myeloid leukocyte differentiation	0.000912	0.0506	2.55	12305	68	994	14	[CSF1R - colony stimulating factor 1 receptor, SBNO2 - strawberry notch homolog 2 (drosophila), BATF - basic leucine zipper transcription factor, atf-like, TYROBP - tyro protein tyrosine kinase binding protein, TGFB1 - transforming growth factor, beta 1, MMP9 - matrix metallopeptidase 9 (gelatinase b, 92kda gelatinase, 92kda type iv collagenase), SNX10 - sorting nexin 10, TNF - tumor necrosis fac…
GO:0006928	movement of cell or subcellular component	0.000924	0.0511	1.34	12305	968	994	105	[SEMA3G - sema domain, immunoglobulin domain (ig), short basic domain, secreted, (semaphorin) 3g, IL16 - interleukin 16, CD244 - cd244 molecule, natural killer cell receptor 2b4, ANLN - anillin, actin binding protein, CXCL12 - chemokine (c-x-c motif) ligand 12, TNFRSF10A - tumor necrosis factor receptor superfamily, member 10a, CD74 - cd74 molecule, major histocompatibility complex, class ii inva…
GO:0071624	positive regulation of granulocyte chemotaxis	0.000931	0.0513	4.13	12305	21	994	7	[NCKAP1L - nck-associated protein 1-like, CD74 - cd74 molecule, major histocompatibility complex, class ii invariant chain, RAC2 - ras-related c3 botulinum toxin substrate 2 (rho family, small gtp binding protein rac2), C5AR1 - complement component 5a receptor 1, DYSF - dysferlin, limb girdle muscular dystrophy 2b (autosomal recessive), MOSPD2 - motile sperm domain containing 2, S100A14 - s100 ca…
GO:0043302	positive regulation of leukocyte degranulation	0.000931	0.0511	4.13	12305	21	994	7	[FCER1G - fc fragment of ige, high affinity i, receptor for; gamma polypeptide, CD177 - cd177 molecule, SYK - spleen tyrosine kinase, PTAFR - platelet-activating factor receptor, ITGAM - integrin, alpha m (complement component 3 receptor 3 subunit), FGR - feline gardner-rasheed sarcoma viral oncogene homolog, ITGB2 - integrin, beta 2 (complement component 3 receptor 3 and 4 subunit)]
GO:0002691	regulation of cellular extravasation	0.000931	0.0509	4.13	12305	21	994	7	[AGER - advanced glycosylation end product-specific receptor, ADAM8 - adam metallopeptidase domain 8, PTAFR - platelet-activating factor receptor, PLVAP - plasmalemma vesicle associated protein, IL1R1 - interleukin 1 receptor, type i, CXCL12 - chemokine (c-x-c motif) ligand 12, ELANE - elastase, neutrophil expressed]
GO:0045089	positive regulation of innate immune response	0.000952	0.0519	1.8	12305	213	994	31	[PRKACB - protein kinase, camp-dependent, catalytic, beta, SYK - spleen tyrosine kinase, MYD88 - myeloid differentiation primary response 88, ITGAM - integrin, alpha m (complement component 3 receptor 3 subunit), ICAM3 - intercellular adhesion molecule 3, PJA2 - praja ring finger 2, e3 ubiquitin protein ligase, UBE2D1 - ubiquitin-conjugating enzyme e2d 1, NLRC5 - nlr family, card domain containin…
GO:1902622	regulation of neutrophil migration	0.000975	0.0529	3.67	12305	27	994	8	[NCKAP1L - nck-associated protein 1-like, CD74 - cd74 molecule, major histocompatibility complex, class ii invariant chain, ADAM8 - adam metallopeptidase domain 8, RAC2 - ras-related c3 botulinum toxin substrate 2 (rho family, small gtp binding protein rac2), C5AR1 - complement component 5a receptor 1, DYSF - dysferlin, limb girdle muscular dystrophy 2b (autosomal recessive), MOSPD2 - motile sper…
GO:0002888	positive regulation of myeloid leukocyte mediated immunity	0.000975	0.0527	3.67	12305	27	994	8	[C3 - complement component 3, FCER1G - fc fragment of ige, high affinity i, receptor for; gamma polypeptide, CD177 - cd177 molecule, ITGAM - integrin, alpha m (complement component 3 receptor 3 subunit), PTAFR - platelet-activating factor receptor, SYK - spleen tyrosine kinase, FGR - feline gardner-rasheed sarcoma viral oncogene homolog, ITGB2 - integrin, beta 2 (complement component 3 receptor 3…
GO:0002690	positive regulation of leukocyte chemotaxis	0.000981	0.0528	2.64	12305	61	994	13	[LGALS9 - lectin, galactoside-binding, soluble, 9, CCL5 - chemokine (c-c motif) ligand 5, DYSF - dysferlin, limb girdle muscular dystrophy 2b (autosomal recessive), MOSPD2 - motile sperm domain containing 2, S100A14 - s100 calcium binding protein a14, CXCL12 - chemokine (c-x-c motif) ligand 12, CCL3 - chemokine (c-c motif) ligand 3, NCKAP1L - nck-associated protein 1-like, CD74 - cd74 molecule, m…

## Sheet: GO FUNCTION
GO Term	Description	P-value	FDR q-value	Enrichment	N	B	n	b	Genes
GO:0038023	signaling receptor activity	4.48e-14	1.9e-10	2.18	12305	562	994	99	[CD93 - cd93 molecule, GPR52 - g protein-coupled receptor 52, CD244 - cd244 molecule, natural killer cell receptor 2b4, RGR - retinal g protein coupled receptor, PROKR2 - prokineticin receptor 2, LIFR - leukemia inhibitory factor receptor alpha, TNFRSF10A - tumor necrosis factor receptor superfamily, member 10a, CD74 - cd74 molecule, major histocompatibility complex, class ii invariant chain, SOS…
GO:0004888	transmembrane signaling receptor activity	6.84e-13	1.45e-09	2.29	12305	437	994	81	[TIE1 - tyrosine kinase with immunoglobulin-like and egf-like domains 1, DRD5 - dopamine receptor d5, GPR52 - g protein-coupled receptor 52, CHRNA2 - cholinergic receptor, nicotinic, alpha 2 (neuronal), RXFP1 - relaxin/insulin-like family peptide receptor 1, RGR - retinal g protein coupled receptor, NMBR - neuromedin b receptor, LIFR - leukemia inhibitory factor receptor alpha, PROKR2 - prokineti…
GO:0060089	molecular transducer activity	9.7e-13	1.37e-09	2.06	12305	607	994	101	[CD93 - cd93 molecule, GPR52 - g protein-coupled receptor 52, CD244 - cd244 molecule, natural killer cell receptor 2b4, RGR - retinal g protein coupled receptor, PROKR2 - prokineticin receptor 2, LIFR - leukemia inhibitory factor receptor alpha, TNFRSF10A - tumor necrosis factor receptor superfamily, member 10a, CD74 - cd74 molecule, major histocompatibility complex, class ii invariant chain, SOS…
GO:0019955	cytokine binding	1.65e-07	0.000175	3.45	12305	79	994	22	[CSF1R - colony stimulating factor 1 receptor, LTBP4 - latent transforming growth factor beta binding protein 4, CRLF1 - cytokine receptor-like factor 1, IL2RG - interleukin 2 receptor, gamma, TNFRSF14 - tumor necrosis factor receptor superfamily, member 14, ACVRL1 - activin a receptor type ii-like 1, CSF3R - colony stimulating factor 3 receptor (granulocyte), IL1R1 - interleukin 1 receptor, type…
GO:0048018	receptor ligand activity	2.33e-06	0.00198	2.22	12305	212	994	38	[SEMA3G - sema domain, immunoglobulin domain (ig), short basic domain, secreted, (semaphorin) 3g, IL16 - interleukin 16, SEMA3A - sema domain, immunoglobulin domain (ig), short basic domain, secreted, (semaphorin) 3a, FGF10 - fibroblast growth factor 10, CMTM7 - cklf-like marvel transmembrane domain containing 7, FLT3LG - fms-related tyrosine kinase 3 ligand, CXCL12 - chemokine (c-x-c motif) liga…
GO:0030545	receptor regulator activity	9.51e-06	0.00673	2.07	12305	233	994	39	[SEMA3G - sema domain, immunoglobulin domain (ig), short basic domain, secreted, (semaphorin) 3g, IL16 - interleukin 16, SEMA3A - sema domain, immunoglobulin domain (ig), short basic domain, secreted, (semaphorin) 3a, FGF10 - fibroblast growth factor 10, CMTM7 - cklf-like marvel transmembrane domain containing 7, FLT3LG - fms-related tyrosine kinase 3 ligand, CXCL12 - chemokine (c-x-c motif) liga…
GO:0035325	Toll-like receptor binding	4.33e-05	0.0263	7.43	12305	10	994	6	[SYK - spleen tyrosine kinase, MYD88 - myeloid differentiation primary response 88, TLR2 - toll-like receptor 2, UNC93B1 - unc-93 homolog b1 (c. elegans), S100A8 - s100 calcium binding protein a8, S100A9 - s100 calcium binding protein a9]
GO:0004896	cytokine receptor activity	0.000122	0.0646	3.22	12305	50	994	13	[CRLF1 - cytokine receptor-like factor 1, CSF2RB - colony stimulating factor 2 receptor, beta, low-affinity (granulocyte-macrophage), IL2RG - interleukin 2 receptor, gamma, CSF3R - colony stimulating factor 3 receptor (granulocyte), IL17RA - interleukin 17 receptor a, IL1R1 - interleukin 1 receptor, type i, LIFR - leukemia inhibitory factor receptor alpha, CD74 - cd74 molecule, major histocompati…
GO:0050542	icosanoid binding	0.000198	0.0934	9.9	12305	5	994	4	[ALOX5AP - arachidonate 5-lipoxygenase-activating protein, OXER1 - oxoeicosanoid (oxe) receptor 1, S100A8 - s100 calcium binding protein a8, S100A9 - s100 calcium binding protein a9]
GO:0050840	extracellular matrix binding	0.000213	0.0905	3.23	12305	46	994	12	[SPOCK3 - sparc/osteonectin, cwcv and kazal-like domains proteoglycan (testican) 3, CYR61 - cysteine-rich, angiogenic inducer, 61, BGN - biglycan, TGFBI - transforming growth factor, beta-induced, 68kda, CD248 - cd248 molecule, endosialin, AGRN - agrin, CTSS - cathepsin s, TINAGL1 - tubulointerstitial nephritis antigen-like 1, BCAM - basal cell adhesion molecule (lutheran blood group), ITGA2 - in…
GO:0004930	G protein-coupled receptor activity	0.000215	0.0831	1.99	12305	187	994	30	[P2RY13 - purinergic receptor p2y, g-protein coupled, 13, GPR52 - g protein-coupled receptor 52, DRD5 - dopamine receptor d5, PTAFR - platelet-activating factor receptor, RGR - retinal g protein coupled receptor, RXFP1 - relaxin/insulin-like family peptide receptor 1, NMBR - neuromedin b receptor, PROKR2 - prokineticin receptor 2, TACR3 - tachykinin receptor 3, HTR2C - 5-hydroxytryptamine (seroto…
GO:0036041	long-chain fatty acid binding	0.000326	0.115	6.88	12305	9	994	5	[ALOX5AP - arachidonate 5-lipoxygenase-activating protein, PRR7 - proline rich 7 (synaptic), OXER1 - oxoeicosanoid (oxe) receptor 1, S100A8 - s100 calcium binding protein a8, S100A9 - s100 calcium binding protein a9]
GO:0005102	signaling receptor binding	0.000829	0.271	1.34	12305	1019	994	110	[SEMA3G - sema domain, immunoglobulin domain (ig), short basic domain, secreted, (semaphorin) 3g, IL16 - interleukin 16, CD244 - cd244 molecule, natural killer cell receptor 2b4, UNC93B1 - unc-93 homolog b1 (c. elegans), FLT3LG - fms-related tyrosine kinase 3 ligand, LIFR - leukemia inhibitory factor receptor alpha, CXCL12 - chemokine (c-x-c motif) ligand 12, SPP1 - secreted phosphoprotein 1, NXP…

## Sheet: GO COMPONENT
GO Term	Description	P-value	FDR q-value	Enrichment	N	B	n	b	Genes
GO:0031224	intrinsic component of membrane	8.38e-13	1.58e-09	1.39	12305	3005	994	338	[CD93 - cd93 molecule, PRSS21 - protease, serine, 21 (testisin), DNAJB14 - dnaj (hsp40) homolog, subfamily b, member 14, SEMA3G - sema domain, immunoglobulin domain (ig), short basic domain, secreted, (semaphorin) 3g, CLEC12A - c-type lectin domain family 12, member a, EMP3 - epithelial membrane protein 3, BET1 - bet1 golgi vesicular membrane trafficking protein, UNC93B1 - unc-93 homolog b1 (c. e…
GO:0016021	integral component of membrane	3.1e-12	2.93e-09	1.39	12305	2900	994	326	[CD93 - cd93 molecule, DNAJB14 - dnaj (hsp40) homolog, subfamily b, member 14, SEMA3G - sema domain, immunoglobulin domain (ig), short basic domain, secreted, (semaphorin) 3g, CLEC12A - c-type lectin domain family 12, member a, EMP3 - epithelial membrane protein 3, BET1 - bet1 golgi vesicular membrane trafficking protein, UNC93B1 - unc-93 homolog b1 (c. elegans), TNFRSF12A - tumor necrosis factor…
GO:0044459	plasma membrane part	6.76e-12	4.26e-09	1.52	12305	1840	994	226	[NCF2 - neutrophil cytosolic factor 2, NCF4 - neutrophil cytosolic factor 4, 40kda, SEMA3G - sema domain, immunoglobulin domain (ig), short basic domain, secreted, (semaphorin) 3g, RGR - retinal g protein coupled receptor, PROKR2 - prokineticin receptor 2, LIFR - leukemia inhibitory factor receptor alpha, NAIP - nlr family, apoptosis inhibitory protein, PRX - periaxin, LCP2 - lymphocyte cytosolic…
GO:0031226	intrinsic component of plasma membrane	7.13e-12	3.37e-09	1.8	12305	908	994	132	[SLC4A10 - solute carrier family 4, sodium bicarbonate transporter, member 10, SEMA3G - sema domain, immunoglobulin domain (ig), short basic domain, secreted, (semaphorin) 3g, GPR52 - g protein-coupled receptor 52, RGR - retinal g protein coupled receptor, FLT3LG - fms-related tyrosine kinase 3 ligand, PROKR2 - prokineticin receptor 2, LIFR - leukemia inhibitory factor receptor alpha, GCGR - gluc…
GO:0005886	plasma membrane	9.75e-12	3.69e-09	1.4	12305	2715	994	307	[CD93 - cd93 molecule, PRSS21 - protease, serine, 21 (testisin), CLEC12A - c-type lectin domain family 12, member a, EMP3 - epithelial membrane protein 3, TNFRSF12A - tumor necrosis factor receptor superfamily, member 12a, LIFR - leukemia inhibitory factor receptor alpha, PROKR2 - prokineticin receptor 2, TNFRSF10A - tumor necrosis factor receptor superfamily, member 10a, RIN1 - ras and rab inter…
GO:0005887	integral component of plasma membrane	2.28e-11	7.19e-09	1.81	12305	848	994	124	[SLC4A10 - solute carrier family 4, sodium bicarbonate transporter, member 10, SEMA3G - sema domain, immunoglobulin domain (ig), short basic domain, secreted, (semaphorin) 3g, GPR52 - g protein-coupled receptor 52, RGR - retinal g protein coupled receptor, PROKR2 - prokineticin receptor 2, LIFR - leukemia inhibitory factor receptor alpha, GCGR - glucagon receptor, TCIRG1 - t-cell, immune regulato…
GO:0044425	membrane part	1.8e-10	4.86e-08	1.27	12305	4199	994	431	[PRSS21 - protease, serine, 21 (testisin), DNAJB14 - dnaj (hsp40) homolog, subfamily b, member 14, CLEC12A - c-type lectin domain family 12, member a, TNFRSF12A - tumor necrosis factor receptor superfamily, member 12a, LIFR - leukemia inhibitory factor receptor alpha, PRX - periaxin, LCP2 - lymphocyte cytosolic protein 2 (sh2 domain containing leukocyte protein of 76kda), GCGR - glucagon receptor…
GO:0005576	extracellular region	5.64e-09	1.33e-06	1.65	12305	943	994	126	[PRSS21 - protease, serine, 21 (testisin), LGALS3BP - lectin, galactoside-binding, soluble, 3 binding protein, TCN2 - transcobalamin ii, PLAC8 - placenta-specific 8, IL16 - interleukin 16, COL18A1 - collagen, type xviii, alpha 1, FLT3LG - fms-related tyrosine kinase 3 ligand, CXCL12 - chemokine (c-x-c motif) ligand 12, SPP1 - secreted phosphoprotein 1, NXPH2 - neurexophilin 2, WFIKKN1 - wap, foll…
GO:0009897	external side of plasma membrane	8.79e-08	1.85e-05	2.77	12305	143	994	32	[ITGA5 - integrin, alpha 5 (fibronectin receptor, alpha polypeptide), CD244 - cd244 molecule, natural killer cell receptor 2b4, ITGAM - integrin, alpha m (complement component 3 receptor 3 subunit), ITGA2 - integrin, alpha 2 (cd49b, alpha 2 subunit of vla-2 receptor), CXCL12 - chemokine (c-x-c motif) ligand 12, LIFR - leukemia inhibitory factor receptor alpha, LY6G5C - lymphocyte antigen 6 comple…
GO:0005615	extracellular space	1.29e-07	2.43e-05	1.67	12305	748	994	101	[LGALS9 - lectin, galactoside-binding, soluble, 9, PRSS21 - protease, serine, 21 (testisin), LGALS3BP - lectin, galactoside-binding, soluble, 3 binding protein, SEMA3G - sema domain, immunoglobulin domain (ig), short basic domain, secreted, (semaphorin) 3g, TCN2 - transcobalamin ii, IL16 - interleukin 16, ZG16B - zymogen granule protein 16b, COL18A1 - collagen, type xviii, alpha 1, FLT3LG - fms-r…
GO:0043235	receptor complex	3.51e-06	0.000603	2.01	12305	283	994	46	[ITGA5 - integrin, alpha 5 (fibronectin receptor, alpha polypeptide), TIE1 - tyrosine kinase with immunoglobulin-like and egf-like domains 1, ITGA7 - integrin, alpha 7, ITGAM - integrin, alpha m (complement component 3 receptor 3 subunit), SYK - spleen tyrosine kinase, ITGAL - integrin, alpha l (antigen cd11a (p180), lymphocyte function-associated antigen 1; alpha polypeptide), CHRNA2 - cholinerg…
GO:0030667	secretory granule membrane	4.79e-06	0.000755	2.18	12305	210	994	37	[CD93 - cd93 molecule, TBC1D10C - tbc1 domain family, member 10c, CLEC12A - c-type lectin domain family 12, member a, TYROBP - tyro protein tyrosine kinase binding protein, PTAFR - platelet-activating factor receptor, ITGAM - integrin, alpha m (complement component 3 receptor 3 subunit), ITGAL - integrin, alpha l (antigen cd11a (p180), lymphocyte function-associated antigen 1; alpha polypeptide),…
GO:0008305	integrin complex	1.81e-05	0.00263	4.76	12305	26	994	10	[ITGA5 - integrin, alpha 5 (fibronectin receptor, alpha polypeptide), ITGA7 - integrin, alpha 7, LYN - v-yes-1 yamaguchi sarcoma viral related oncogene homolog, ITGA11 - integrin, alpha 11, ITGAM - integrin, alpha m (complement component 3 receptor 3 subunit), ITGAL - integrin, alpha l (antigen cd11a (p180), lymphocyte function-associated antigen 1; alpha polypeptide), ITGB2 - integrin, beta 2 (c…
GO:0098636	protein complex involved in cell adhesion	1.81e-05	0.00244	4.76	12305	26	994	10	[ITGA5 - integrin, alpha 5 (fibronectin receptor, alpha polypeptide), ITGA7 - integrin, alpha 7, LYN - v-yes-1 yamaguchi sarcoma viral related oncogene homolog, ITGA11 - integrin, alpha 11, ITGAM - integrin, alpha m (complement component 3 receptor 3 subunit), ITGAL - integrin, alpha l (antigen cd11a (p180), lymphocyte function-associated antigen 1; alpha polypeptide), ITGB2 - integrin, beta 2 (c…
GO:0098552	side of membrane	2.16e-05	0.00272	2.09	12305	207	994	35	[ITGA5 - integrin, alpha 5 (fibronectin receptor, alpha polypeptide), CD244 - cd244 molecule, natural killer cell receptor 2b4, ITGAM - integrin, alpha m (complement component 3 receptor 3 subunit), RASAL3 - ras protein activator like 3, ITGA2 - integrin, alpha 2 (cd49b, alpha 2 subunit of vla-2 receptor), LIFR - leukemia inhibitory factor receptor alpha, CXCL12 - chemokine (c-x-c motif) ligand 1…
GO:0032010	phagolysosome	4.23e-05	0.005	12.38	12305	4	994	4	[NCF2 - neutrophil cytosolic factor 2, NCF4 - neutrophil cytosolic factor 4, 40kda, NCF1 - neutrophil cytosolic factor 1, ADAM8 - adam metallopeptidase domain 8]
GO:0009986	cell surface	5.67e-05	0.0063	1.72	12305	389	994	54	[CD93 - cd93 molecule, TNFRSF12A - tumor necrosis factor receptor superfamily, member 12a, FLT3LG - fms-related tyrosine kinase 3 ligand, PLVAP - plasmalemma vesicle associated protein, TNFRSF10A - tumor necrosis factor receptor superfamily, member 10a, AGER - advanced glycosylation end product-specific receptor, CLMP - cxadr-like membrane protein, CD74 - cd74 molecule, major histocompatibility c…
GO:0101003	ficolin-1-rich granule membrane	6.31e-05	0.00663	3.62	12305	41	994	12	[CD93 - cd93 molecule, NCKAP1L - nck-associated protein 1-like, SLC11A1 - solute carrier family 11 (proton-coupled divalent metal ion transporter), member 1, TBC1D10C - tbc1 domain family, member 10c, FCER1G - fc fragment of ige, high affinity i, receptor for; gamma polypeptide, NBEAL2 - neurobeachin-like 2, ADAM8 - adam metallopeptidase domain 8, SIGLEC14 - sialic acid binding ig-like lectin 14,…
GO:0098802	plasma membrane receptor complex	0.000145	0.0144	2.19	12305	141	994	25	[ITGA5 - integrin, alpha 5 (fibronectin receptor, alpha polypeptide), ITGA7 - integrin, alpha 7, ITGAM - integrin, alpha m (complement component 3 receptor 3 subunit), SYK - spleen tyrosine kinase, ITGAL - integrin, alpha l (antigen cd11a (p180), lymphocyte function-associated antigen 1; alpha polypeptide), CHRNA2 - cholinergic receptor, nicotinic, alpha 2 (neuronal), ACVRL1 - activin a receptor …
GO:0042101	T cell receptor complex	0.000155	0.0147	7.74	12305	8	994	5	[PTPN6 - protein tyrosine phosphatase, non-receptor type 6, SYK - spleen tyrosine kinase, CD3E - cd3e molecule, epsilon (cd3-tcr complex), CD247 - cd247 molecule, CD4 - cd4 molecule]
GO:0060205	cytoplasmic vesicle lumen	0.00023	0.0207	1.83	12305	250	994	37	[EEF2 - eukaryotic translation elongation factor 2, LGALS3BP - lectin, galactoside-binding, soluble, 3 binding protein, PLAC8 - placenta-specific 8, CRISPLD2 - cysteine-rich secretory protein lccl domain containing 2, CAMP - cathelicidin antimicrobial peptide, AZU1 - azurocidin 1, CDC37L1 - cell division cycle 37-like 1, FERMT3 - fermitin family member 3, CNN2 - calponin 2, GMFG - glia maturation…
GO:0031012	extracellular matrix	0.000246	0.0211	1.69	12305	344	994	47	[LTBP4 - latent transforming growth factor beta binding protein 4, LGALS9 - lectin, galactoside-binding, soluble, 9, LGALS3BP - lectin, galactoside-binding, soluble, 3 binding protein, F12 - coagulation factor xii (hageman factor), CRISPLD2 - cysteine-rich secretory protein lccl domain containing 2, FGF10 - fibroblast growth factor 10, COL18A1 - collagen, type xviii, alpha 1, ASPN - asporin, CXCL…
GO:0031983	vesicle lumen	0.000249	0.0205	1.82	12305	251	994	37	[EEF2 - eukaryotic translation elongation factor 2, LGALS3BP - lectin, galactoside-binding, soluble, 3 binding protein, PLAC8 - placenta-specific 8, CRISPLD2 - cysteine-rich secretory protein lccl domain containing 2, CAMP - cathelicidin antimicrobial peptide, AZU1 - azurocidin 1, CDC37L1 - cell division cycle 37-like 1, FERMT3 - fermitin family member 3, CNN2 - calponin 2, GMFG - glia maturation…
GO:0030659	cytoplasmic vesicle membrane	0.000422	0.0333	1.52	12305	530	994	65	[CD93 - cd93 molecule, TBC1D10C - tbc1 domain family, member 10c, CLEC12A - c-type lectin domain family 12, member a, PTCHD2 - patched domain containing 2, SMAGP - small cell adhesion glycoprotein, SIGLEC14 - sialic acid binding ig-like lectin 14, SYT4 - synaptotagmin iv, SLC11A1 - solute carrier family 11 (proton-coupled divalent metal ion transporter), member 1, SLC17A6 - solute carrier family …
GO:0042105	alpha-beta T cell receptor complex	0.000526	0.0397	12.38	12305	3	994	3	[PTPN6 - protein tyrosine phosphatase, non-receptor type 6, CD3E - cd3e molecule, epsilon (cd3-tcr complex), CD247 - cd247 molecule]
GO:0043020	NADPH oxidase complex	0.000556	0.0404	8.25	12305	6	994	4	[NCF2 - neutrophil cytosolic factor 2, NCF4 - neutrophil cytosolic factor 4, 40kda, NCF1 - neutrophil cytosolic factor 1, NOXA1 - nadph oxidase activator 1]
GO:0012506	vesicle membrane	0.000627	0.0439	1.49	12305	548	994	66	[CD93 - cd93 molecule, TBC1D10C - tbc1 domain family, member 10c, CLEC12A - c-type lectin domain family 12, member a, PTCHD2 - patched domain containing 2, SMAGP - small cell adhesion glycoprotein, SIGLEC14 - sialic acid binding ig-like lectin 14, SYT4 - synaptotagmin iv, SLC11A1 - solute carrier family 11 (proton-coupled divalent metal ion transporter), member 1, SLC17A6 - solute carrier family …
GO:0062023	collagen-containing extracellular matrix	0.000807	0.0544	1.7	12305	276	994	38	[LTBP4 - latent transforming growth factor beta binding protein 4, LGALS9 - lectin, galactoside-binding, soluble, 9, LGALS3BP - lectin, galactoside-binding, soluble, 3 binding protein, F12 - coagulation factor xii (hageman factor), COL18A1 - collagen, type xviii, alpha 1, FGF10 - fibroblast growth factor 10, ASPN - asporin, CXCL12 - chemokine (c-x-c motif) ligand 12, COL1A1 - collagen, type i, al…
GO:0034774	secretory granule lumen	0.00097	0.0632	1.75	12305	241	994	34	[EEF2 - eukaryotic translation elongation factor 2, LGALS3BP - lectin, galactoside-binding, soluble, 3 binding protein, PLAC8 - placenta-specific 8, CRISPLD2 - cysteine-rich secretory protein lccl domain containing 2, CAMP - cathelicidin antimicrobial peptide, AZU1 - azurocidin 1, CDC37L1 - cell division cycle 37-like 1, FERMT3 - fermitin family member 3, CNN2 - calponin 2, GMFG - glia maturation…
