# Supplementary material for: Chronic Voluntary Ethanol Drinking in Cynomolgus Macaques Elicits Gene Expression Changes in Prefrontal Cortical Area 46
Source: Alcohol Clin Exp Res. 2020 Jan 25;44(2):470–8. doi: 10.1111/acer.14259 (PMC7018568; doi:10.1111/acer.14259)
Supplement: Supplementary file 3 — Table S3. miRNAs Associated with Alcohol Affected Genes. [file ACER-44-470-s003.xlsx]

## Sheet: miRTarBase_2017_table
Term	Overlap		P-value	Adjusted P-value	Z-score	Combined Score	Genes
hsa-miR-93-5p	67	1220	1.52996e-07	1.08627e-05	-8.35348	131.09	CHIC1;SOWAHC;GPATCH2;ZBTB21;CPOX;CCP110;MSANTD4;NR3C1;RND3;PHF6;ELAVL2;EEA1;SPRED1;ZMYM1;ZNF800;CEP170;POLK;PRKACB;SLC25A46;KLF10;EPHA7;VPS13C;ITGA2;GAB1;YOD1;ZBTB33;ZNF12;FAM126B;GPRIN3;TMX3;MED21;RBM12B;TFAM;ZNF597;PPP1R15B;ZDHHC20;EIF5A2;HSPA4L;XIAP;ZBTB41;DNAJC28;BAG2;VPS50;DNAJB4;PRRG1;CDC37L1;NRIP3;ZNF347;SOCS5;ANKRD29;ZNF264;EGR2;CADM2;YIPF4;KLHL28;TMEM64;LYSMD3;BRI3BP;OXR1;GPN3;ACER2;BMP2…
hsa-miR-192-5p	65	993	2.72983e-10	2.527e-07	-6.7708	149.104	TMEM200A;SOWAHC;NAB1;UBE2D1;SNX10;BMI1;ZDHHC2;PHF6;LIPA;EEA1;ZMYM1;XPO1;UBASH3B;AP1S2;SLC25A40;ENPP4;BBS7;POLK;KPNA5;TRIM23;NKX3-1;KLF10;CADPS2;RMI1;VPS13C;STX7;VASH2;ZBTB33;FAM126B;RSBN1;TMEFF1;RUFY3;MED21;CNEP1R1;TRIM59;GLCCI1;MNS1;CUL5;XIAP;AKAP7;RNF6;APOLD1;RPAP3;UGT8;CAND1;STAMBPL1;RAB23;DNAJB4;CHML;N4BP2;OSBPL8;SLF1;SLF2;ATAD5;FANCM;ZNF184;MTERF3;FAM199X;LYSMD3;ABCA8;CLK4;ANLN;NCEH1;OTUD3;G…
hsa-miR-16-5p	63	1555	0.00259616	0.0350222	-8.72678	51.9568	CHIC1;GOLT1B;PANK1;SOWAHC;MSANTD4;BMI1;SPRED1;XPO1;PPIP5K2;KIAA0895;ENPP4;TMED7;RNF111;SLC38A1;ITGA2;ALG2;SLC39A10;GTPBP8;ZBTB33;HCFC2;KIN;MSH2;KIAA1456;APLNR;TBPL1;PPIG;PHLDB2;NXPH2;HSPA4L;ATL2;UBR3;NMD3;OMA1;PLCXD2;AP3M1;UGT8;ZNRF2;HSPH1;RAB23;DNAJB4;G3BP2;CDC37L1;RICTOR;EIF4E;SLC38A2;PMS1;SNX6;SOCS5;SLC12A2;CA12;ZRANB2;ATAD5;BDNF;OSBPL3;YIPF4;GFPT1;SNX16;ETNK1;DNAJC10;SLC25A32;NAA15;NOL11;MKX
hsa-miR-106b-5p	60	1091	6.90355e-07	4.43471e-05	-7.12699	101.104	CHIC1;GOLT1B;CPOX;CCP110;NR3C1;PHF6;ELAVL2;EEA1;SPRED1;ZMYM1;ZNF800;CEP170;POLK;PRKACB;SLC25A46;KLF10;VPS13C;ITGA2;GAB1;YOD1;ELOVL6;ZBTB33;SHISA2;ZNF12;FAM126B;FAM91A1;GPRIN3;TMX3;RBM12B;TFAM;ZNF597;PPP1R15B;ZDHHC20;EIF5A2;HSPA4L;XIAP;TWIST1;DNAJC28;VPS50;DNAJB4;PRRG1;CDC37L1;NRIP3;ZNF347;SOCS5;SYT4;ZNF264;CADM2;YIPF4;KLHL28;FAM199X;TMEM64;LYSMD3;BRI3BP;OXR1;ACER2;BMP2;DNAJC10;RSRP1;CENPQ
hsa-miR-17-5p	60	1181	8.50627e-06	0.000391705	-7.9655	92.9949	CHIC1;AMD1;CPOX;CCP110;NR3C1;RND3;PHF6;ELAVL2;EEA1;SPRED1;ZMYM1;ZNF800;CEP170;POLK;PRKACB;SLC25A46;KLF10;VPS13C;ITGA2;GAB1;YOD1;ETV1;ZBTB33;ZNF12;FAM126B;GPRIN3;TMX3;PIK3CA;CNEP1R1;RBM12B;TFAM;ZNF597;PPP1R15B;ZDHHC20;EIF5A2;HSPA4L;XIAP;DNAJC28;VPS50;RAB23;DNAJB4;PRRG1;NRIP3;ZNF347;MFSD4B;SOCS5;ZNF264;EGR2;CADM2;YIPF4;KLHL28;TMEM64;LYSMD3;BRI3BP;OXR1;ACER2;BMP2;DNAJC10;RSRP1;CENPQ
hsa-miR-20a-5p	56	1071	7.56532e-06	0.000358092	-7.29788	86.0562	CHIC1;CPOX;CCP110;NR3C1;PHF6;ELAVL2;IKZF5;EEA1;SPRED1;ZMYM1;ZNF800;CEP170;POLK;PRKACB;SLC25A46;KLF10;VPS13C;ITGA2;GAB1;YOD1;ETV1;ZBTB33;ZNF12;FAM126B;GPRIN3;TMX3;RBM12B;TFAM;ZNF597;PPP1R15B;ZDHHC20;EIF5A2;HSPA4L;XIAP;DNAJC28;VPS50;DNAJB4;PRRG1;NRIP3;ZNF347;SOCS5;ZNF264;EGR2;RNGTT;CADM2;YIPF4;KLHL28;TMEM64;LYSMD3;BRI3BP;OXR1;ACER2;BMP2;DNAJC10;RSRP1;CENPQ
hsa-miR-30a-5p	53	733	4.40705e-10	2.97255e-07	-5.68952	122.567	USP37;LTN1;CPOX;MSANTD4;RND3;GLIPR1;PTAR1;XPO1;ENPP4;TMED7;TMED5;TRIM23;KLF10;CSNK1G3;SLC38A1;MBNL2;EED;GLCE;DYNLT3;ITGA2;STX7;GAB1;LIFR;SLC35G2;FAM91A1;PREPL;TBPL1;DSG2;LYPLAL1;PPP1R15B;ZDHHC20;ATL2;MOSPD2;RASGRP3;FXR1;CAND1;MIER3;DNAJB4;CDC37L1;LRRC8B;N4BP2;SLC38A2;SLC12A2;OSBPL8;ZNF264;ANKRD26;BDNF;SLC4A10;RAB27B;GTF2H2;UFM1;NCEH1;STRN
hsa-miR-155-5p	53	903	4.59492e-07	3.09927e-05	-6.04088	88.1555	GOLT1B;HHIP;LTN1;NR3C1;PHF6;CYR61;ARL5B;SPRED1;GLIPR1;PTAR1;XPO1;SLC25A40;GNPNAT1;KPNA5;NKX3-1;ARL15;ZBTB38;LRRC40;SLC39A10;LEMD3;SCAMP1;FAM91A1;TMX3;PIK3CA;MMP16;MSH2;TMEM33;TFAM;DSG2;PFDN4;BCAT1;CCDC82;HSPA4L;AMIGO2;ATL2;MOSPD2;NMD3;AURKA;UGT8;KIF3A;RAB23;RICTOR;MEST;SNX6;TBC1D8B;KLHL28;FAM199X;RAB27B;BRI3BP;MEX3C;STRN;INTS8;BET1
hsa-miR-519d-3p	51	906	2.57899e-06	0.000144961	-6.16227	79.2968	CHIC1;CPOX;CCP110;NR3C1;PHF6;ELAVL2;EEA1;SPRED1;ZMYM1;ZNF800;CEP170;POLK;PRKACB;SLC25A46;KLF10;VPS13C;ITGA2;GAB1;YOD1;ZBTB33;ZNF12;FAM126B;GPRIN3;TMX3;RBM12B;TFAM;ZNF597;PPP1R15B;ZDHHC20;EIF5A2;HSPA4L;XIAP;DNAJC28;VPS50;DNAJB4;NRIP3;ZNF347;SOCS5;ZNF264;CADM2;YIPF4;KLHL28;TMEM64;LYSMD3;BRI3BP;OXR1;ACER2;BMP2;DNAJC10;RSRP1;CENPQ
hsa-miR-20b-5p	51	917	3.63164e-06	0.000199963	-6.2836	78.7073	CHIC1;CPOX;CCP110;NR3C1;PHF6;ELAVL2;EEA1;SPRED1;ZMYM1;ZNF800;CEP170;POLK;PRKACB;SLC25A46;KLF10;VPS13C;ITGA2;GAB1;YOD1;ZBTB33;ZNF12;FAM126B;GPRIN3;TMX3;RBM12B;TFAM;ZNF597;PPP1R15B;ZDHHC20;EIF5A2;HSPA4L;XIAP;DNAJC28;VPS50;DNAJB4;NRIP3;ZNF347;SOCS5;ZNF264;CADM2;YIPF4;KLHL28;TMEM64;LYSMD3;BRI3BP;OXR1;ACER2;BMP2;DNAJC10;RSRP1;CENPQ
hsa-miR-215-5p	50	755	2.51162e-08	4.76371e-06	-5.16016	90.3015	TMEM200A;SOWAHC;NAB1;UBE2D1;SNX10;ZDHHC2;PHF6;LIPA;UBASH3B;AP1S2;SLC25A40;ENPP4;BBS7;TRIM23;NKX3-1;KLF10;CADPS2;RMI1;VPS13C;STX7;VASH2;ZBTB33;FAM126B;TMEFF1;RUFY3;MED21;CNEP1R1;TRIM59;MNS1;CUL5;XIAP;AKAP7;RNF6;APOLD1;UGT8;CAND1;STAMBPL1;RAB23;DNAJB4;CHML;OSBPL8;SLF1;SLF2;ATAD5;ZNF184;MTERF3;CLK4;ANLN;NCEH1;GPR19
hsa-miR-190a-3p	45	648	3.2668e-08	4.76371e-06	-4.91081	84.647	SLC24A2;INSIG2;HHIP;AMD1;TUBD1;RNF6;NR3C1;HSPA13;ABHD13;ARL5B;SPRED1;PPIP5K2;SLITRK4;G3BP2;SMARCAD1;TSPAN2;ZNF347;TRIM23;EPHA5;KRT222;SLC12A2;CA12;ZNF264;SLC16A1;MBNL2;LRRC40;TACR3;PLEKHA3;DNAJB14;SHISA2;CASD1;BRI3BP;RSBN1;UHMK1;TTC39B;KLHL9;MGAT4C;BMP2;MMP16;PLP1;TMEM106B;TBPL1;STRN;VGLL2;DGKH
hsa-miR-5011-5p	45	653	4.09566e-08	4.76371e-06	-4.9364	83.9719	SLC24A2;PPP1R15B;INSIG2;HHIP;AMD1;TUBD1;RNF6;HSPA13;ABHD13;SPRED1;PPIP5K2;SLITRK4;G3BP2;SMARCAD1;TSPAN2;CHML;ZNF347;TRIM23;EPHA5;KRT222;SLC12A2;CA12;ZNF264;SLC16A1;MBNL2;LRRC40;TACR3;PLEKHA3;DNAJB14;SHISA2;FAM126B;CASD1;BRI3BP;UHMK1;TTC39B;KLHL9;MGAT4C;BMP2;MMP16;PLP1;TMEM106B;TBPL1;STRN;VGLL2;DGKH
hsa-miR-1-3p	45	920	0.000276881	0.00823045	-5.79655	47.4848	ATP6V1A;NXPH2;UBA6;NAB1;TWIST1;CPOX;RXFP1;PLCXD2;GNAI1;UGT8;SPRED1;PTAR1;CAND1;G3BP2;GNPNAT1;CHML;LRRC8B;EIF4E;SNX6;ANKRD29;ZNF264;MON2;BDNF;ALG2;LIFR;LNPEP;RAB27B;LEMD3;BRI3BP;FBXO33;DKK1;ERMN;THAP2;UHMK1;PIK3CA;MSH2;ETNK1;DNAJC10;RBM12B;CLDN12;TFAM;CEBPZ;DSG2;PHLDB2;DGKH
hsa-miR-1277-5p	44	624	3.00203e-08	4.76371e-06	-4.79035	82.9755	SLC24A2;PPP1R15B;NECAB1;INSIG2;HHIP;AMD1;MSANTD4;NR3C1;HSPA13;ABHD13;ARL5B;SPRED1;PPIP5K2;SLITRK4;G3BP2;SMARCAD1;TSPAN2;ZNF347;TRIM23;EPHA5;KRT222;CA12;ZNF264;SLC38A1;ATAD5;CADM2;TACR3;PLEKHA3;DNAJB14;SHISA2;CASD1;BRI3BP;UHMK1;TTC39B;KLHL9;MGAT4C;BMP2;SNX16;MMP16;TBPL1;STRN;VGLL2;TRIB1;DGKH
hsa-miR-30b-5p	38	416	2.47859e-10	2.527e-07	-3.70053	81.849	PPP1R15B;USP37;ZDHHC20;EIF5A2;MSANTD4;RASGRP3;DLL4;PTAR1;XPO1;CAND1;MIER3;CDC37L1;ENPP4;LRRC8B;N4BP2;TMED5;TRIM23;KLF10;ZNF264;MBNL2;ELOVL4;EED;ZBTB38;GLCE;DYNLT3;KLHL28;GAB1;LIFR;YOD1;SLC35G2;FAM91A1;PREPL;CLDN12;TMEM106B;TBPL1;TRIM59;STRN;LYPLAL1
hsa-miR-21-5p	37	611	1.33552e-05	0.000571943	-4.28139	48.0526	SOWAHC;ELAVL4;UBR3;RNF6;BMI1;APOLD1;RASGRP3;AP3M1;PTAR1;FILIP1L;EDIL3;SMNDC1;RNF111;SOCS5;ZYG11B;MON2;ELOVL4;ANKRD46;OSBPL3;ZBTB38;VASH2;LIFR;YOD1;FAM126B;PLEKHA8;PREPL;MSH2;RUFY3;ETNK1;RASA1;TRIM59;SNRNP48;GLCCI1;EXOC5;TAF5;BCAT1;CENPQ
hsa-miR-106a-5p	37	714	0.000328049	0.0089573	-4.95741	39.7701	PPP1R15B;ZDHHC20;HSPA4L;XIAP;NR3C1;RND3;ELAVL2;DNAJC28;SPRED1;ZMYM1;VPS50;DNAJB4;NRIP3;CEP170;ZNF347;PRKACB;SOCS5;SLC25A46;KLF10;ZNF264;CADM2;ITGA2;YIPF4;KLHL28;YOD1;TMEM64;ZBTB33;ZNF12;FAM126B;BRI3BP;ACER2;GPRIN3;BMP2;DNAJC10;RBM12B;TFAM;CENPQ
hsa-miR-526b-3p	36	640	8.06421e-05	0.00286279	-4.54906	42.8771	PPP1R15B;ZDHHC20;HSPA4L;XIAP;NR3C1;ELAVL2;DNAJC28;SPRED1;ZMYM1;VPS50;DNAJB4;NRIP3;CEP170;ZNF347;PRKACB;SOCS5;SLC25A46;KLF10;ZNF264;CADM2;ITGA2;YIPF4;KLHL28;YOD1;TMEM64;ZBTB33;ZNF12;FAM126B;BRI3BP;ACER2;GPRIN3;BMP2;DNAJC10;RBM12B;TFAM;CENPQ
hsa-miR-30c-5p	35	520	2.32573e-06	0.000133507	-4.0462	52.4852	PPP1R15B;USP37;ZDHHC20;CPOX;MSANTD4;RASGRP3;DLL4;PTAR1;XPO1;HSPH1;CAND1;MIER3;CDC37L1;ENPP4;LRRC8B;POLK;N4BP2;TRIM23;KLF10;CADPS2;ZNF264;ELOVL4;EED;GLCE;DYNLT3;GAB1;LIFR;DNAJB14;SLC35G2;FAM91A1;PREPL;RASA1;TBPL1;STRN;LYPLAL1
hsa-miR-186-5p	35	749	0.00276303	0.0365424	-4.63476	27.3054	PPP1R15B;HHIP;AMD1;ATL2;ZBTB21;XIAP;TWIST1;RNF6;MSANTD4;GNAI1;ARL5B;CAND1;MIER3;DSEL;FPGT;KIAA0895;CEPT1;RNF111;SNX6;ANKRD26;VPS13C;SLC39A10;TMEM64;ZBTB33;THAP2;UHMK1;BBS10;RBM12B;KIAA1456;TRIM59;PPIG;NAA15;EXOC5;ZNF654;CGGBP1
hsa-miR-15a-5p	34	716	0.00244983	0.0335514	-4.58808	27.5823	CHIC1;PANK1;SOWAHC;NAB1;HSPA4L;UBR3;OMA1;MSANTD4;BMI1;AP3M1;SPRED1;ZNRF2;PTAR1;PPIP5K2;RAB23;KIAA0895;CDC37L1;PMS1;SNX6;SOCS5;ATAD5;BDNF;OSBPL3;ITGA2;ZBTB33;HCFC2;SNX16;MSH2;ETNK1;DNAJC10;KIAA1456;TBPL1;PPIG;MKX
hsa-miR-101-3p	33	393	3.03578e-08	4.76371e-06	-3.54051	61.2869	PPP1R15B;CARNMT1;PANK1;AMD1;ZBTB21;LTN1;XIAP;HSPA13;ELAVL2;DNAJC28;EEA1;AP3M1;BEND4;ZNF800;SLC38A2;TMED5;RNF111;MBNL2;EED;RMI1;DUSP1;LIFR;PLEKHA3;LYSMD3;RAB33B;AEBP2;MSH2;CNEP1R1;RBM12B;KIAA1456;TRIB1;ZNF654;FAM84B
hsa-miR-181a-5p	33	552	5.0185e-05	0.00188054	-4.39836	43.5428	KDM5A;PGAP1;TMF1;CUL5;XIAP;MOSPD1;TWIST1;CPOX;RNF6;HSPA13;AP5M1;BAG2;G3BP2;LONRF1;SLC38A2;EPHA5;CADPS2;LRRN3;EED;OSBPL3;EYA4;YOD1;SLC35G2;TMEM64;ZBTB33;LYSMD3;ZNF12;WNT16;FBXO33;GPRIN3;KBTBD3;COPS2;ZNF597
hsa-miR-32-5p	33	565	7.84924e-05	0.00282363	-4.20637	39.7608	SLC45A3;TMF1;CCDC186;KLHL14;EIF5A2;AMD1;TWIST1;ZDHHC21;SNX10;NR3C1;AURKA;FXR1;PTAR1;MIER3;G3BP2;POLK;OSBPL8;ZNF264;DYNLT3;YIPF4;ZFC3H1;FAM126B;CASD1;RANBP6;FAM91A1;RSBN1;TMEM33;CNEP1R1;TRIM36;SLC25A32;EXOC5;BCAT1;OTUD3
hsa-miR-30e-5p	32	347	5.28499e-09	2.85178e-06	-3.32785	63.4234	PPP1R15B;USP37;ZDHHC20;ZBTB21;MSANTD4;BMI1;RASGRP3;PTAR1;XPO1;CAND1;MIER3;CDC37L1;ENPP4;LRRC8B;N4BP2;TRIM23;TBC1D8B;KLF10;ZNF264;MBNL2;EED;GLCE;DYNLT3;GAB1;LIFR;SLC35G2;FAM91A1;PREPL;P4HA1;TBPL1;STRN;LYPLAL1
hsa-miR-590-3p	30	390	8.42513e-07	5.28628e-05	-3.52613	49.3196	SCARB2;SLC24A2;PPP1R15B;PGAP1;CHIC1;PEX11A;MSANTD4;NR3C1;HSPA13;ARL5B;CAND1;MIER3;ZFP37;SLC25A46;ZNF264;EPHA7;YIPF4;GFPT1;PLEKHA3;LMBRD2;TMX3;AEBP2;ABHD17B;TMEM33;DNAJC10;RBM12B;SLC25A32;NAA15;EXOC5;CENPQ
hsa-miR-142-3p	29	388	2.28159e-06	0.000133507	-3.18579	41.3854	PPP1R15B;USP37;GOLT1B;CUL5;INSIG2;XIAP;MSANTD4;CYR61;ARL5B;DNAJB4;RICTOR;TMED7;SOCS5;SYT4;CSNK1G3;ZNF264;EGR2;TIPARP;ARL15;GLCE;NAP1L2;YOD1;SCAMP1;RRM2B;SLC7A9;CLDN12;TRIM36;FAM98A;PPIL4
hsa-miR-103a-3p	28	452	0.0001016	0.00343644	-3.56329	32.7626	GOLT1B;SOWAHC;UBR3;SPRED1;ZNRF2;STAMBPL1;RAB23;DNAJB4;G3BP2;CDC37L1;ENPP4;CA12;CSNK1G3;OSBPL3;ZBTB38;ITGA2;ALG2;SLC39A10;HCFC2;MEX3C;SNX16;AEBP2;DNAJC10;TBPL1;PPIG;NAA15;EXOC5;FAM98A
hsa-miR-30d-5p	27	368	7.15104e-06	0.000350791	-3.34322	39.6113	PPP1R15B;USP37;ZDHHC20;MSANTD4;RASGRP3;PTAR1;XPO1;CAND1;MIER3;CDC37L1;ENPP4;LRRC8B;N4BP2;TRIM23;KLF10;ZNF264;EED;GLCE;DYNLT3;GAB1;LIFR;SLC35G2;FAM91A1;PREPL;TBPL1;STRN;LYPLAL1
hsa-miR-302c-3p	27	507	0.00137946	0.0240116	-3.49629	23.0268	HSPA4L;MSANTD4;HSPA13;ELAVL2;SPRED1;DNAJB4;ZNF347;PRKACB;SOCS5;KLF10;OSBPL8;ZNF264;CADM2;GLCE;ITGA2;YIPF4;KLHL28;YOD1;DNAJB14;NR1D2;ZBTB33;ZNF12;BRI3BP;GPRIN3;ETNK1;DNAJC10;RBM12B
hsa-miR-548c-3p	27	521	0.00203152	0.0301156	-3.41955	21.1977	PGAP1;PANK1;ZBTB26;ELAVL4;GDPD1;TWIST1;ZDHHC21;MSANTD4;DNAJC28;FXR1;ZNRF2;CHML;EPHA7;MON2;ELOVL4;ATAD5;HS3ST5;ZBTB33;HCFC2;FAM91A1;UHMK1;NR4A2;TMEFF1;KIAA1456;NAA15;EXOC5;ST6GALNAC3
hsa-miR-603	26	508	0.00288343	0.0367359	-3.4985	20.4619	NECAB1;HHIP;TUBD1;TWIST1;ZDHHC21;NR3C1;GNAI1;ABHD13;UGT8;DSEL;SLITRK4;TSPAN2;LONRF1;SLC12A2;ZNF264;GTPBP8;LNPEP;FAM126B;CASD1;BRI3BP;GPRIN3;TBPL1;ITGBL1;STRN;DSG2;GLCCI1
hsa-miR-497-5p	25	460	0.00155368	0.0256479	-3.52725	22.8112	CHIC1;SOWAHC;HSPA4L;UBR3;TWIST1;MSANTD4;SPRED1;ZNRF2;PPIP5K2;RAB23;KIAA0895;CDC37L1;EIF4E;SOCS5;ATAD5;OSBPL3;ITGA2;HCFC2;ANLN;SNX16;DNAJC10;KIAA1456;TBPL1;PPIG;MKX
hsa-miR-372-3p	25	461	0.00160027	0.0256479	-3.28018	21.1164	HSPA4L;HSPA13;ELAVL2;SPRED1;DNAJB4;ZNF347;PRKACB;SOCS5;ZNF264;MBNL2;CADM2;ITGA2;YIPF4;YOD1;DNAJB14;NR1D2;ZBTB33;ZNF12;BRI3BP;DKK1;NR4A2;GPRIN3;ETNK1;DNAJC10;RBM12B
hsa-miR-424-5p	25	471	0.00213612	0.0310143	-3.52214	21.6568	SCOC;TMF1;CHIC1;SOWAHC;HSPA4L;UBR3;MSANTD4;SPRED1;ZNRF2;PPIP5K2;RAB23;KIAA0895;CDC37L1;SOCS5;ATAD5;OSBPL3;ITGA2;HCFC2;ANLN;SNX16;DNAJC10;KIAA1456;TBPL1;PPIG;MKX
hsa-miR-375	25	475	0.00238982	0.0332357	-3.26274	19.6956	CUL5;INSIG2;ELAVL4;XIAP;AKAP7;CPOX;ELAVL2;EEA1;SPRED1;SNAPC1;TMED5;OSBPL8;TRMT10A;ANKRD46;C1GALT1;PLEKHA3;FAM126B;BBS10;TMX3;PIK3CA;AEBP2;UBLCP1;GKAP1;TMEM106B;MNS1
hsa-miR-132-3p	24	255	3.0211e-07	2.08998e-05	-2.68996	40.383	OSBPL8;ANKRD29;BDNF;EYA4;AMD1;LIFR;SYT14;FAM199X;NR1D2;KCTD4;ZDHHC2;FXR1;KBTBD3;SPRED1;MDFIC;RNF128;RASA1;TRIM36;SLC25A32;EXOC5;INTS8;SLC38A2;TRIM23;OTUD3
hsa-miR-340-5p	24	340	4.26474e-05	0.0016206	-2.89965	29.1778	SCARB2;SLC24A2;KLF10;ANKRD29;ZNF264;SLC38A1;SOWAHC;ELAVL4;LIFR;PEX2;LYSMD3;UHMK1;ARL5B;BBS10;PPIP5K2;SLITRK4;KIAA0895;TRIM59;BRIX1;PPIG;NOL11;MKX;INTS8;SLC38A2
hsa-miR-302d-3p	24	460	0.00323024	0.0394353	-3.13531	17.9816	ZNF264;MBNL2;CADM2;ITGA2;YIPF4;HSPA4L;YOD1;DNAJB14;NR1D2;ZBTB33;ZNF12;BRI3BP;HSPA13;ELAVL2;NR4A2;GPRIN3;SPRED1;DNAJB4;ETNK1;DNAJC10;RBM12B;ZNF347;PRKACB;SOCS5
hsa-miR-302a-3p	24	465	0.00369903	0.0435808	-3.0424	17.0365	ZNF264;CADM2;ITGA2;YIPF4;HSPA4L;YOD1;DNAJB14;NR1D2;ZBTB33;SLAIN1;ZNF12;BMI1;BRI3BP;HSPA13;ELAVL2;GPRIN3;SPRED1;DNAJB4;ETNK1;DNAJC10;RBM12B;ZNF347;PRKACB;SOCS5
hsa-miR-548i	23	202	1.61583e-08	4.76371e-06	-2.60178	46.678	KDM5A;ZBTB38;KLHL28;XIAP;UBE2D1;YOD1;ZDHHC21;ZBTB11;MSANTD4;BMI1;LIPA;RSBN1;MTMR6;UHMK1;IKZF5;ZNRF2;BBS10;RYBP;MDFIC;KIF3A;ETNK1;CLDN12;BRIX1
hsa-miR-5590-3p	23	211	3.67856e-08	4.76371e-06	-2.46028	42.1155	SCARB2;SLC24A2;ZNF264;SLC38A1;ELOVL6;PEX2;FAM126B;DNAJC28;UHMK1;BBS10;RYBP;BAG2;KIF3A;ETNK1;SLITRK4;KIAA0895;TFAM;NRIP3;TRIM59;BRIX1;PPIG;SLC38A2;SLC25A46
hsa-miR-142-5p	23	225	1.20714e-07	8.80233e-06	-2.47451	39.4186	SCARB2;SLC24A2;ZNF264;SLC38A1;ELOVL6;PEX2;FAM126B;DNAJC28;UHMK1;BBS10;RYBP;BAG2;KIF3A;ETNK1;SLITRK4;KIAA0895;TFAM;NRIP3;TRIM59;BRIX1;PPIG;SLC38A2;SLC25A46
hsa-miR-548ab	22	199	5.65007e-08	4.76371e-06	-2.57121	42.911	KDM5A;ZBTB38;KLHL28;XIAP;UBE2D1;YOD1;ZDHHC21;MSANTD4;BMI1;LIPA;RSBN1;MTMR6;UHMK1;IKZF5;ZNRF2;BBS10;RYBP;MDFIC;KIF3A;ETNK1;CLDN12;BRIX1
hsa-miR-548ad-5p	22	199	5.65007e-08	4.76371e-06	-2.56626	42.8283	KDM5A;ZBTB38;KLHL28;XIAP;UBE2D1;YOD1;ZDHHC21;MSANTD4;BMI1;LIPA;RSBN1;MTMR6;UHMK1;IKZF5;ZNRF2;BBS10;RYBP;MDFIC;KIF3A;ETNK1;CLDN12;BRIX1
hsa-miR-548ae-5p	22	199	5.65007e-08	4.76371e-06	-2.56255	42.7665	KDM5A;ZBTB38;KLHL28;XIAP;UBE2D1;YOD1;ZDHHC21;MSANTD4;BMI1;LIPA;RSBN1;MTMR6;UHMK1;IKZF5;ZNRF2;BBS10;RYBP;MDFIC;KIF3A;ETNK1;CLDN12;BRIX1
hsa-miR-548ak	22	199	5.65007e-08	4.76371e-06	-2.55863	42.701	KDM5A;ZBTB38;KLHL28;XIAP;UBE2D1;YOD1;ZDHHC21;MSANTD4;BMI1;LIPA;RSBN1;MTMR6;UHMK1;IKZF5;ZNRF2;BBS10;RYBP;MDFIC;KIF3A;ETNK1;CLDN12;BRIX1
hsa-miR-548am-5p	22	199	5.65007e-08	4.76371e-06	-2.55625	42.6613	KDM5A;ZBTB38;KLHL28;XIAP;UBE2D1;YOD1;ZDHHC21;MSANTD4;BMI1;LIPA;RSBN1;MTMR6;UHMK1;IKZF5;ZNRF2;BBS10;RYBP;MDFIC;KIF3A;ETNK1;CLDN12;BRIX1
hsa-miR-548ap-5p	22	199	5.65007e-08	4.76371e-06	-2.55657	42.6666	KDM5A;ZBTB38;KLHL28;XIAP;UBE2D1;YOD1;ZDHHC21;MSANTD4;BMI1;LIPA;RSBN1;MTMR6;UHMK1;IKZF5;ZNRF2;BBS10;RYBP;MDFIC;KIF3A;ETNK1;CLDN12;BRIX1
hsa-miR-548aq-5p	22	199	5.65007e-08	4.76371e-06	-2.55043	42.5642	KDM5A;ZBTB38;KLHL28;XIAP;UBE2D1;YOD1;ZDHHC21;MSANTD4;BMI1;LIPA;RSBN1;MTMR6;UHMK1;IKZF5;ZNRF2;BBS10;RYBP;MDFIC;KIF3A;ETNK1;CLDN12;BRIX1
hsa-miR-548ar-5p	22	199	5.65007e-08	4.76371e-06	-2.5474	42.5136	KDM5A;ZBTB38;KLHL28;XIAP;UBE2D1;YOD1;ZDHHC21;MSANTD4;BMI1;LIPA;RSBN1;MTMR6;UHMK1;IKZF5;ZNRF2;BBS10;RYBP;MDFIC;KIF3A;ETNK1;CLDN12;BRIX1
hsa-miR-548as-5p	22	199	5.65007e-08	4.76371e-06	-2.54893	42.5392	KDM5A;ZBTB38;KLHL28;XIAP;UBE2D1;YOD1;ZDHHC21;MSANTD4;BMI1;LIPA;RSBN1;MTMR6;UHMK1;IKZF5;ZNRF2;BBS10;RYBP;MDFIC;KIF3A;ETNK1;CLDN12;BRIX1
hsa-miR-548au-5p	22	199	5.65007e-08	4.76371e-06	-2.54369	42.4516	KDM5A;ZBTB38;KLHL28;XIAP;UBE2D1;YOD1;ZDHHC21;MSANTD4;BMI1;LIPA;RSBN1;MTMR6;UHMK1;IKZF5;ZNRF2;BBS10;RYBP;MDFIC;KIF3A;ETNK1;CLDN12;BRIX1
hsa-miR-548ay-5p	22	199	5.65007e-08	4.76371e-06	-2.53874	42.369	KDM5A;ZBTB38;KLHL28;XIAP;UBE2D1;YOD1;ZDHHC21;MSANTD4;BMI1;LIPA;RSBN1;MTMR6;UHMK1;IKZF5;ZNRF2;BBS10;RYBP;MDFIC;KIF3A;ETNK1;CLDN12;BRIX1
hsa-miR-548b-5p	22	199	5.65007e-08	4.76371e-06	-2.53914	42.3757	KDM5A;ZBTB38;KLHL28;XIAP;UBE2D1;YOD1;ZDHHC21;MSANTD4;BMI1;LIPA;RSBN1;MTMR6;UHMK1;IKZF5;ZNRF2;BBS10;RYBP;MDFIC;KIF3A;ETNK1;CLDN12;BRIX1
hsa-miR-548bb-5p	22	199	5.65007e-08	4.76371e-06	-2.53234	42.2622	KDM5A;ZBTB38;KLHL28;XIAP;UBE2D1;YOD1;ZDHHC21;MSANTD4;BMI1;LIPA;RSBN1;MTMR6;UHMK1;IKZF5;ZNRF2;BBS10;RYBP;MDFIC;KIF3A;ETNK1;CLDN12;BRIX1
hsa-miR-548c-5p	22	199	5.65007e-08	4.76371e-06	-2.53005	42.224	KDM5A;ZBTB38;KLHL28;XIAP;UBE2D1;YOD1;ZDHHC21;MSANTD4;BMI1;LIPA;RSBN1;MTMR6;UHMK1;IKZF5;ZNRF2;BBS10;RYBP;MDFIC;KIF3A;ETNK1;CLDN12;BRIX1
hsa-miR-548h-5p	22	199	5.65007e-08	4.76371e-06	-2.5298	42.2199	KDM5A;ZBTB38;KLHL28;XIAP;UBE2D1;YOD1;ZDHHC21;MSANTD4;BMI1;LIPA;RSBN1;MTMR6;UHMK1;IKZF5;ZNRF2;BBS10;RYBP;MDFIC;KIF3A;ETNK1;CLDN12;BRIX1
hsa-miR-548o-5p	22	199	5.65007e-08	4.76371e-06	-2.52447	42.1309	KDM5A;ZBTB38;KLHL28;XIAP;UBE2D1;YOD1;ZDHHC21;MSANTD4;BMI1;LIPA;RSBN1;MTMR6;UHMK1;IKZF5;ZNRF2;BBS10;RYBP;MDFIC;KIF3A;ETNK1;CLDN12;BRIX1
hsa-miR-548w	22	199	5.65007e-08	4.76371e-06	-2.52361	42.1166	KDM5A;ZBTB38;KLHL28;XIAP;UBE2D1;YOD1;ZDHHC21;MSANTD4;BMI1;LIPA;RSBN1;MTMR6;UHMK1;IKZF5;ZNRF2;BBS10;RYBP;MDFIC;KIF3A;ETNK1;CLDN12;BRIX1
hsa-miR-548y	22	199	5.65007e-08	4.76371e-06	-2.52218	42.0926	KDM5A;ZBTB38;KLHL28;XIAP;UBE2D1;YOD1;ZDHHC21;MSANTD4;BMI1;LIPA;RSBN1;MTMR6;UHMK1;IKZF5;ZNRF2;BBS10;RYBP;MDFIC;KIF3A;ETNK1;CLDN12;BRIX1
hsa-miR-548a-5p	22	200	6.18317e-08	4.90653e-06	-2.55116	42.3464	KDM5A;ZBTB38;KLHL28;XIAP;UBE2D1;YOD1;ZDHHC21;MSANTD4;BMI1;LIPA;RSBN1;MTMR6;UHMK1;IKZF5;ZNRF2;BBS10;RYBP;MDFIC;KIF3A;ETNK1;CLDN12;BRIX1
hsa-miR-548j-5p	22	200	6.18317e-08	4.90653e-06	-2.53229	42.0331	KDM5A;ZBTB38;KLHL28;XIAP;UBE2D1;YOD1;ZDHHC21;MSANTD4;BMI1;LIPA;RSBN1;MTMR6;UHMK1;IKZF5;ZNRF2;BBS10;RYBP;MDFIC;KIF3A;ETNK1;CLDN12;BRIX1
hsa-miR-548d-5p	22	202	7.39145e-08	5.69775e-06	-2.56064	42.0466	KDM5A;ZBTB38;KLHL28;XIAP;UBE2D1;YOD1;ZDHHC21;MSANTD4;BMI1;LIPA;RSBN1;MTMR6;UHMK1;IKZF5;ZNRF2;BBS10;RYBP;MDFIC;KIF3A;ETNK1;CLDN12;BRIX1
hsa-miR-559	22	204	8.81463e-08	6.60608e-06	-2.54876	41.4027	KDM5A;ZBTB38;KLHL28;XIAP;UBE2D1;YOD1;ZDHHC21;MSANTD4;BMI1;LIPA;RSBN1;MTMR6;UHMK1;IKZF5;ZNRF2;BBS10;RYBP;MDFIC;KIF3A;ETNK1;CLDN12;BRIX1
hsa-miR-3662	21	253	1.18784e-05	0.000516902	-2.67027	30.283	PPP1R15B;ZDHHC20;PANK1;EIF5A2;TACR3;SLC35G2;MSANTD4;GDAP2;FXR1;UGT8;UBASH3B;ABHD17B;RBM12B;G3BP2;ZNF800;CEP170;CHML;NOL11;TMED7;PPIL4;RNF111
hsa-miR-548ah-5p	21	319	0.000327984	0.0089573	-2.84248	22.804	PPP1R15B;ZNF264;XIAP;PEX2;TMEM64;ZBTB33;MSANTD4;NR3C1;FAM126B;BRI3BP;ELAVL2;DNAJC28;BMP2;ABHD17B;DSEL;DNAJC10;RBM12B;TFAM;NRIP3;CENPQ;SLC25A46
hsa-miR-3609	21	320	0.000341958	0.0089573	-2.82123	22.5157	PPP1R15B;ZNF264;XIAP;PEX2;TMEM64;ZBTB33;MSANTD4;NR3C1;FAM126B;BRI3BP;ELAVL2;DNAJC28;BMP2;ABHD17B;DSEL;DNAJC10;RBM12B;TFAM;NRIP3;CENPQ;SLC25A46
hsa-miR-3163	21	342	0.000812495	0.0175369	-2.717	19.3326	ZNF264;CHIC1;ATAD5;OSBPL3;EIF5A2;GFPT1;STX7;ELAVL4;MSANTD4;ARL5B;MSH2;RBM12B;BEND4;CHML;NOL11;MKX;TRIB1;TMED7;INTS8;PPIL4;DGKH
hsa-miR-153-5p	20	248	2.8908e-05	0.00114697	-2.68338	28.045	ZNF264;SCOC;UBA6;PANK1;STX7;GDPD1;XIAP;PLEKHA3;LNPEP;BMI1;LIPA;TTC39B;RAB23;ZNF800;RICTOR;GLCCI1;EXOC5;ZNF347;ZNF654;RNF111
hsa-miR-4789-5p	20	253	3.8409e-05	0.00148039	-2.7049	27.5013	SLC24A2;SLC12A2;ZNF264;HHIP;STX7;PLEKHA3;DNAJB14;FAM126B;CASD1;BRI3BP;GPRIN3;MGAT4C;SLITRK4;RBM12B;TBPL1;ITGBL1;TSPAN2;DSG2;SLC38A2;DGKH
hsa-miR-4282	20	293	0.000282928	0.00829717	-2.69647	22.031	NECAB1;ZYG11B;ZNF264;SCOC;CHIC1;GFPT1;AMD1;ZBTB21;RORB;NR3C1;DNAJC28;KIF3A;DSEL;ETNK1;CDC37L1;TSPAN2;ZNF654;PPIL4;CENPQ;DGKH
hsa-miR-578	19	150	5.18061e-08	4.76371e-06	-2.11212	35.4324	SLC38A1;CADM2;EIF5A2;ELAVL4;TACR3;CPOX;NYAP2;ZDHHC2;LIPA;TMEM70;AURKA;PPIP5K2;CNEP1R1;G3BP2;SLC25A32;LRRC8B;ZNF654;SMNDC1;SOCS5
hsa-miR-4753-3p	19	316	0.00179809	0.0275814	-2.58489	16.3392	KDM5A;USP37;SCOC;KLHL14;CADM2;HHIP;ZBTB38;C1GALT1;KLHL28;TACR3;HCFC2;GJD2;KIN;ZC2HC1A;PLP1;SLC25A32;EXOC5;VGLL2;N4BP2
hsa-miR-367-3p	19	331	0.00301709	0.0376857	-2.40624	13.9645	ZNF264;TMF1;YIPF4;EIF5A2;AMD1;ZFC3H1;ZDHHC21;RANBP6;RSBN1;AURKA;PTAR1;TMEM33;RAB23;CNEP1R1;TRIM36;SLC25A32;POLK;EXOC5;BCAT1
hsa-miR-4635	19	335	0.00343938	0.0416118	-2.57222	14.5908	TBC1D8B;ZNF264;AMER2;YIPF4;ELAVL4;LIFR;JRKL;ZNF12;ZDHHC2;TMEM70;CLDN11;CLMP;TMEM33;FPGT;DNAJC10;RASA2;TMEM106B;TMED7;ZNF654
hsa-miR-548l	18	172	2.01936e-06	0.000121072	-2.33762	30.6526	XIAP;YOD1;ZDHHC21;ZNF12;LIPA;CYR61;ELAVL2;UHMK1;ZNRF2;BBS10;RYBP;MDFIC;KIF3A;ETNK1;RASA2;BRIX1;PPIL4;FAM84B
hsa-miR-3924	18	241	0.00018911	0.00586459	-2.41319	20.6887	SLC24A2;CA12;MBNL2;HHIP;UBR3;TACR3;PLEKHA3;HSPA13;ZBTB41;PLEKHA8;MGAT4C;BMP2;MMP16;SLITRK4;PLP1;TMEM106B;TSPAN2;DGKH
hsa-miR-526b-5p	18	247	0.000255941	0.00775875	-2.4245	20.052	TBC1D8B;AMER2;CADM2;HHIP;ELAVL4;TACR3;CPOX;LIFR;SCAMP1;NYAP2;ZDHHC2;TMEM70;IKZF5;PPIP5K2;MED21;KIAA0895;TMEM106B;ZNF654
hsa-miR-548n	18	260	0.000474624	0.0111351	-2.59233	19.8391	KDM5A;PPP1R15B;ANKRD26;ITGA2;EIF5A2;STX7;UBE2D1;MRPS30;ZNF12;BMI1;MTMR6;PYGO1;ZNRF2;DNAJB4;MED21;BRIX1;PPIL4;FAM84B
hsa-miR-548aw	18	266	0.000620886	0.0140769	-2.50232	18.4781	PPP1R15B;CHIC1;ZBTB38;ITGA2;LNPEP;ZBTB33;HCFC2;HSPA13;MTMR6;FXR1;ARL5B;RAB23;KIAA0895;CNEP1R1;G3BP2;ENPP4;PRKACB;RNF111
hsa-miR-4775	18	297	0.00215178	0.0310143	-2.55581	15.6964	SCARB2;SLC24A2;ZNF264;USP37;EPHA7;ZDHHC20;PEX11A;YIPF4;UHMK1;LMBRD2;AEBP2;TMEM33;DNAJC10;CEP170;SLC25A32;ZFP37;CENPQ;SMNDC1
hsa-miR-335-3p	18	305	0.00286276	0.0367359	-2.30112	13.4753	CCDC39;ZNF264;TENM1;SLC38A1;SCOC;CLDND1;INSIG2;TACR3;FAM199X;OMA1;FAM126B;IKZF5;RASGRP3;MGAT4C;RNF128;TMEM33;VPS50;FGF10
hsa-miR-513a-5p	17	207	9.03431e-05	0.00312495	-2.49219	23.207	SLC16A1;ZBTB38;YIPF4;EIF5A2;UBE2D1;LIFR;NR1D2;MANEA;UHMK1;ARL5B;BAG2;MIER3;RBM12B;GNPNAT1;ZNF800;LONRF1;FAM84B
hsa-miR-607	17	231	0.000335834	0.0089573	-2.3324	18.6566	KLF10;SLC38A1;TMF1;ANKRD46;KLHL28;ELAVL4;FAM126B;HCFC2;BRI3BP;IKZF5;MGAT4C;ARL5B;RNF128;VPS50;DSEL;EXOC5;FGF10
hsa-miR-374b-5p	17	234	0.000389959	0.00993122	-2.30356	18.0817	SLC38A1;SLC16A1;MBNL2;HHIP;YOD1;NR3C1;WNT16;RANBP6;HSPA13;MEX3C;ZBTB41;GABRG2;KLHL9;MIER3;ETNK1;VGLL2;ZFP37
hsa-miR-511-3p	17	261	0.00132062	0.0240116	-2.5029	16.5934	EPHA5;ZNF264;MBNL2;INSIG2;HHIP;TACR3;LIFR;PLEKHA3;NR3C1;DKK1;ABHD13;SLITRK4;PLP1;TSPAN2;KPNA5;TMED7;LYPLAL1
hsa-miR-548f-5p	17	261	0.00132062	0.0240116	-2.49012	16.5086	PPP1R15B;CHIC1;ITGA2;LNPEP;ZBTB33;HCFC2;MTMR6;FXR1;ARL5B;ZNRF2;RAB23;CNEP1R1;G3BP2;ENPP4;MKX;PRKACB;RNF111
hsa-miR-548aj-5p	17	262	0.0013762	0.0240116	-2.49535	16.4404	PPP1R15B;CHIC1;ITGA2;LNPEP;ZBTB33;HCFC2;MTMR6;FXR1;ARL5B;ZNRF2;RAB23;CNEP1R1;G3BP2;ENPP4;MKX;PRKACB;RNF111
hsa-miR-548g-5p	17	262	0.0013762	0.0240116	-2.49255	16.422	PPP1R15B;CHIC1;ITGA2;LNPEP;ZBTB33;HCFC2;MTMR6;FXR1;ARL5B;ZNRF2;RAB23;CNEP1R1;G3BP2;ENPP4;MKX;PRKACB;RNF111
hsa-miR-548x-5p	17	262	0.0013762	0.0240116	-2.48998	16.4051	PPP1R15B;CHIC1;ITGA2;LNPEP;ZBTB33;HCFC2;MTMR6;FXR1;ARL5B;ZNRF2;RAB23;CNEP1R1;G3BP2;ENPP4;MKX;PRKACB;RNF111
hsa-miR-374a-5p	17	282	0.00297935	0.0373874	-2.27866	13.2528	SLC38A1;SCOC;SLC16A1;MBNL2;HHIP;YOD1;NR3C1;RANBP6;HSPA13;GABRG2;KLHL9;PTAR1;MIER3;ETNK1;VGLL2;ZFP37;CENPQ
hsa-miR-223-5p	17	284	0.00320209	0.0392693	-2.24512	12.8959	EPHA5;NECAB1;CHIC1;MBNL2;INSIG2;HHIP;AMD1;LIFR;PLEKHA3;MSANTD4;BRI3BP;ABHD13;SLITRK4;PLP1;TMEM106B;TSPAN2;DGKH
hsa-miR-181d-5p	17	287	0.00356194	0.0423353	-2.42379	13.664	KDM5A;CADPS2;PGAP1;TMF1;CUL5;EED;OSBPL3;GAB1;CPOX;RNF6;SLC35G2;ZBTB33;AP5M1;G3BP2;LONRF1;SLC38A2;ZNF597
hsa-miR-3653-3p	16	130	8.66504e-07	5.31324e-05	-2.02706	28.2953	SCARB2;ZYG11B;TENM1;FZD3;HHIP;KLHL28;GDPD1;LIFR;YOD1;FAM91A1;ABHD13;UGT8;ARL5B;MIER3;CLDN12;TRIB1
hsa-miR-548av-5p	16	149	5.31751e-06	0.000265679	-2.16089	26.243	STX7;XIAP;YOD1;ZDHHC21;MRPS30;LIPA;UHMK1;PYGO1;ZNRF2;BBS10;RYBP;MDFIC;KIF3A;ETNK1;MED21;BRIX1
hsa-miR-548k	16	149	5.31751e-06	0.000265679	-2.15852	26.2141	STX7;XIAP;YOD1;ZDHHC21;MRPS30;LIPA;UHMK1;PYGO1;ZNRF2;BBS10;RYBP;MDFIC;KIF3A;ETNK1;MED21;BRIX1
hsa-miR-8054	16	149	5.31751e-06	0.000265679	-2.15525	26.1744	STX7;XIAP;YOD1;ZDHHC21;MRPS30;LIPA;UHMK1;PYGO1;ZNRF2;BBS10;RYBP;MDFIC;KIF3A;ETNK1;MED21;BRIX1
hsa-miR-144-3p	16	210	0.000338879	0.0089573	-2.15288	17.2012	PANK1;EIF5A2;LIFR;YOD1;PLEKHA3;LYSMD3;NR3C1;OXR1;HSPA13;DNAJC28;ARL5B;CNEP1R1;ZNF800;TRIB1;TMED5;RNF111
hsa-miR-410-3p	16	250	0.00216067	0.0310143	-2.23272	13.703	SLC24A2;PPP1R15B;MBNL2;CADM2;HHIP;STX7;PLEKHA3;LYSMD3;PHF6;HSPA13;RSBN1;UHMK1;KLHL9;MGAT4C;CHML;VGLL2
hsa-miR-1468-3p	16	266	0.0039811	0.0462974	-2.21924	12.264	PPP1R15B;CHIC1;ITGA2;LNPEP;ZBTB33;HCFC2;MANEA;MTMR6;PLEKHA8;FXR1;RAB23;CNEP1R1;G3BP2;ENPP4;PRKACB;RNF111
hsa-miR-3658	15	150	2.45162e-05	0.00100219	-2.03725	21.6278	SCARB2;TENM1;FZD3;KLHL28;GDPD1;LIFR;YOD1;FAM91A1;ABHD13;UGT8;ARL5B;MIER3;CLDN12;ZNF347;TRIB1
hsa-miR-3973	15	153	3.09765e-05	0.00121122	-2.11032	21.91	ZBTB38;KLHL28;YOD1;JRKL;MSANTD4;LIPA;RSBN1;CYR61;ELAVL2;IKZF5;FXR1;ZNRF2;DNAJB4;RASA2;TRIB1
hsa-miR-33a-5p	15	179	0.000184966	0.00580277	-2.0783	17.8637	CSNK1G3;ANKRD29;SLC16A1;LRRC40;XIAP;TWIST1;BMI1;PLEKHA8;MIER3;RNF19A;ITGBL1;GLCCI1;ZNF347;TRIM23;SOCS5
hsa-miR-3133	15	189	0.000333629	0.0089573	-2.18223	17.4698	ANKRD26;LRRC40;GTPBP8;FAM169A;UHMK1;DSEL;KIAA0895;KIAA1456;TRIM59;PPIG;CEPT1;EXOC5;ZNF654;CGGBP1;MFAP3L
hsa-miR-1305	15	195	0.00046498	0.0110045	-2.23325	17.1369	KLF10;KLHL28;UBR3;XIAP;MSANTD4;IKZF5;MGAT4C;RNF128;TMEM33;VPS50;DSEL;KPNA5;TMED7;FGF10;DGKH
hsa-miR-3646	15	200	0.00060607	0.0139759	-2.41478	17.8899	MON2;ZDHHC20;PANK1;OSBPL3;HSPA4L;SLC39A10;WNT16;FXR1;CLDN11;UGT8;ABHD17B;KIAA0895;G3BP2;ZNF800;CEP170
hsa-miR-539-5p	15	209	0.000952564	0.0193234	-2.12023	14.749	KDM5A;ZNF660;OSBPL3;ITGA2;TWIST1;HS3ST5;LNPEP;ABRACL;MSANTD4;ELAVL2;IKZF5;ZMYM1;DNAJC10;STRN;SLC25A46
hsa-miR-4698	15	216	0.00132648	0.0240116	-2.20454	14.6056	PPP1R15B;NECAB1;TENM1;SCOC;TACR3;ELAVL2;DNAJC28;AP5M1;ERBB3;DNAJC10;G3BP2;CHML;EXOC5;KPNA5;EDIL3
hsa-miR-6507-5p	14	131	2.15576e-05	0.000906514	-2.12246	22.8053	NXPH2;ACTR6;HHIP;ZBTB21;XIAP;SNX10;ZNF12;ABHD13;ERBB3;MIER3;DSEL;DNAJC10;PPIG;TRIB1
hsa-miR-431-5p	14	157	0.000157104	0.00510683	-1.99396	17.4643	NXPE3;SLC16A1;YIPF4;HSPA4L;GFPT1;LRRC40;CCP110;JRKL;FAM126B;THAP1;DSEL;DNAJB4;MED21;TBPL1
hsa-miR-361-5p	14	160	0.000191737	0.00587848	-2.19578	18.7945	ATP6V1A;HSPA4L;KLHL28;TWIST1;CPOX;YOD1;LNPEP;ZBTB33;MSANTD4;NCEH1;JKAMP;FGFR1OP2;G3BP2;CENPQ
hsa-miR-3149	14	173	0.000428542	0.0104567	-2.02306	15.6891	ZYG11B;TMF1;GDPD1;TACR3;BRI3BP;ZBTB41;UHMK1;THAP1;GPRIN3;BBS10;MIER3;DNAJC10;SNRNP48;GLCCI1
hsa-miR-6083	14	178	0.000570407	0.0132669	-2.0913	15.6203	SLC24A2;KLHL28;LIFR;MSANTD4;BRI3BP;LIPA;GDAP2;RSBN1;TFAM;TMEM106B;TBPL1;STRN;TMED5;TRIM23
hsa-miR-5680	14	189	0.00102741	0.0202331	-2.23205	15.3581	TENM1;SMIM18;SOWAHC;ITGA2;AMD1;KLHL28;LNPEP;ARL5B;KIAA0895;BEND4;SMARCAD1;TRIM59;ZNF347;DGKH
hsa-miR-5580-3p	14	210	0.00275931	0.0365424	-2.10879	12.4266	SLC12A2;HHIP;KLHL28;NR3C1;FAM126B;CASD1;BRI3BP;KLHL9;ABHD13;AEBP2;SLITRK4;AP1S2;GLCCI1;VGLL2
hsa-miR-889-3p	13	105	8.56583e-06	0.000391705	-2.02765	23.658	ZNF264;SLC38A1;FANCM;HSPA4L;LRRC40;XIAP;GDAP2;PYGO1;BBS10;MED21;ITGBL1;LRRC8B;DGKH
hsa-miR-552-5p	13	130	8.42935e-05	0.00295356	-2.00717	18.8297	SHC4;ZYG11B;SLC16A1;ANKRD46;TIPARP;PEX11A;SCAMP1;RSBN1;TMEM33;NRIP3;ENPP4;NAA15;SLC25A46
hsa-miR-5692b	13	174	0.00141929	0.0243322	-1.88905	12.3876	SLC38A1;ATAD5;HHIP;HSPA4L;ZFC3H1;YOD1;NR3C1;HSPA13;KLHL9;MIER3;ETNK1;VGLL2;ZFP37
hsa-miR-5692c	13	174	0.00141929	0.0243322	-1.88625	12.3693	SLC38A1;ATAD5;HHIP;HSPA4L;ZFC3H1;YOD1;NR3C1;HSPA13;KLHL9;MIER3;ETNK1;VGLL2;ZFP37
hsa-miR-3927-3p	13	184	0.00233338	0.032619	-1.84285	11.1685	NXPE3;PPP1R15B;ZRANB2;HSPA4L;AMD1;YOD1;FXR1;RBM12B;CLDN12;SMARCAD1;STRN;KPNA5;TMED5
hsa-miR-6831-5p	13	186	0.00256441	0.0347677	-1.84393	11.0009	NXPE3;PPP1R15B;ZRANB2;HSPA4L;AMD1;YOD1;FXR1;RBM12B;CLDN12;SMARCAD1;STRN;KPNA5;TMED5
hsa-miR-567	13	189	0.00294579	0.0371497	-1.90249	11.0865	EPHA5;NECAB1;MBNL2;HHIP;UBR3;TACR3;PLEKHA3;OXR1;JKAMP;PLP1;TMEM106B;TSPAN2;DGKH
hsa-miR-8063	13	197	0.00419355	0.0481455	-1.89973	10.3995	NECAB1;SCOC;C1GALT1;ZDHHC21;ELAVL2;ARL5B;SPRED1;AP5M1;ERBB3;DNAJC10;EXOC5;TMED7;EDIL3
hsa-miR-4650-3p	12	111	7.37709e-05	0.00268965	-2.023	19.248	FXR1;ZYG11B;SLC16A1;VPS50;CLDN12;GDPD1;SMARCAD1;TUBD1;YOD1;LNPEP;BRI3BP;TMED5
hsa-miR-369-3p	12	163	0.00241293	0.0333851	-1.71809	10.3548	KLHL9;SLC38A1;MBNL2;MIER3;HHIP;ETNK1;KLHL28;NAP1L2;YOD1;NR3C1;VGLL2;HSPA13
hsa-miR-510-3p	12	167	0.00294664	0.0371497	-1.71362	9.98539	PPP1R15B;DSEL;MED21;DNAJC10;ELAVL4;ZBTB21;TMEM106B;TRIM36;DSG2;PPIG;NAA15;PHF6
hsa-miR-215-3p	11	122	0.000708484	0.0155406	-1.73977	12.6175	ACER2;ZYG11B;TENM1;SLC38A1;USP37;YIPF4;HSPA4L;TUBD1;DSG2;POLK;MFSD4B
hsa-miR-4328	11	128	0.00105562	0.0205358	-1.76886	12.1231	KLF10;ZNRF2;BAG2;ERBB3;TMEM64;BCAT1;LONRF1;EDIL3;ZBTB41;TMED5;SLC25A46
hsa-miR-3194-3p	11	138	0.00193878	0.0288996	-1.72135	10.751	SLC16A1;YIPF4;HSPA4L;GFPT1;LRRC40;TBPL1;CCP110;KPNA5;MSANTD4;ELAVL2;THAP1
hsa-miR-580-3p	11	138	0.00193878	0.0288996	-1.71697	10.7237	RYBP;CAND1;ITGA2;TBPL1;TWIST1;STRN;CEPT1;HTR2A;SCAMP1;ST18;IKZF5
hsa-miR-4477a	11	140	0.00217261	0.0310143	-1.66923	10.2354	ABHD13;UGT8;MIER3;DSEL;GDPD1;JRKL;WNT16;BRI3BP;PHF6;HSPA13;ELAVL2
hsa-miR-8064	11	140	0.00217261	0.0310143	-1.6253	9.96608	CCDC39;AP5M1;DSEL;SLITRK4;CNEP1R1;TFAM;TBPL1;STRN;DSG2;BRI3BP;MEX3C
hsa-miR-302c-5p	11	144	0.00270895	0.0361819	-1.68677	9.9708	SHC4;ZYG11B;SLC16A1;PEX11A;ZBTB38;CNEP1R1;GFPT1;NRIP3;TRIM59;RNF6;SLC25A46
hsa-miR-200a-3p	11	151	0.00390112	0.0455638	-1.56909	8.70292	PPP1R15B;ARL5B;EPHA7;CLDND1;UBASH3B;PEX11A;G3BP2;TFAM;CHML;ELAVL2;DNAJC28
hsa-miR-4699-3p	10	92	0.000277602	0.00823045	-1.7434	14.2773	FXR1;CSNK1G3;GOLT1B;CNEP1R1;UBE2D1;TRIM36;BRIX1;NR3C1;SLC38A2;DNAJC28
hsa-miR-4803	10	93	0.000303304	0.00870547	-1.69768	13.7525	ZYG11B;PTAR1;FANCM;XIAP;ZNF800;CEP170;RNF6;TMED7;DNAJC28;OTUD3
hsa-miR-4799-5p	10	94	0.000330964	0.0089573	-1.78453	14.3003	KLF10;BMP2;KITLG;TIPARP;EIF5A2;STX7;GNPNAT1;ZNF347;FAM126B;NYAP2
hsa-miR-3591-5p	10	97	0.000426862	0.0104567	-1.75294	13.6012	CSNK1G3;USP37;ARL5B;GOLT1B;ATAD5;ZNF800;MSANTD4;TMED7;PPIL4;CYR61
hsa-miR-329-5p	10	103	0.000688514	0.0152263	-1.60715	11.7016	ACER2;CA12;PPP1R15B;SLC38A1;PANK1;FRRS1L;DNAJC10;EIF5A2;CLDN12;PLD5
hsa-miR-520f-3p	10	103	0.000688514	0.0152263	-1.6927	12.3245	KLF10;OSBPL8;SPRED1;GLCE;ITGA2;RBM12B;KLHL28;YOD1;MSANTD4;PRKACB
hsa-miR-4517	10	107	0.000927424	0.018956	-1.75058	12.2245	SLC38A1;ARL5B;INSIG2;OSBPL3;ZBTB38;XIAP;ENPP4;LYSMD3;HSPA13;TTC39B
hsa-miR-4666a-3p	10	107	0.000927424	0.018956	-1.62503	11.3478	MGAT4C;KLF10;ZNF264;SNX16;ZNF800;DSG2;TMEM64;BMI1;BRI3BP;PPIL4
hsa-miR-924	10	107	0.000927424	0.018956	-1.79068	12.5045	ZYG11B;SLC16A1;DNAJB4;YIPF4;HSPA4L;GFPT1;PLD5;FAM126B;ST18;THAP1
hsa-miR-4457	10	110	0.00114803	0.0221242	-1.71527	11.6119	ZNF264;SLC38A1;CLDN12;NRIP3;TRIM36;CCDC152;OTUD3;THAP1;DGKH;FAM84B
hsa-miR-98-3p	10	114	0.00150702	0.0252543	-1.64728	10.7034	GPRIN3;MGAT4C;KLF10;ZNF264;RBM12B;TWIST1;ZNF800;DSG2;BRI3BP;PPIL4
hsa-miR-892c-5p	10	96	0.00161402	0.0256479	-1.62673	10.4583	PCSK1;SLC38A1;ARL5B;SLC16A1;PPIP5K2;GPR63;SMARCAD1;ZBTB33;SMNDC1
hsa-let-7b-3p	10	116	0.00171797	0.0266384	-1.61856	10.3047	GPRIN3;MGAT4C;KLF10;SYT4;ZNF264;RBM12B;ZNF800;DSG2;BRI3BP;PPIL4
hsa-miR-126-5p	10	119	0.00207861	0.0306453	-1.59581	9.8558	CSNK1G3;UGT8;SPRED1;SLC45A3;GABRA4;SNX10;DSG2;NR3C1;SCAMP1;ZBTB41
hsa-miR-4694-3p	10	120	0.00221154	0.0314038	-1.51625	9.27045	FXR1;PYGO1;SCOC;DNAJB4;CHML;ZNF12;MSANTD4;SCAMP1;NYAP2;BRI3BP
hsa-let-7a-3p	10	123	0.0026518	0.0355949	-1.58375	9.39563	GPRIN3;MGAT4C;KLF10;SENP7;ZNF264;RBM12B;ZNF800;DSG2;BRI3BP;PPIL4
hsa-miR-32-3p	10	124	0.00281322	0.0365807	-1.49493	8.78035	PPP1R15B;USP37;BBS10;ZRANB2;TMF1;ATAD5;KIF3A;ZDHHC20;FAM169A;UHMK1
hsa-miR-548at-5p	10	124	0.00281322	0.0365807	-1.41384	8.30406	ANKRD26;TMF1;LMBRD2;MMP16;GFPT1;XIAP;ELOVL6;RNF6;SLC38A2;LIPA
hsa-miR-656-3p	10	124	0.00281322	0.0365807	-1.55894	9.15634	MGAT4C;SCOC;SLC16A1;HHIP;STRN;PEX2;EXOC5;SCAMP1;BRI3BP;DGKH
hsa-miR-192-3p	10	126	0.00315958	0.0391034	-1.50329	8.65492	FXR1;CSNK1G3;NCEH1;UBASH3B;DUSP1;STX7;NRIP3;PLEKHA3;NR3C1;HSPA13
hsa-miR-3120-3p	10	128	0.00353906	0.0422495	-1.52975	8.63372	FANCM;CLDN12;LIFR;YOD1;ELOVL6;HS3ST5;LYSMD3;BMI1;PRKACB;MANEA
hsa-miR-6074	9	84	0.000617857	0.0140769	-1.64276	12.1387	PPP1R15B;SLC38A1;ARL5B;SLC16A1;CADM2;TSPAN2;ZBTB33;SMNDC1;IKZF5
hsa-miR-541-5p	9	85	0.000674002	0.0151538	-1.76744	12.9064	ACER2;ZNF483;PPIP5K2;GFPT1;G3BP2;XIAP;ELOVL6;ZDHHC2;ELAVL2
hsa-miR-548ax	9	90	0.0010207	0.0202331	-1.74548	12.0216	ZNF264;SPRED1;MIER3;HHIP;AMD1;LRRC8B;CENPQ;TMEM70;MTMR6
hsa-miR-20a-3p	9	92	0.00119458	0.022697	-1.43394	9.65039	FXR1;CSNK1G3;UGT8;EGR2;MON2;CLMP;ITGBL1;CYR61;OTUD3
hsa-miR-506-5p	9	92	0.00119458	0.022697	-1.67292	11.2587	CADPS2;SLC38A1;SLC16A1;PPIP5K2;DNAJC10;GPR63;ZBTB33;LONRF1;SMNDC1
hsa-miR-586	9	93	0.00129007	0.0240116	-1.75551	11.6795	UBASH3B;DNAJB4;RBM12B;PLP1;ZNF12;BMI1;VGLL2;OXR1;TRIM23
hsa-miR-140-5p	9	100	0.00214411	0.0310143	-1.48397	9.11902	FXR1;SPRED1;SNX16;KATNBL1;YIPF4;YOD1;ZDHHC21;CASD1;PLEKHA8
hsa-miR-33b-5p	9	101	0.00229618	0.0322661	-1.37846	8.3762	SLC16A1;LRRC40;XIAP;TWIST1;ITGBL1;GLCCI1;ZNF347;PLEKHA8;SOCS5
hsa-miR-5583-5p	8	56	0.000170199	0.00540232	-1.58672	13.7704	PYGO1;SYT4;TMX3;SMARCAD1;PPIG;BCAT1;VGLL2;RAB33B
hsa-miR-4312	8	63	0.000390182	0.00993122	-1.54868	12.1555	GPRIN3;CAND1;DNAJB4;HSPA4L;YOD1;OMA1;BRI3BP;SMNDC1
hsa-miR-4760-3p	8	71	0.000879696	0.0187055	-1.60451	11.2893	SYT4;CLDN12;KLHL28;LIFR;EIF4E;CENPQ;TMED5;FAM84B
hsa-miR-4712-3p	8	73	0.001058	0.0205358	-1.48056	10.1439	KBTBD3;MMP16;OSBPL3;STRN;MSANTD4;ELAVL2;RNF111;SLC25A46
hsa-miR-1279	8	76	0.00137841	0.0240116	-1.51905	10.0057	SCOC;CLDND1;ANKRD46;ETNK1;ZBTB33;NR3C1;SCAMP1;ZDHHC2
hsa-miR-8060	8	77	0.00150084	0.0252543	-1.61372	10.492	TENM1;USP37;SLC16A1;AP5M1;CARNMT1;LIFR;PEX2;EDIL3
hsa-miR-3529-5p	8	83	0.00242766	0.0334175	-1.26985	7.64552	ZYG11B;SLC16A1;ZRANB2;RBM12B;GDPD1;TUBD1;LNPEP;BRI3BP
hsa-miR-379-5p	8	85	0.00282016	0.0365807	-1.24028	7.28165	ZYG11B;SLC16A1;ZRANB2;RBM12B;GDPD1;TUBD1;LNPEP;BRI3BP
hsa-miR-2115-3p	8	88	0.00349971	0.0419655	-1.31189	7.41883	INSIG2;ZBTB38;JKAMP;HSPA4L;TWIST1;YOD1;MSANTD4;LIPA
hsa-miR-548ao-5p	8	88	0.00349971	0.0419655	-1.36721	7.73167	ZNF264;SPRED1;MIER3;HHIP;AMD1;LRRC8B;CENPQ;TMEM70
hsa-miR-6833-5p	8	91	0.00429972	0.0491552	-1.2629	6.88181	PPIP5K2;KRR1;MED21;DNAJC10;TMEM106B;POLK;BCAT1;EIF4E
hsa-miR-643	7	41	0.000138008	0.00459685	-1.69773	15.0897	PPP1R15B;ELAVL4;TBPL1;CPOX;YOD1;LRRC8B;RSBN1
hsa-miR-136-3p	7	48	0.000380875	0.00988077	-1.43937	11.3322	TTLL7;KDM5A;CAND1;PPIP5K2;GABRA4;KLHL28;UHMK1
hsa-miR-376a-2-5p	7	49	0.000433639	0.0104567	-1.56243	12.0984	PPP1R15B;ARL5B;SLC16A1;MDFIC;TUBD1;SNRNP48;KPNA5
hsa-miR-556-3p	7	54	0.000791443	0.0172203	-1.41289	10.0903	CLDND1;KLHL14;SNAPC1;ETNK1;KIAA1456;G3BP2;DSG2
hsa-miR-3129-3p	7	55	0.000885053	0.0187055	-1.30297	9.15972	PYGO1;SYT4;TMX3;SMARCAD1;PPIG;BCAT1;RAB33B
hsa-miR-3117-5p	7	56	0.000987175	0.0198761	-1.32083	9.14103	SPRED1;SLC16A1;LMBRD2;ATAD5;PLD5;ELOVL6;TTC39B
hsa-miR-145-3p	7	60	0.00149163	0.0252543	-1.39426	9.07368	GUCY1A2;MMP16;PPIP5K2;DNAJC10;TMEM106B;ABRACL;TRIM23
hsa-miR-518d-5p	7	61	0.00164458	0.0256479	-1.1893	7.62372	KDM5A;PCSK1;AMD1;BEND4;MSANTD4;RANBP6;AURKA
hsa-miR-518e-5p	7	61	0.00164458	0.0256479	-1.18541	7.59877	KDM5A;PCSK1;AMD1;BEND4;MSANTD4;RANBP6;AURKA
hsa-miR-518f-5p	7	61	0.00164458	0.0256479	-1.17617	7.53955	KDM5A;PCSK1;AMD1;BEND4;MSANTD4;RANBP6;AURKA
hsa-miR-519a-5p	7	61	0.00164458	0.0256479	-1.17177	7.51138	KDM5A;PCSK1;AMD1;BEND4;MSANTD4;RANBP6;AURKA
hsa-miR-519b-5p	7	61	0.00164458	0.0256479	-1.16797	7.48698	KDM5A;PCSK1;AMD1;BEND4;MSANTD4;RANBP6;AURKA
hsa-miR-519c-5p	7	61	0.00164458	0.0256479	-1.16103	7.44253	KDM5A;PCSK1;AMD1;BEND4;MSANTD4;RANBP6;AURKA
hsa-miR-520c-5p	7	61	0.00164458	0.0256479	-1.15595	7.40995	KDM5A;PCSK1;AMD1;BEND4;MSANTD4;RANBP6;AURKA
hsa-miR-523-5p	7	61	0.00164458	0.0256479	-1.14677	7.35109	KDM5A;PCSK1;AMD1;BEND4;MSANTD4;RANBP6;AURKA
hsa-miR-526a	7	61	0.00164458	0.0256479	-1.14288	7.32615	KDM5A;PCSK1;AMD1;BEND4;MSANTD4;RANBP6;AURKA
hsa-miR-4752	7	62	0.00180945	0.0275814	-1.28179	8.09418	PTAR1;PPIP5K2;DNAJC10;TMEM106B;BCAT1;EIF4E;ST18
hsa-miR-522-5p	7	62	0.00180945	0.0275814	-1.12957	7.13294	KDM5A;PCSK1;AMD1;BEND4;MSANTD4;RANBP6;AURKA
hsa-miR-4280	7	70	0.00363401	0.0430025	-0.985717	5.53718	ACER2;PPP1R15B;CSNK1G3;USP37;GFPT1;SCAMP1;PPIL4
hsa-miR-200a-5p	6	54	0.00411968	0.0474995	-0.699561	3.84197	KLF10;THAP5;ATAD5;HHIP;WNT16;UHMK1
hsa-miR-621	5	32	0.00192241	0.0288996	0.0409935	-0.256381	PPP1R15B;MIER3;KIAA1456;STRN;SLC25A46

## Sheet: All Queried miRTarBase (hum)
Term
hsa-let-7a-2-3p
hsa-let-7a-3p
hsa-let-7a-5p
hsa-let-7b-3p
hsa-let-7b-5p
hsa-let-7c-3p
hsa-let-7c-5p
hsa-let-7d-5p
hsa-let-7e-5p
hsa-let-7f-1-3p
hsa-let-7f-2-3p
hsa-let-7f-5p
hsa-let-7g-3p
hsa-let-7g-5p
hsa-let-7i-5p
hsa-miR-1-3p
hsa-miR-1-5p
hsa-miR-100-3p
hsa-miR-100-5p
hsa-miR-101-3p
hsa-miR-101-5p
hsa-miR-103a-2-5p
hsa-miR-103a-3p
hsa-miR-103b
hsa-miR-105-5p
hsa-miR-106a-3p
hsa-miR-106a-5p
hsa-miR-106b-3p
hsa-miR-106b-5p
hsa-miR-107
hsa-miR-10a-3p
hsa-miR-10a-5p
hsa-miR-10b-3p
hsa-miR-10b-5p
hsa-miR-1178-3p
hsa-miR-1178-5p
hsa-miR-1179
hsa-miR-1180-5p
hsa-miR-1182
hsa-miR-1183
hsa-miR-1184
hsa-miR-1185-1-3p
hsa-miR-1185-2-3p
hsa-miR-1185-5p
hsa-miR-1193
hsa-miR-1197
hsa-miR-1199-5p
hsa-miR-1200
hsa-miR-1202
hsa-miR-1203
hsa-miR-1204
hsa-miR-1205
hsa-miR-1206
hsa-miR-1207-3p
hsa-miR-1207-5p
hsa-miR-1208
hsa-miR-122-3p
hsa-miR-122-5p
hsa-miR-1224-3p
hsa-miR-1224-5p
hsa-miR-1225-3p
hsa-miR-1226-3p
hsa-miR-1226-5p
hsa-miR-1227-3p
hsa-miR-1228-3p
hsa-miR-1228-5p
hsa-miR-1229-3p
hsa-miR-1229-5p
hsa-miR-1233-3p
hsa-miR-1233-5p
hsa-miR-1234-3p
hsa-miR-1236-3p
hsa-miR-1236-5p
hsa-miR-1237-3p
hsa-miR-1237-5p
hsa-miR-1238-3p
hsa-miR-1238-5p
hsa-miR-124-3p
hsa-miR-124-5p
hsa-miR-1243
hsa-miR-1244
hsa-miR-1245a
hsa-miR-1245b-3p
hsa-miR-1245b-5p
hsa-miR-1246
hsa-miR-1247-3p
hsa-miR-1248
hsa-miR-1249-5p
hsa-miR-1250-3p
hsa-miR-1251-3p
hsa-miR-1252-3p
hsa-miR-1252-5p
hsa-miR-1253
hsa-miR-1254
hsa-miR-1255a
hsa-miR-1255b-2-3p
hsa-miR-1255b-5p
hsa-miR-1256
hsa-miR-1257
hsa-miR-1258
hsa-miR-125a-3p
hsa-miR-125a-5p
hsa-miR-125b-1-3p
hsa-miR-125b-2-3p
hsa-miR-125b-5p
hsa-miR-126-3p
hsa-miR-126-5p
hsa-miR-1260a
hsa-miR-1260b
hsa-miR-1262
hsa-miR-1263
hsa-miR-1264
hsa-miR-1265
hsa-miR-1266-3p
hsa-miR-1266-5p
hsa-miR-1267
hsa-miR-1268a
hsa-miR-1268b
hsa-miR-1269a
hsa-miR-1269b
hsa-miR-127-5p
hsa-miR-1270
hsa-miR-1271-3p
hsa-miR-1271-5p
hsa-miR-1272
hsa-miR-1273a
hsa-miR-1273c
hsa-miR-1273d
hsa-miR-1273e
hsa-miR-1273f
hsa-miR-1273g-3p
hsa-miR-1273g-5p
hsa-miR-1273h-3p
hsa-miR-1273h-5p
hsa-miR-1275
hsa-miR-1276
hsa-miR-1277-3p
hsa-miR-1277-5p
hsa-miR-1278
hsa-miR-1279
hsa-miR-128-1-5p
hsa-miR-128-3p
hsa-miR-1281
hsa-miR-1282
hsa-miR-1283
hsa-miR-1284
hsa-miR-1285-3p
hsa-miR-1285-5p
hsa-miR-1286
hsa-miR-1287-3p
hsa-miR-1287-5p
hsa-miR-1288-3p
hsa-miR-1288-5p
hsa-miR-1289
hsa-miR-129-1-3p
hsa-miR-129-2-3p
hsa-miR-129-5p
hsa-miR-1290
hsa-miR-1291
hsa-miR-1292-3p
hsa-miR-1293
hsa-miR-1294
hsa-miR-1295a
hsa-miR-1295b-3p
hsa-miR-1295b-5p
hsa-miR-1296-3p
hsa-miR-1296-5p
hsa-miR-1297
hsa-miR-1298-3p
hsa-miR-1298-5p
hsa-miR-1299
hsa-miR-1301-3p
hsa-miR-1301-5p
hsa-miR-1302
hsa-miR-1303
hsa-miR-1304-3p
hsa-miR-1304-5p
hsa-miR-1305
hsa-miR-1306-3p
hsa-miR-1306-5p
hsa-miR-1307-3p
hsa-miR-130a-3p
hsa-miR-130a-5p
hsa-miR-130b-3p
hsa-miR-130b-5p
hsa-miR-132-3p
hsa-miR-1321
hsa-miR-1322
hsa-miR-1323
hsa-miR-1324
hsa-miR-133a-3p
hsa-miR-133a-5p
hsa-miR-133b
hsa-miR-134-3p
hsa-miR-134-5p
hsa-miR-1343-3p
hsa-miR-1343-5p
hsa-miR-135a-3p
hsa-miR-135a-5p
hsa-miR-135b-3p
hsa-miR-135b-5p
hsa-miR-136-3p
hsa-miR-136-5p
hsa-miR-137
hsa-miR-138-1-3p
hsa-miR-138-2-3p
hsa-miR-138-5p
hsa-miR-139-3p
hsa-miR-139-5p
hsa-miR-140-3p
hsa-miR-140-5p
hsa-miR-141-3p
hsa-miR-141-5p
hsa-miR-142-3p
hsa-miR-142-5p
hsa-miR-143-3p
hsa-miR-143-5p
hsa-miR-144-3p
hsa-miR-144-5p
hsa-miR-145-3p
hsa-miR-145-5p
hsa-miR-1468-3p
hsa-miR-1468-5p
hsa-miR-146a-3p
hsa-miR-146a-5p
hsa-miR-146b-3p
hsa-miR-146b-5p
hsa-miR-1470
hsa-miR-147a
hsa-miR-148a-3p
hsa-miR-148a-5p
hsa-miR-148b-3p
hsa-miR-148b-5p
hsa-miR-149-3p
hsa-miR-149-5p
hsa-miR-150-3p
hsa-miR-150-5p
hsa-miR-151a-3p
hsa-miR-152-3p
hsa-miR-152-5p
hsa-miR-153-3p
hsa-miR-153-5p
hsa-miR-1537-3p
hsa-miR-1537-5p
hsa-miR-1539
hsa-miR-154-3p
hsa-miR-154-5p
hsa-miR-155-3p
hsa-miR-155-5p
hsa-miR-15a-3p
hsa-miR-15a-5p
hsa-miR-15b-3p
hsa-miR-15b-5p
hsa-miR-16-1-3p
hsa-miR-16-2-3p
hsa-miR-16-5p
hsa-miR-17-3p
hsa-miR-17-5p
hsa-miR-181a-2-3p
hsa-miR-181a-5p
hsa-miR-181b-2-3p
hsa-miR-181b-3p
hsa-miR-181b-5p
hsa-miR-181c-3p
hsa-miR-181c-5p
hsa-miR-181d-5p
hsa-miR-182-3p
hsa-miR-182-5p
hsa-miR-1825
hsa-miR-1827
hsa-miR-183-3p
hsa-miR-183-5p
hsa-miR-184
hsa-miR-185-3p
hsa-miR-185-5p
hsa-miR-186-3p
hsa-miR-186-5p
hsa-miR-187-5p
hsa-miR-188-3p
hsa-miR-188-5p
hsa-miR-18a-3p
hsa-miR-18a-5p
hsa-miR-18b-5p
hsa-miR-1908-3p
hsa-miR-1908-5p
hsa-miR-1909-3p
hsa-miR-190a-3p
hsa-miR-190a-5p
hsa-miR-190b
hsa-miR-191-5p
hsa-miR-1910-3p
hsa-miR-1910-5p
hsa-miR-1911-3p
hsa-miR-1912
hsa-miR-1913
hsa-miR-1914-3p
hsa-miR-1914-5p
hsa-miR-1915-3p
hsa-miR-1915-5p
hsa-miR-192-3p
hsa-miR-192-5p
hsa-miR-193a-3p
hsa-miR-193a-5p
hsa-miR-193b-3p
hsa-miR-193b-5p
hsa-miR-194-3p
hsa-miR-194-5p
hsa-miR-195-3p
hsa-miR-195-5p
hsa-miR-196a-3p
hsa-miR-196a-5p
hsa-miR-196b-5p
hsa-miR-197-3p
hsa-miR-197-5p
hsa-miR-1972
hsa-miR-1976
hsa-miR-199a-3p
hsa-miR-199a-5p
hsa-miR-199b-3p
hsa-miR-199b-5p
hsa-miR-19a-3p
hsa-miR-19a-5p
hsa-miR-19b-1-5p
hsa-miR-19b-2-5p
hsa-miR-19b-3p
hsa-miR-200a-3p
hsa-miR-200a-5p
hsa-miR-200b-3p
hsa-miR-200b-5p
hsa-miR-200c-3p
hsa-miR-200c-5p
hsa-miR-202-3p
hsa-miR-202-5p
hsa-miR-203a-3p
hsa-miR-203b-3p
hsa-miR-203b-5p
hsa-miR-204-3p
hsa-miR-204-5p
hsa-miR-205-3p
hsa-miR-205-5p
hsa-miR-2052
hsa-miR-2053
hsa-miR-2054
hsa-miR-206
hsa-miR-208a-5p
hsa-miR-208b-5p
hsa-miR-20a-3p
hsa-miR-20a-5p
hsa-miR-20b-3p
hsa-miR-20b-5p
hsa-miR-21-3p
hsa-miR-21-5p
hsa-miR-210-3p
hsa-miR-210-5p
hsa-miR-211-3p
hsa-miR-211-5p
hsa-miR-2110
hsa-miR-2113
hsa-miR-2114-3p
hsa-miR-2114-5p
hsa-miR-2115-3p
hsa-miR-2115-5p
hsa-miR-2116-3p
hsa-miR-2116-5p
hsa-miR-2117
hsa-miR-212-3p
hsa-miR-212-5p
hsa-miR-214-3p
hsa-miR-214-5p
hsa-miR-215-3p
hsa-miR-215-5p
hsa-miR-216a-3p
hsa-miR-216a-5p
hsa-miR-216b-3p
hsa-miR-216b-5p
hsa-miR-217
hsa-miR-218-1-3p
hsa-miR-218-2-3p
hsa-miR-218-5p
hsa-miR-219a-1-3p
hsa-miR-219a-2-3p
hsa-miR-219b-3p
hsa-miR-219b-5p
hsa-miR-22-3p
hsa-miR-22-5p
hsa-miR-221-3p
hsa-miR-221-5p
hsa-miR-222-3p
hsa-miR-222-5p
hsa-miR-223-3p
hsa-miR-223-5p
hsa-miR-224-3p
hsa-miR-224-5p
hsa-miR-2276-3p
hsa-miR-2276-5p
hsa-miR-2277-3p
hsa-miR-2278
hsa-miR-2355-3p
hsa-miR-2355-5p
hsa-miR-2392
hsa-miR-23a-3p
hsa-miR-23a-5p
hsa-miR-23b-3p
hsa-miR-23b-5p
hsa-miR-23c
hsa-miR-24-3p
hsa-miR-2467-3p
hsa-miR-2467-5p
hsa-miR-25-3p
hsa-miR-25-5p
hsa-miR-2681-3p
hsa-miR-2681-5p
hsa-miR-2682-3p
hsa-miR-2682-5p
hsa-miR-26a-1-3p
hsa-miR-26a-2-3p
hsa-miR-26a-5p
hsa-miR-26b-3p
hsa-miR-26b-5p
hsa-miR-27a-3p
hsa-miR-27a-5p
hsa-miR-27b-3p
hsa-miR-27b-5p
hsa-miR-28-3p
hsa-miR-28-5p
hsa-miR-2861
hsa-miR-2909
hsa-miR-296-3p
hsa-miR-296-5p
hsa-miR-297
hsa-miR-298
hsa-miR-299-5p
hsa-miR-29a-3p
hsa-miR-29a-5p
hsa-miR-29b-1-5p
hsa-miR-29b-2-5p
hsa-miR-29b-3p
hsa-miR-29c-3p
hsa-miR-300
hsa-miR-301a-3p
hsa-miR-301a-5p
hsa-miR-301b-3p
hsa-miR-301b-5p
hsa-miR-302a-3p
hsa-miR-302a-5p
hsa-miR-302b-3p
hsa-miR-302b-5p
hsa-miR-302c-3p
hsa-miR-302c-5p
hsa-miR-302d-3p
hsa-miR-302d-5p
hsa-miR-302e
hsa-miR-302f
hsa-miR-3065-5p
hsa-miR-3074-3p
hsa-miR-3074-5p
hsa-miR-30a-3p
hsa-miR-30a-5p
hsa-miR-30b-3p
hsa-miR-30b-5p
hsa-miR-30c-1-3p
hsa-miR-30c-2-3p
hsa-miR-30c-5p
hsa-miR-30d-3p
hsa-miR-30d-5p
hsa-miR-30e-3p
hsa-miR-30e-5p
hsa-miR-31-3p
hsa-miR-31-5p
hsa-miR-3115
hsa-miR-3116
hsa-miR-3117-3p
hsa-miR-3117-5p
hsa-miR-3118
hsa-miR-3119
hsa-miR-3120-3p
hsa-miR-3120-5p
hsa-miR-3121-3p
hsa-miR-3121-5p
hsa-miR-3122
hsa-miR-3123
hsa-miR-3124-3p
hsa-miR-3125
hsa-miR-3126-3p
hsa-miR-3126-5p
hsa-miR-3127-3p
hsa-miR-3127-5p
hsa-miR-3128
hsa-miR-3129-3p
hsa-miR-3129-5p
hsa-miR-3130-3p
hsa-miR-3130-5p
hsa-miR-3131
hsa-miR-3132
hsa-miR-3133
hsa-miR-3134
hsa-miR-3135a
hsa-miR-3135b
hsa-miR-3136-5p
hsa-miR-3137
hsa-miR-3138
hsa-miR-3139
hsa-miR-3140-3p
hsa-miR-3140-5p
hsa-miR-3142
hsa-miR-3143
hsa-miR-3144-3p
hsa-miR-3144-5p
hsa-miR-3145-3p
hsa-miR-3145-5p
hsa-miR-3146
hsa-miR-3147
hsa-miR-3148
hsa-miR-3149
hsa-miR-3150a-3p
hsa-miR-3150b-3p
hsa-miR-3151-3p
hsa-miR-3151-5p
hsa-miR-3152-3p
hsa-miR-3152-5p
hsa-miR-3153
hsa-miR-3154
hsa-miR-3155a
hsa-miR-3155b
hsa-miR-3156-3p
hsa-miR-3156-5p
hsa-miR-3157-3p
hsa-miR-3157-5p
hsa-miR-3158-5p
hsa-miR-3159
hsa-miR-3160-3p
hsa-miR-3160-5p
hsa-miR-3161
hsa-miR-3162-5p
hsa-miR-3163
hsa-miR-3164
hsa-miR-3165
hsa-miR-3166
hsa-miR-3167
hsa-miR-3168
hsa-miR-3170
hsa-miR-3171
hsa-miR-3173-3p
hsa-miR-3173-5p
hsa-miR-3174
hsa-miR-3175
hsa-miR-3177-5p
hsa-miR-3178
hsa-miR-3179
hsa-miR-3180
hsa-miR-3180-3p
hsa-miR-3180-5p
hsa-miR-3182
hsa-miR-3183
hsa-miR-3184-3p
hsa-miR-3184-5p
hsa-miR-3185
hsa-miR-3187-3p
hsa-miR-3187-5p
hsa-miR-3188
hsa-miR-3189-3p
hsa-miR-3190-3p
hsa-miR-3190-5p
hsa-miR-3191-3p
hsa-miR-3191-5p
hsa-miR-3192-3p
hsa-miR-3192-5p
hsa-miR-3193
hsa-miR-3194-3p
hsa-miR-3194-5p
hsa-miR-3196
hsa-miR-3197
hsa-miR-3198
hsa-miR-3199
hsa-miR-32-3p
hsa-miR-32-5p
hsa-miR-3200-5p
hsa-miR-3201
hsa-miR-3202
hsa-miR-320a
hsa-miR-320b
hsa-miR-320c
hsa-miR-320d
hsa-miR-320e
hsa-miR-323a-3p
hsa-miR-323b-3p
hsa-miR-324-3p
hsa-miR-324-5p
hsa-miR-325
hsa-miR-326
hsa-miR-328-3p
hsa-miR-328-5p
hsa-miR-329-3p
hsa-miR-329-5p
hsa-miR-330-3p
hsa-miR-330-5p
hsa-miR-331-3p
hsa-miR-331-5p
hsa-miR-335-3p
hsa-miR-337-3p
hsa-miR-338-3p
hsa-miR-338-5p
hsa-miR-339-5p
hsa-miR-33a-3p
hsa-miR-33a-5p
hsa-miR-33b-3p
hsa-miR-33b-5p
hsa-miR-340-3p
hsa-miR-340-5p
hsa-miR-342-3p
hsa-miR-342-5p
hsa-miR-345-3p
hsa-miR-345-5p
hsa-miR-34a-3p
hsa-miR-34a-5p
hsa-miR-34b-3p
hsa-miR-34b-5p
hsa-miR-34c-3p
hsa-miR-34c-5p
hsa-miR-3529-3p
hsa-miR-3529-5p
hsa-miR-3591-3p
hsa-miR-3591-5p
hsa-miR-3605-5p
hsa-miR-3606-3p
hsa-miR-3606-5p
hsa-miR-3607-3p
hsa-miR-3607-5p
hsa-miR-3609
hsa-miR-361-5p
hsa-miR-3611
hsa-miR-3612
hsa-miR-3613-3p
hsa-miR-3614-3p
hsa-miR-3614-5p
hsa-miR-3615
hsa-miR-3616-3p
hsa-miR-3616-5p
hsa-miR-3617-3p
hsa-miR-3617-5p
hsa-miR-3618
hsa-miR-3619-3p
hsa-miR-3619-5p
hsa-miR-362-3p
hsa-miR-362-5p
hsa-miR-3620-3p
hsa-miR-3622a-3p
hsa-miR-3622a-5p
hsa-miR-3622b-3p
hsa-miR-3622b-5p
hsa-miR-363-3p
hsa-miR-363-5p
hsa-miR-3646
hsa-miR-3650
hsa-miR-3651
hsa-miR-3652
hsa-miR-3653-3p
hsa-miR-3653-5p
hsa-miR-3654
hsa-miR-3655
hsa-miR-3656
hsa-miR-3658
hsa-miR-3659
hsa-miR-365a-3p
hsa-miR-365a-5p
hsa-miR-365b-3p
hsa-miR-365b-5p
hsa-miR-3660
hsa-miR-3661
hsa-miR-3662
hsa-miR-3663-3p
hsa-miR-3663-5p
hsa-miR-3664-3p
hsa-miR-3664-5p
hsa-miR-3665
hsa-miR-3666
hsa-miR-3667-3p
hsa-miR-3667-5p
hsa-miR-3668
hsa-miR-367-3p
hsa-miR-367-5p
hsa-miR-3670
hsa-miR-3671
hsa-miR-3672
hsa-miR-3674
hsa-miR-3675-3p
hsa-miR-3675-5p
hsa-miR-3678-3p
hsa-miR-3679-3p
hsa-miR-3679-5p
hsa-miR-3680-3p
hsa-miR-3680-5p
hsa-miR-3681-3p
hsa-miR-3681-5p
hsa-miR-3682-3p
hsa-miR-3682-5p
hsa-miR-3683
hsa-miR-3684
hsa-miR-3685
hsa-miR-3686
hsa-miR-3688-3p
hsa-miR-3688-5p
hsa-miR-3689a-3p
hsa-miR-3689a-5p
hsa-miR-3689b-3p
hsa-miR-3689b-5p
hsa-miR-3689c
hsa-miR-3689d
hsa-miR-3689e
hsa-miR-3689f
hsa-miR-369-3p
hsa-miR-3690
hsa-miR-3691-3p
hsa-miR-3691-5p
hsa-miR-3692-3p
hsa-miR-3692-5p
hsa-miR-370-5p
hsa-miR-3713
hsa-miR-3714
hsa-miR-371a-3p
hsa-miR-371a-5p
hsa-miR-371b-3p
hsa-miR-371b-5p
hsa-miR-372-3p
hsa-miR-372-5p
hsa-miR-373-3p
hsa-miR-373-5p
hsa-miR-374a-3p
hsa-miR-374a-5p
hsa-miR-374b-3p
hsa-miR-374b-5p
hsa-miR-374c-5p
hsa-miR-375
hsa-miR-376a-2-5p
hsa-miR-376a-3p
hsa-miR-376a-5p
hsa-miR-376b-3p
hsa-miR-376b-5p
hsa-miR-376c-3p
hsa-miR-376c-5p
hsa-miR-377-3p
hsa-miR-377-5p
hsa-miR-378a-3p
hsa-miR-378a-5p
hsa-miR-378b
hsa-miR-378g
hsa-miR-378j
hsa-miR-379-3p
hsa-miR-379-5p
hsa-miR-380-3p
hsa-miR-380-5p
hsa-miR-381-3p
hsa-miR-382-3p
hsa-miR-382-5p
hsa-miR-383-3p
hsa-miR-383-5p
hsa-miR-384
hsa-miR-3907
hsa-miR-3908
hsa-miR-3909
hsa-miR-3910
hsa-miR-3911
hsa-miR-3912-3p
hsa-miR-3912-5p
hsa-miR-3913-3p
hsa-miR-3913-5p
hsa-miR-3914
hsa-miR-3915
hsa-miR-3916
hsa-miR-3917
hsa-miR-3918
hsa-miR-3919
hsa-miR-3920
hsa-miR-3921
hsa-miR-3922-5p
hsa-miR-3923
hsa-miR-3924
hsa-miR-3925-3p
hsa-miR-3925-5p
hsa-miR-3926
hsa-miR-3927-3p
hsa-miR-3927-5p
hsa-miR-3928-3p
hsa-miR-3928-5p
hsa-miR-3929
hsa-miR-3934-3p
hsa-miR-3934-5p
hsa-miR-3935
hsa-miR-3936
hsa-miR-3938
hsa-miR-3941
hsa-miR-3942-3p
hsa-miR-3942-5p
hsa-miR-3943
hsa-miR-3944-5p
hsa-miR-3945
hsa-miR-3972
hsa-miR-3973
hsa-miR-3974
hsa-miR-3975
hsa-miR-3976
hsa-miR-3977
hsa-miR-3978
hsa-miR-409-3p
hsa-miR-409-5p
hsa-miR-410-3p
hsa-miR-411-3p
hsa-miR-411-5p
hsa-miR-412-3p
hsa-miR-421
hsa-miR-422a
hsa-miR-423-3p
hsa-miR-423-5p
hsa-miR-424-5p
hsa-miR-425-5p
hsa-miR-4251
hsa-miR-4252
hsa-miR-4253
hsa-miR-4254
hsa-miR-4255
hsa-miR-4256
hsa-miR-4257
hsa-miR-4258
hsa-miR-4260
hsa-miR-4261
hsa-miR-4262
hsa-miR-4263
hsa-miR-4264
hsa-miR-4266
hsa-miR-4267
hsa-miR-4268
hsa-miR-4269
hsa-miR-4270
hsa-miR-4271
hsa-miR-4272
hsa-miR-4273
hsa-miR-4274
hsa-miR-4275
hsa-miR-4276
hsa-miR-4277
hsa-miR-4279
hsa-miR-4280
hsa-miR-4282
hsa-miR-4283
hsa-miR-4284
hsa-miR-4286
hsa-miR-4287
hsa-miR-4289
hsa-miR-429
hsa-miR-4290
hsa-miR-4291
hsa-miR-4292
hsa-miR-4293
hsa-miR-4294
hsa-miR-4295
hsa-miR-4298
hsa-miR-4301
hsa-miR-4302
hsa-miR-4303
hsa-miR-4304
hsa-miR-4305
hsa-miR-4306
hsa-miR-4307
hsa-miR-4308
hsa-miR-4309
hsa-miR-431-5p
hsa-miR-4310
hsa-miR-4311
hsa-miR-4312
hsa-miR-4313
hsa-miR-4314
hsa-miR-4315
hsa-miR-4316
hsa-miR-4317
hsa-miR-4318
hsa-miR-4319
hsa-miR-432-3p
hsa-miR-432-5p
hsa-miR-4320
hsa-miR-4323
hsa-miR-4324
hsa-miR-4325
hsa-miR-4326
hsa-miR-4327
hsa-miR-4328
hsa-miR-4329
hsa-miR-433-3p
hsa-miR-4330
hsa-miR-4418
hsa-miR-4419a
hsa-miR-4419b
hsa-miR-4420
hsa-miR-4421
hsa-miR-4422
hsa-miR-4423-3p
hsa-miR-4423-5p
hsa-miR-4424
hsa-miR-4425
hsa-miR-4426
hsa-miR-4427
hsa-miR-4428
hsa-miR-4429
hsa-miR-4430
hsa-miR-4432
hsa-miR-4433a-3p
hsa-miR-4433a-5p
hsa-miR-4433b-3p
hsa-miR-4433b-5p
hsa-miR-4434
hsa-miR-4435
hsa-miR-4436a
hsa-miR-4436b-3p
hsa-miR-4436b-5p
hsa-miR-4438
hsa-miR-4439
hsa-miR-4441
hsa-miR-4443
hsa-miR-4445-3p
hsa-miR-4445-5p
hsa-miR-4446-5p
hsa-miR-4447
hsa-miR-4448
hsa-miR-4450
hsa-miR-4451
hsa-miR-4452
hsa-miR-4453
hsa-miR-4454
hsa-miR-4455
hsa-miR-4457
hsa-miR-4458
hsa-miR-4459
hsa-miR-4460
hsa-miR-4461
hsa-miR-4463
hsa-miR-4464
hsa-miR-4465
hsa-miR-4466
hsa-miR-4468
hsa-miR-4469
hsa-miR-4470
hsa-miR-4471
hsa-miR-4472
hsa-miR-4473
hsa-miR-4474-3p
hsa-miR-4474-5p
hsa-miR-4476
hsa-miR-4477a
hsa-miR-4477b
hsa-miR-4478
hsa-miR-448
hsa-miR-4480
hsa-miR-4481
hsa-miR-4482-3p
hsa-miR-4482-5p
hsa-miR-4483
hsa-miR-4484
hsa-miR-4485-5p
hsa-miR-4486
hsa-miR-4487
hsa-miR-4488
hsa-miR-4490
hsa-miR-4491
hsa-miR-4492
hsa-miR-4493
hsa-miR-4494
hsa-miR-4495
hsa-miR-4496
hsa-miR-4497
hsa-miR-4498
hsa-miR-4499
hsa-miR-449a
hsa-miR-449b-3p
hsa-miR-449b-5p
hsa-miR-449c-3p
hsa-miR-449c-5p
hsa-miR-4500
hsa-miR-4501
hsa-miR-4502
hsa-miR-4503
hsa-miR-4504
hsa-miR-4505
hsa-miR-4506
hsa-miR-4508
hsa-miR-4509
hsa-miR-450a-1-3p
hsa-miR-450a-2-3p
hsa-miR-450b-3p
hsa-miR-450b-5p
hsa-miR-4510
hsa-miR-4511
hsa-miR-4512
hsa-miR-4513
hsa-miR-4514
hsa-miR-4515
hsa-miR-4516
hsa-miR-4517
hsa-miR-4518
hsa-miR-4519
hsa-miR-451a
hsa-miR-451b
hsa-miR-452-3p
hsa-miR-452-5p
hsa-miR-4520-3p
hsa-miR-4520-5p
hsa-miR-4521
hsa-miR-4522
hsa-miR-4523
hsa-miR-4524a-3p
hsa-miR-4524a-5p
hsa-miR-4524b-3p
hsa-miR-4524b-5p
hsa-miR-4525
hsa-miR-4526
hsa-miR-4528
hsa-miR-4529-5p
hsa-miR-4530
hsa-miR-4531
hsa-miR-4532
hsa-miR-4533
hsa-miR-4534
hsa-miR-4536-3p
hsa-miR-4536-5p
hsa-miR-4537
hsa-miR-4538
hsa-miR-4539
hsa-miR-454-3p
hsa-miR-454-5p
hsa-miR-455-3p
hsa-miR-455-5p
hsa-miR-4632-5p
hsa-miR-4633-5p
hsa-miR-4634
hsa-miR-4635
hsa-miR-4636
hsa-miR-4637
hsa-miR-4638-5p
hsa-miR-4639-3p
hsa-miR-4639-5p
hsa-miR-4640-5p
hsa-miR-4641
hsa-miR-4642
hsa-miR-4643
hsa-miR-4644
hsa-miR-4645-3p
hsa-miR-4645-5p
hsa-miR-4646-3p
hsa-miR-4646-5p
hsa-miR-4647
hsa-miR-4649-3p
hsa-miR-4649-5p
hsa-miR-4650-3p
hsa-miR-4650-5p
hsa-miR-4651
hsa-miR-4652-3p
hsa-miR-4652-5p
hsa-miR-4653-3p
hsa-miR-4653-5p
hsa-miR-4654
hsa-miR-4655-3p
hsa-miR-4655-5p
hsa-miR-4657
hsa-miR-4658
hsa-miR-4659a-3p
hsa-miR-4659a-5p
hsa-miR-4659b-3p
hsa-miR-4659b-5p
hsa-miR-466
hsa-miR-4660
hsa-miR-4661-3p
hsa-miR-4661-5p
hsa-miR-4662a-3p
hsa-miR-4662a-5p
hsa-miR-4662b
hsa-miR-4663
hsa-miR-4664-5p
hsa-miR-4665-3p
hsa-miR-4665-5p
hsa-miR-4666a-3p
hsa-miR-4666a-5p
hsa-miR-4666b
hsa-miR-4667-3p
hsa-miR-4667-5p
hsa-miR-4668-3p
hsa-miR-4668-5p
hsa-miR-4670-3p
hsa-miR-4670-5p
hsa-miR-4671-3p
hsa-miR-4672
hsa-miR-4673
hsa-miR-4676-3p
hsa-miR-4676-5p
hsa-miR-4677-3p
hsa-miR-4677-5p
hsa-miR-4678
hsa-miR-4679
hsa-miR-4680-3p
hsa-miR-4680-5p
hsa-miR-4682
hsa-miR-4684-3p
hsa-miR-4684-5p
hsa-miR-4685-3p
hsa-miR-4685-5p
hsa-miR-4686
hsa-miR-4689
hsa-miR-4690-3p
hsa-miR-4691-3p
hsa-miR-4691-5p
hsa-miR-4692
hsa-miR-4693-3p
hsa-miR-4693-5p
hsa-miR-4694-3p
hsa-miR-4694-5p
hsa-miR-4695-3p
hsa-miR-4695-5p
hsa-miR-4696
hsa-miR-4697-3p
hsa-miR-4697-5p
hsa-miR-4698
hsa-miR-4699-3p
hsa-miR-4699-5p
hsa-miR-4700-3p
hsa-miR-4700-5p
hsa-miR-4701-3p
hsa-miR-4701-5p
hsa-miR-4703-3p
hsa-miR-4703-5p
hsa-miR-4704-3p
hsa-miR-4704-5p
hsa-miR-4705
hsa-miR-4707-3p
hsa-miR-4708-5p
hsa-miR-4709-3p
hsa-miR-4709-5p
hsa-miR-4710
hsa-miR-4711-3p
hsa-miR-4711-5p
hsa-miR-4712-3p
hsa-miR-4712-5p
hsa-miR-4713-3p
hsa-miR-4713-5p
hsa-miR-4714-3p
hsa-miR-4714-5p
hsa-miR-4715-5p
hsa-miR-4716-3p
hsa-miR-4716-5p
hsa-miR-4717-3p
hsa-miR-4717-5p
hsa-miR-4718
hsa-miR-4719
hsa-miR-4720-3p
hsa-miR-4720-5p
hsa-miR-4721
hsa-miR-4722-3p
hsa-miR-4722-5p
hsa-miR-4723-3p
hsa-miR-4723-5p
hsa-miR-4724-5p
hsa-miR-4725-3p
hsa-miR-4726-3p
hsa-miR-4726-5p
hsa-miR-4727-3p
hsa-miR-4728-3p
hsa-miR-4728-5p
hsa-miR-4729
hsa-miR-4730
hsa-miR-4731-3p
hsa-miR-4731-5p
hsa-miR-4732-3p
hsa-miR-4732-5p
hsa-miR-4733-3p
hsa-miR-4733-5p
hsa-miR-4735-3p
hsa-miR-4735-5p
hsa-miR-4736
hsa-miR-4738-3p
hsa-miR-4739
hsa-miR-4740-3p
hsa-miR-4740-5p
hsa-miR-4742-3p
hsa-miR-4742-5p
hsa-miR-4743-3p
hsa-miR-4743-5p
hsa-miR-4744
hsa-miR-4745-5p
hsa-miR-4746-3p
hsa-miR-4747-5p
hsa-miR-4748
hsa-miR-4749-3p
hsa-miR-4752
hsa-miR-4753-3p
hsa-miR-4753-5p
hsa-miR-4755-3p
hsa-miR-4755-5p
hsa-miR-4756-3p
hsa-miR-4756-5p
hsa-miR-4757-3p
hsa-miR-4757-5p
hsa-miR-4758-5p
hsa-miR-4760-3p
hsa-miR-4760-5p
hsa-miR-4761-5p
hsa-miR-4762-3p
hsa-miR-4762-5p
hsa-miR-4763-3p
hsa-miR-4763-5p
hsa-miR-4764-5p
hsa-miR-4765
hsa-miR-4766-5p
hsa-miR-4768-3p
hsa-miR-4768-5p
hsa-miR-4769-5p
hsa-miR-4770
hsa-miR-4771
hsa-miR-4772-3p
hsa-miR-4772-5p
hsa-miR-4773
hsa-miR-4774-3p
hsa-miR-4774-5p
hsa-miR-4775
hsa-miR-4776-3p
hsa-miR-4777-3p
hsa-miR-4777-5p
hsa-miR-4778-3p
hsa-miR-4778-5p
hsa-miR-4779
hsa-miR-4780
hsa-miR-4781-3p
hsa-miR-4782-3p
hsa-miR-4782-5p
hsa-miR-4784
hsa-miR-4785
hsa-miR-4786-3p
hsa-miR-4786-5p
hsa-miR-4789-3p
hsa-miR-4789-5p
hsa-miR-4790-3p
hsa-miR-4790-5p
hsa-miR-4791
hsa-miR-4792
hsa-miR-4793-3p
hsa-miR-4793-5p
hsa-miR-4794
hsa-miR-4795-3p
hsa-miR-4795-5p
hsa-miR-4796-3p
hsa-miR-4796-5p
hsa-miR-4797-3p
hsa-miR-4797-5p
hsa-miR-4798-3p
hsa-miR-4798-5p
hsa-miR-4799-3p
hsa-miR-4799-5p
hsa-miR-4801
hsa-miR-4802-3p
hsa-miR-4802-5p
hsa-miR-4803
hsa-miR-4804-3p
hsa-miR-4804-5p
hsa-miR-483-3p
hsa-miR-483-5p
hsa-miR-484
hsa-miR-485-3p
hsa-miR-485-5p
hsa-miR-486-3p
hsa-miR-486-5p
hsa-miR-487a-3p
hsa-miR-487a-5p
hsa-miR-487b-3p
hsa-miR-487b-5p
hsa-miR-488-3p
hsa-miR-488-5p
hsa-miR-489-3p
hsa-miR-490-3p
hsa-miR-490-5p
hsa-miR-491-3p
hsa-miR-491-5p
hsa-miR-493-3p
hsa-miR-493-5p
hsa-miR-494-3p
hsa-miR-495-3p
hsa-miR-495-5p
hsa-miR-496
hsa-miR-497-3p
hsa-miR-497-5p
hsa-miR-498
hsa-miR-4999-3p
hsa-miR-4999-5p
hsa-miR-499a-3p
hsa-miR-499a-5p
hsa-miR-499b-3p
hsa-miR-499b-5p
hsa-miR-5000-3p
hsa-miR-5000-5p
hsa-miR-5001-3p
hsa-miR-5001-5p
hsa-miR-5002-3p
hsa-miR-5002-5p
hsa-miR-5003-3p
hsa-miR-5003-5p
hsa-miR-5004-3p
hsa-miR-5006-3p
hsa-miR-5006-5p
hsa-miR-5007-3p
hsa-miR-5007-5p
hsa-miR-5008-3p
hsa-miR-5008-5p
hsa-miR-5009-3p
hsa-miR-5009-5p
hsa-miR-500a-3p
hsa-miR-500a-5p
hsa-miR-500b-3p
hsa-miR-500b-5p
hsa-miR-501-3p
hsa-miR-501-5p
hsa-miR-5010-3p
hsa-miR-5010-5p
hsa-miR-5011-3p
hsa-miR-5011-5p
hsa-miR-502-3p
hsa-miR-502-5p
hsa-miR-503-3p
hsa-miR-503-5p
hsa-miR-504-3p
hsa-miR-504-5p
hsa-miR-5047
hsa-miR-505-3p
hsa-miR-505-5p
hsa-miR-506-3p
hsa-miR-506-5p
hsa-miR-507
hsa-miR-508-3p
hsa-miR-508-5p
hsa-miR-5087
hsa-miR-5088-3p
hsa-miR-5088-5p
hsa-miR-5089-3p
hsa-miR-5089-5p
hsa-miR-509-3-5p
hsa-miR-509-3p
hsa-miR-509-5p
hsa-miR-5090
hsa-miR-5091
hsa-miR-5092
hsa-miR-5093
hsa-miR-5094
hsa-miR-5095
hsa-miR-5096
hsa-miR-510-3p
hsa-miR-510-5p
hsa-miR-5100
hsa-miR-511-3p
hsa-miR-511-5p
hsa-miR-512-3p
hsa-miR-512-5p
hsa-miR-513a-3p
hsa-miR-513a-5p
hsa-miR-513b-3p
hsa-miR-513b-5p
hsa-miR-513c-3p
hsa-miR-513c-5p
hsa-miR-514a-3p
hsa-miR-514a-5p
hsa-miR-514b-3p
hsa-miR-514b-5p
hsa-miR-515-3p
hsa-miR-515-5p
hsa-miR-516a-3p
hsa-miR-516b-3p
hsa-miR-516b-5p
hsa-miR-517-5p
hsa-miR-517a-3p
hsa-miR-517b-3p
hsa-miR-517c-3p
hsa-miR-5186
hsa-miR-5187-3p
hsa-miR-5189-3p
hsa-miR-5189-5p
hsa-miR-518a-5p
hsa-miR-518c-5p
hsa-miR-518d-5p
hsa-miR-518e-3p
hsa-miR-518e-5p
hsa-miR-518f-5p
hsa-miR-5190
hsa-miR-5191
hsa-miR-5192
hsa-miR-5193
hsa-miR-5194
hsa-miR-5195-3p
hsa-miR-5195-5p
hsa-miR-5196-3p
hsa-miR-5196-5p
hsa-miR-5197-3p
hsa-miR-5197-5p
hsa-miR-519a-3p
hsa-miR-519a-5p
hsa-miR-519b-3p
hsa-miR-519b-5p
hsa-miR-519c-3p
hsa-miR-519c-5p
hsa-miR-519d-3p
hsa-miR-519d-5p
hsa-miR-519e-3p
hsa-miR-519e-5p
hsa-miR-520a-3p
hsa-miR-520a-5p
hsa-miR-520b
hsa-miR-520c-3p
hsa-miR-520c-5p
hsa-miR-520d-3p
hsa-miR-520d-5p
hsa-miR-520e
hsa-miR-520f-3p
hsa-miR-520f-5p
hsa-miR-520g-3p
hsa-miR-520g-5p
hsa-miR-520h
hsa-miR-522-3p
hsa-miR-522-5p
hsa-miR-523-5p
hsa-miR-524-5p
hsa-miR-525-3p
hsa-miR-525-5p
hsa-miR-526a
hsa-miR-526b-3p
hsa-miR-526b-5p
hsa-miR-527
hsa-miR-532-3p
hsa-miR-532-5p
hsa-miR-539-3p
hsa-miR-539-5p
hsa-miR-541-3p
hsa-miR-541-5p
hsa-miR-542-3p
hsa-miR-543
hsa-miR-544a
hsa-miR-544b
hsa-miR-545-3p
hsa-miR-545-5p
hsa-miR-548a-3p
hsa-miR-548a-5p
hsa-miR-548aa
hsa-miR-548ab
hsa-miR-548ac
hsa-miR-548ad-5p
hsa-miR-548ae-3p
hsa-miR-548ae-5p
hsa-miR-548ag
hsa-miR-548ah-3p
hsa-miR-548ah-5p
hsa-miR-548ai
hsa-miR-548aj-3p
hsa-miR-548aj-5p
hsa-miR-548ak
hsa-miR-548al
hsa-miR-548am-3p
hsa-miR-548am-5p
hsa-miR-548an
hsa-miR-548ao-3p
hsa-miR-548ao-5p
hsa-miR-548ap-3p
hsa-miR-548ap-5p
hsa-miR-548aq-3p
hsa-miR-548aq-5p
hsa-miR-548ar-3p
hsa-miR-548ar-5p
hsa-miR-548as-3p
hsa-miR-548as-5p
hsa-miR-548at-3p
hsa-miR-548at-5p
hsa-miR-548au-3p
hsa-miR-548au-5p
hsa-miR-548av-3p
hsa-miR-548av-5p
hsa-miR-548aw
hsa-miR-548ax
hsa-miR-548ay-3p
hsa-miR-548ay-5p
hsa-miR-548az-3p
hsa-miR-548az-5p
hsa-miR-548b-3p
hsa-miR-548b-5p
hsa-miR-548ba
hsa-miR-548bb-3p
hsa-miR-548bb-5p
hsa-miR-548c-3p
hsa-miR-548c-5p
hsa-miR-548d-3p
hsa-miR-548d-5p
hsa-miR-548e-3p
hsa-miR-548e-5p
hsa-miR-548f-3p
hsa-miR-548f-5p
hsa-miR-548g-3p
hsa-miR-548g-5p
hsa-miR-548h-3p
hsa-miR-548h-5p
hsa-miR-548i
hsa-miR-548j-3p
hsa-miR-548j-5p
hsa-miR-548k
hsa-miR-548l
hsa-miR-548m
hsa-miR-548n
hsa-miR-548o-3p
hsa-miR-548o-5p
hsa-miR-548p
hsa-miR-548q
hsa-miR-548s
hsa-miR-548t-3p
hsa-miR-548t-5p
hsa-miR-548u
hsa-miR-548v
hsa-miR-548w
hsa-miR-548x-3p
hsa-miR-548x-5p
hsa-miR-548y
hsa-miR-548z
hsa-miR-549a
hsa-miR-550a-3-5p
hsa-miR-550a-3p
hsa-miR-550a-5p
hsa-miR-550b-2-5p
hsa-miR-550b-3p
hsa-miR-551b-5p
hsa-miR-552-3p
hsa-miR-552-5p
hsa-miR-554
hsa-miR-556-3p
hsa-miR-556-5p
hsa-miR-557
hsa-miR-5571-5p
hsa-miR-5572
hsa-miR-5579-5p
hsa-miR-558
hsa-miR-5580-3p
hsa-miR-5580-5p
hsa-miR-5581-3p
hsa-miR-5581-5p
hsa-miR-5582-3p
hsa-miR-5582-5p
hsa-miR-5583-3p
hsa-miR-5583-5p
hsa-miR-5584-3p
hsa-miR-5584-5p
hsa-miR-5585-3p
hsa-miR-5585-5p
hsa-miR-5586-3p
hsa-miR-5586-5p
hsa-miR-5587-5p
hsa-miR-5588-3p
hsa-miR-5588-5p
hsa-miR-5589-3p
hsa-miR-5589-5p
hsa-miR-559
hsa-miR-5590-3p
hsa-miR-5590-5p
hsa-miR-5591-3p
hsa-miR-561-3p
hsa-miR-562
hsa-miR-563
hsa-miR-564
hsa-miR-566
hsa-miR-567
hsa-miR-568
hsa-miR-5680
hsa-miR-5681a
hsa-miR-5681b
hsa-miR-5682
hsa-miR-5683
hsa-miR-5684
hsa-miR-5685
hsa-miR-5687
hsa-miR-5688
hsa-miR-5689
hsa-miR-569
hsa-miR-5690
hsa-miR-5691
hsa-miR-5692a
hsa-miR-5692b
hsa-miR-5692c
hsa-miR-5693
hsa-miR-5694
hsa-miR-5695
hsa-miR-5696
hsa-miR-5697
hsa-miR-5698
hsa-miR-5699-3p
hsa-miR-570-3p
hsa-miR-570-5p
hsa-miR-5700
hsa-miR-5701
hsa-miR-5702
hsa-miR-5703
hsa-miR-5704
hsa-miR-5705
hsa-miR-5706
hsa-miR-5707
hsa-miR-571
hsa-miR-573
hsa-miR-5739
hsa-miR-574-5p
hsa-miR-575
hsa-miR-576-3p
hsa-miR-576-5p
hsa-miR-577
hsa-miR-578
hsa-miR-5787
hsa-miR-579-3p
hsa-miR-580-3p
hsa-miR-580-5p
hsa-miR-581
hsa-miR-582-3p
hsa-miR-582-5p
hsa-miR-583
hsa-miR-584-3p
hsa-miR-584-5p
hsa-miR-585-3p
hsa-miR-585-5p
hsa-miR-586
hsa-miR-587
hsa-miR-588
hsa-miR-589-3p
hsa-miR-589-5p
hsa-miR-590-3p
hsa-miR-590-5p
hsa-miR-591
hsa-miR-592
hsa-miR-593-3p
hsa-miR-593-5p
hsa-miR-595
hsa-miR-596
hsa-miR-597-3p
hsa-miR-597-5p
hsa-miR-598-3p
hsa-miR-599
hsa-miR-600
hsa-miR-601
hsa-miR-602
hsa-miR-603
hsa-miR-604
hsa-miR-605-3p
hsa-miR-605-5p
hsa-miR-606
hsa-miR-6069
hsa-miR-607
hsa-miR-6070
hsa-miR-6071
hsa-miR-6072
hsa-miR-6073
hsa-miR-6074
hsa-miR-6077
hsa-miR-6079
hsa-miR-608
hsa-miR-6080
hsa-miR-6083
hsa-miR-6085
hsa-miR-6086
hsa-miR-6087
hsa-miR-6088
hsa-miR-6089
hsa-miR-610
hsa-miR-611
hsa-miR-612
hsa-miR-6124
hsa-miR-6125
hsa-miR-6126
hsa-miR-6127
hsa-miR-6128
hsa-miR-6129
hsa-miR-613
hsa-miR-6130
hsa-miR-6131
hsa-miR-6133
hsa-miR-6134
hsa-miR-615-3p
hsa-miR-616-3p
hsa-miR-616-5p
hsa-miR-617
hsa-miR-618
hsa-miR-619-3p
hsa-miR-619-5p
hsa-miR-620
hsa-miR-621
hsa-miR-622
hsa-miR-623
hsa-miR-624-3p
hsa-miR-624-5p
hsa-miR-625-3p
hsa-miR-625-5p
hsa-miR-626
hsa-miR-627-3p
hsa-miR-627-5p
hsa-miR-628-3p
hsa-miR-628-5p
hsa-miR-629-3p
hsa-miR-630
hsa-miR-631
hsa-miR-633
hsa-miR-634
hsa-miR-635
hsa-miR-636
hsa-miR-637
hsa-miR-638
hsa-miR-640
hsa-miR-641
hsa-miR-642a-3p
hsa-miR-642a-5p
hsa-miR-642b-3p
hsa-miR-642b-5p
hsa-miR-643
hsa-miR-644a
hsa-miR-645
hsa-miR-646
hsa-miR-647
hsa-miR-648
hsa-miR-649
hsa-miR-6499-3p
hsa-miR-6499-5p
hsa-miR-650
hsa-miR-6500-3p
hsa-miR-6501-3p
hsa-miR-6501-5p
hsa-miR-6502-3p
hsa-miR-6502-5p
hsa-miR-6504-3p
hsa-miR-6505-3p
hsa-miR-6505-5p
hsa-miR-6506-5p
hsa-miR-6507-3p
hsa-miR-6507-5p
hsa-miR-6508-3p
hsa-miR-6508-5p
hsa-miR-6509-3p
hsa-miR-6509-5p
hsa-miR-651-3p
hsa-miR-651-5p
hsa-miR-6510-3p
hsa-miR-6511a-3p
hsa-miR-6511a-5p
hsa-miR-6511b-3p
hsa-miR-6511b-5p
hsa-miR-6512-3p
hsa-miR-6512-5p
hsa-miR-6513-3p
hsa-miR-6513-5p
hsa-miR-6514-3p
hsa-miR-6514-5p
hsa-miR-6515-3p
hsa-miR-6515-5p
hsa-miR-6516-3p
hsa-miR-6516-5p
hsa-miR-652-3p
hsa-miR-652-5p
hsa-miR-653-5p
hsa-miR-654-3p
hsa-miR-654-5p
hsa-miR-655-3p
hsa-miR-655-5p
hsa-miR-656-3p
hsa-miR-656-5p
hsa-miR-657
hsa-miR-658
hsa-miR-659-3p
hsa-miR-660-3p
hsa-miR-660-5p
hsa-miR-661
hsa-miR-663a
hsa-miR-663b
hsa-miR-664a-3p
hsa-miR-664a-5p
hsa-miR-664b-3p
hsa-miR-664b-5p
hsa-miR-665
hsa-miR-668-3p
hsa-miR-670-3p
hsa-miR-670-5p
hsa-miR-671-5p
hsa-miR-6715a-3p
hsa-miR-6715b-3p
hsa-miR-6715b-5p
hsa-miR-6716-5p
hsa-miR-6717-5p
hsa-miR-6718-5p
hsa-miR-6719-3p
hsa-miR-6720-3p
hsa-miR-6720-5p
hsa-miR-6721-5p
hsa-miR-6722-3p
hsa-miR-6722-5p
hsa-miR-6724-5p
hsa-miR-6726-3p
hsa-miR-6727-3p
hsa-miR-6727-5p
hsa-miR-6728-3p
hsa-miR-6728-5p
hsa-miR-6729-3p
hsa-miR-6729-5p
hsa-miR-6730-3p
hsa-miR-6730-5p
hsa-miR-6731-3p
hsa-miR-6731-5p
hsa-miR-6732-3p
hsa-miR-6732-5p
hsa-miR-6733-3p
hsa-miR-6733-5p
hsa-miR-6734-3p
hsa-miR-6734-5p
hsa-miR-6735-5p
hsa-miR-6736-3p
hsa-miR-6736-5p
hsa-miR-6737-3p
hsa-miR-6737-5p
hsa-miR-6738-3p
hsa-miR-6738-5p
hsa-miR-6739-3p
hsa-miR-6739-5p
hsa-miR-6740-5p
hsa-miR-6741-3p
hsa-miR-6741-5p
hsa-miR-6742-3p
hsa-miR-6742-5p
hsa-miR-6743-3p
hsa-miR-6744-3p
hsa-miR-6744-5p
hsa-miR-6745
hsa-miR-6746-5p
hsa-miR-6747-3p
hsa-miR-6747-5p
hsa-miR-6748-3p
hsa-miR-6748-5p
hsa-miR-6749-3p
hsa-miR-675-3p
hsa-miR-675-5p
hsa-miR-6750-3p
hsa-miR-6750-5p
hsa-miR-6751-3p
hsa-miR-6751-5p
hsa-miR-6752-3p
hsa-miR-6752-5p
hsa-miR-6753-3p
hsa-miR-6753-5p
hsa-miR-6754-3p
hsa-miR-6754-5p
hsa-miR-6755-3p
hsa-miR-6755-5p
hsa-miR-6756-3p
hsa-miR-6756-5p
hsa-miR-6757-3p
hsa-miR-6757-5p
hsa-miR-6758-3p
hsa-miR-6758-5p
hsa-miR-6759-3p
hsa-miR-676-3p
hsa-miR-676-5p
hsa-miR-6760-3p
hsa-miR-6760-5p
hsa-miR-6761-5p
hsa-miR-6762-3p
hsa-miR-6763-5p
hsa-miR-6764-3p
hsa-miR-6764-5p
hsa-miR-6765-3p
hsa-miR-6765-5p
hsa-miR-6766-5p
hsa-miR-6767-3p
hsa-miR-6768-3p
hsa-miR-6768-5p
hsa-miR-6769a-3p
hsa-miR-6769a-5p
hsa-miR-6769b-3p
hsa-miR-6769b-5p
hsa-miR-6770-3p
hsa-miR-6770-5p
hsa-miR-6771-3p
hsa-miR-6771-5p
hsa-miR-6772-3p
hsa-miR-6773-3p
hsa-miR-6773-5p
hsa-miR-6774-5p
hsa-miR-6775-3p
hsa-miR-6775-5p
hsa-miR-6776-3p
hsa-miR-6776-5p
hsa-miR-6777-3p
hsa-miR-6778-3p
hsa-miR-6778-5p
hsa-miR-6779-3p
hsa-miR-6779-5p
hsa-miR-6780a-3p
hsa-miR-6780a-5p
hsa-miR-6780b-3p
hsa-miR-6780b-5p
hsa-miR-6781-3p
hsa-miR-6782-3p
hsa-miR-6782-5p
hsa-miR-6783-3p
hsa-miR-6783-5p
hsa-miR-6784-3p
hsa-miR-6785-5p
hsa-miR-6786-3p
hsa-miR-6787-3p
hsa-miR-6787-5p
hsa-miR-6788-3p
hsa-miR-6788-5p
hsa-miR-6789-3p
hsa-miR-6790-3p
hsa-miR-6790-5p
hsa-miR-6791-3p
hsa-miR-6791-5p
hsa-miR-6792-3p
hsa-miR-6792-5p
hsa-miR-6793-3p
hsa-miR-6794-3p
hsa-miR-6794-5p
hsa-miR-6795-3p
hsa-miR-6795-5p
hsa-miR-6796-3p
hsa-miR-6796-5p
hsa-miR-6797-5p
hsa-miR-6799-3p
hsa-miR-6799-5p
hsa-miR-6800-3p
hsa-miR-6801-3p
hsa-miR-6801-5p
hsa-miR-6802-3p
hsa-miR-6802-5p
hsa-miR-6803-3p
hsa-miR-6803-5p
hsa-miR-6804-3p
hsa-miR-6804-5p
hsa-miR-6805-3p
hsa-miR-6805-5p
hsa-miR-6806-3p
hsa-miR-6806-5p
hsa-miR-6807-3p
hsa-miR-6807-5p
hsa-miR-6808-3p
hsa-miR-6808-5p
hsa-miR-6809-3p
hsa-miR-6809-5p
hsa-miR-6810-3p
hsa-miR-6810-5p
hsa-miR-6811-3p
hsa-miR-6811-5p
hsa-miR-6812-3p
hsa-miR-6812-5p
hsa-miR-6813-3p
hsa-miR-6813-5p
hsa-miR-6814-5p
hsa-miR-6815-3p
hsa-miR-6815-5p
hsa-miR-6816-3p
hsa-miR-6816-5p
hsa-miR-6817-3p
hsa-miR-6818-3p
hsa-miR-6818-5p
hsa-miR-6819-3p
hsa-miR-6819-5p
hsa-miR-6820-3p
hsa-miR-6821-3p
hsa-miR-6821-5p
hsa-miR-6822-5p
hsa-miR-6823-3p
hsa-miR-6823-5p
hsa-miR-6824-3p
hsa-miR-6824-5p
hsa-miR-6825-5p
hsa-miR-6826-3p
hsa-miR-6826-5p
hsa-miR-6827-3p
hsa-miR-6828-3p
hsa-miR-6828-5p
hsa-miR-6829-3p
hsa-miR-6830-3p
hsa-miR-6830-5p
hsa-miR-6831-3p
hsa-miR-6831-5p
hsa-miR-6832-3p
hsa-miR-6832-5p
hsa-miR-6833-3p
hsa-miR-6833-5p
hsa-miR-6834-3p
hsa-miR-6834-5p
hsa-miR-6835-3p
hsa-miR-6835-5p
hsa-miR-6836-3p
hsa-miR-6837-3p
hsa-miR-6837-5p
hsa-miR-6838-5p
hsa-miR-6839-5p
hsa-miR-6840-3p
hsa-miR-6841-3p
hsa-miR-6841-5p
hsa-miR-6842-3p
hsa-miR-6842-5p
hsa-miR-6843-3p
hsa-miR-6844
hsa-miR-6845-3p
[truncated: 264 more rows]

## Sheet: miEAA - gene ontology
miEAA results for Pathways (miRWalk) over-representation analysis: 11 most connected miRNAs with over-represented target sites in ethanol up-regulated mRNAs vs. 2216 human miRNAs in miRTarBase that were tested for target sites in our DEGs
Category	Subcategory	Enrichment	FDR	expected	observed	miRNAs/precursors
Gene Ontology (miRWalk)	GO0009411 response to uv	over-represented	2.90437e-06	2.12695	11	hsa-miR-93-5p; hsa-miR-192-5p; hsa-miR-16-5p; hsa-miR-106b-5p; hsa-miR-17-5p; hsa-miR-20a-5p; hsa-miR-30a-5p; hsa-miR-155-5p; hsa-miR-519d-3p; hsa-miR-20b-5p; hsa-miR-215-5p
Gene Ontology (miRWalk)	GO0030165 pdz domain binding	over-represented	3.00948e-06	2.16992	11	hsa-miR-93-5p; hsa-miR-192-5p; hsa-miR-16-5p; hsa-miR-106b-5p; hsa-miR-17-5p; hsa-miR-20a-5p; hsa-miR-30a-5p; hsa-miR-155-5p; hsa-miR-519d-3p; hsa-miR-20b-5p; hsa-miR-215-5p
Gene Ontology (miRWalk)	GO0071479 cellular response to ionizing radiation	over-represented	5.06142e-06	2.44922	11	hsa-miR-93-5p; hsa-miR-192-5p; hsa-miR-16-5p; hsa-miR-106b-5p; hsa-miR-17-5p; hsa-miR-20a-5p; hsa-miR-30a-5p; hsa-miR-155-5p; hsa-miR-519d-3p; hsa-miR-20b-5p; hsa-miR-215-5p
Gene Ontology (miRWalk)	GO0097193 intrinsic apoptotic signaling pathway	over-represented	5.06142e-06	2.4707	11	hsa-miR-93-5p; hsa-miR-192-5p; hsa-miR-16-5p; hsa-miR-106b-5p; hsa-miR-17-5p; hsa-miR-20a-5p; hsa-miR-30a-5p; hsa-miR-155-5p; hsa-miR-519d-3p; hsa-miR-20b-5p; hsa-miR-215-5p
Gene Ontology (miRWalk)	GO0051091 positive regulation of sequence specific dna binding transcription factor activity	over-represented	1.01027e-05	2.70703	11	hsa-miR-93-5p; hsa-miR-192-5p; hsa-miR-16-5p; hsa-miR-106b-5p; hsa-miR-17-5p; hsa-miR-20a-5p; hsa-miR-30a-5p; hsa-miR-155-5p; hsa-miR-519d-3p; hsa-miR-20b-5p; hsa-miR-215-5p
Gene Ontology (miRWalk)	GO0009636 response to toxin	over-represented	1.12949e-05	2.79297	11	hsa-miR-93-5p; hsa-miR-192-5p; hsa-miR-16-5p; hsa-miR-106b-5p; hsa-miR-17-5p; hsa-miR-20a-5p; hsa-miR-30a-5p; hsa-miR-155-5p; hsa-miR-519d-3p; hsa-miR-20b-5p; hsa-miR-215-5p
Gene Ontology (miRWalk)	GO0010629 negative regulation of gene expression	over-represented	1.12949e-05	2.79297	11	hsa-miR-93-5p; hsa-miR-192-5p; hsa-miR-16-5p; hsa-miR-106b-5p; hsa-miR-17-5p; hsa-miR-20a-5p; hsa-miR-30a-5p; hsa-miR-155-5p; hsa-miR-519d-3p; hsa-miR-20b-5p; hsa-miR-215-5p
Gene Ontology (miRWalk)	GO0031100 organ regeneration	over-represented	1.68696e-05	2.96484	11	hsa-miR-93-5p; hsa-miR-192-5p; hsa-miR-16-5p; hsa-miR-106b-5p; hsa-miR-17-5p; hsa-miR-20a-5p; hsa-miR-30a-5p; hsa-miR-155-5p; hsa-miR-519d-3p; hsa-miR-20b-5p; hsa-miR-215-5p
Gene Ontology (miRWalk)	GO0000079 regulation of cyclin dependent protein kinase activity	over-represented	1.73568e-05	3.00781	11	hsa-miR-93-5p; hsa-miR-192-5p; hsa-miR-16-5p; hsa-miR-106b-5p; hsa-miR-17-5p; hsa-miR-20a-5p; hsa-miR-30a-5p; hsa-miR-155-5p; hsa-miR-519d-3p; hsa-miR-20b-5p; hsa-miR-215-5p
Gene Ontology (miRWalk)	GO0010243 response to organic nitrogen	over-represented	1.81702e-05	3.0293	11	hsa-miR-93-5p; hsa-miR-192-5p; hsa-miR-16-5p; hsa-miR-106b-5p; hsa-miR-17-5p; hsa-miR-20a-5p; hsa-miR-30a-5p; hsa-miR-155-5p; hsa-miR-519d-3p; hsa-miR-20b-5p; hsa-miR-215-5p
Gene Ontology (miRWalk)	GO0016477 cell migration	over-represented	2.01844e-05	3.07227	11	hsa-miR-93-5p; hsa-miR-192-5p; hsa-miR-16-5p; hsa-miR-106b-5p; hsa-miR-17-5p; hsa-miR-20a-5p; hsa-miR-30a-5p; hsa-miR-155-5p; hsa-miR-519d-3p; hsa-miR-20b-5p; hsa-miR-215-5p
Gene Ontology (miRWalk)	GO0005543 phospholipid binding	over-represented	3.20568e-05	3.26562	11	hsa-miR-93-5p; hsa-miR-192-5p; hsa-miR-16-5p; hsa-miR-106b-5p; hsa-miR-17-5p; hsa-miR-20a-5p; hsa-miR-30a-5p; hsa-miR-155-5p; hsa-miR-519d-3p; hsa-miR-20b-5p; hsa-miR-215-5p
Gene Ontology (miRWalk)	GO0007265 ras protein signal transduction	over-represented	3.63483e-05	3.33008	11	hsa-miR-93-5p; hsa-miR-192-5p; hsa-miR-16-5p; hsa-miR-106b-5p; hsa-miR-17-5p; hsa-miR-20a-5p; hsa-miR-30a-5p; hsa-miR-155-5p; hsa-miR-519d-3p; hsa-miR-20b-5p; hsa-miR-215-5p
Gene Ontology (miRWalk)	GO0006977 dna damage response signal transduction by p53 class mediator resulting in cell cycle arrest	over-represented	3.87848e-05	3.37305	11	hsa-miR-93-5p; hsa-miR-192-5p; hsa-miR-16-5p; hsa-miR-106b-5p; hsa-miR-17-5p; hsa-miR-20a-5p; hsa-miR-30a-5p; hsa-miR-155-5p; hsa-miR-519d-3p; hsa-miR-20b-5p; hsa-miR-215-5p
Gene Ontology (miRWalk)	GO0000080 g1 phase of mitotic cell cycle	over-represented	4.5112e-05	3.45898	11	hsa-miR-93-5p; hsa-miR-192-5p; hsa-miR-16-5p; hsa-miR-106b-5p; hsa-miR-17-5p; hsa-miR-20a-5p; hsa-miR-30a-5p; hsa-miR-155-5p; hsa-miR-519d-3p; hsa-miR-20b-5p; hsa-miR-215-5p
Gene Ontology (miRWalk)	GO0007507 heart development	over-represented	4.81958e-05	3.48047	11	hsa-miR-93-5p; hsa-miR-192-5p; hsa-miR-16-5p; hsa-miR-106b-5p; hsa-miR-17-5p; hsa-miR-20a-5p; hsa-miR-30a-5p; hsa-miR-155-5p; hsa-miR-519d-3p; hsa-miR-20b-5p; hsa-miR-215-5p
Gene Ontology (miRWalk)	GO0006917 induction of apoptosis	over-represented	6.51585e-05	3.69531	11	hsa-miR-93-5p; hsa-miR-192-5p; hsa-miR-16-5p; hsa-miR-106b-5p; hsa-miR-17-5p; hsa-miR-20a-5p; hsa-miR-30a-5p; hsa-miR-155-5p; hsa-miR-519d-3p; hsa-miR-20b-5p; hsa-miR-215-5p
Gene Ontology (miRWalk)	GO0014070 response to organic cyclic compound	over-represented	6.83608e-05	3.7168	11	hsa-miR-93-5p; hsa-miR-192-5p; hsa-miR-16-5p; hsa-miR-106b-5p; hsa-miR-17-5p; hsa-miR-20a-5p; hsa-miR-30a-5p; hsa-miR-155-5p; hsa-miR-519d-3p; hsa-miR-20b-5p; hsa-miR-215-5p
Gene Ontology (miRWalk)	GO0000084 s phase of mitotic cell cycle	over-represented	7.51723e-05	3.78125	11	hsa-miR-93-5p; hsa-miR-192-5p; hsa-miR-16-5p; hsa-miR-106b-5p; hsa-miR-17-5p; hsa-miR-20a-5p; hsa-miR-30a-5p; hsa-miR-155-5p; hsa-miR-519d-3p; hsa-miR-20b-5p; hsa-miR-215-5p
Gene Ontology (miRWalk)	GO0000086 g2 m transition of mitotic cell cycle	over-represented	7.82094e-05	3.80273	11	hsa-miR-93-5p; hsa-miR-192-5p; hsa-miR-16-5p; hsa-miR-106b-5p; hsa-miR-17-5p; hsa-miR-20a-5p; hsa-miR-30a-5p; hsa-miR-155-5p; hsa-miR-519d-3p; hsa-miR-20b-5p; hsa-miR-215-5p
Gene Ontology (miRWalk)	GO0001525 angiogenesis	over-represented	9.4299e-05	3.91016	11	hsa-miR-93-5p; hsa-miR-192-5p; hsa-miR-16-5p; hsa-miR-106b-5p; hsa-miR-17-5p; hsa-miR-20a-5p; hsa-miR-30a-5p; hsa-miR-155-5p; hsa-miR-519d-3p; hsa-miR-20b-5p; hsa-miR-215-5p
Gene Ontology (miRWalk)	GO0004672 protein kinase activity	over-represented	9.4299e-05	3.91016	11	hsa-miR-93-5p; hsa-miR-192-5p; hsa-miR-16-5p; hsa-miR-106b-5p; hsa-miR-17-5p; hsa-miR-20a-5p; hsa-miR-30a-5p; hsa-miR-155-5p; hsa-miR-519d-3p; hsa-miR-20b-5p; hsa-miR-215-5p
Gene Ontology (miRWalk)	GO0001666 response to hypoxia	over-represented	9.75546e-05	3.93164	11	hsa-miR-93-5p; hsa-miR-192-5p; hsa-miR-16-5p; hsa-miR-106b-5p; hsa-miR-17-5p; hsa-miR-20a-5p; hsa-miR-30a-5p; hsa-miR-155-5p; hsa-miR-519d-3p; hsa-miR-20b-5p; hsa-miR-215-5p
Gene Ontology (miRWalk)	GO0004674 protein serine threonine kinase activity	over-represented	0.000123429	4.06055	11	hsa-miR-93-5p; hsa-miR-192-5p; hsa-miR-16-5p; hsa-miR-106b-5p; hsa-miR-17-5p; hsa-miR-20a-5p; hsa-miR-30a-5p; hsa-miR-155-5p; hsa-miR-519d-3p; hsa-miR-20b-5p; hsa-miR-215-5p
Gene Ontology (miRWalk)	GO0009986 cell surface	over-represented	0.000159527	4.18945	11	hsa-miR-93-5p; hsa-miR-192-5p; hsa-miR-16-5p; hsa-miR-106b-5p; hsa-miR-17-5p; hsa-miR-20a-5p; hsa-miR-30a-5p; hsa-miR-155-5p; hsa-miR-519d-3p; hsa-miR-20b-5p; hsa-miR-215-5p
Gene Ontology (miRWalk)	GO0007050 cell cycle arrest	over-represented	0.00016379	4.21094	11	hsa-miR-93-5p; hsa-miR-192-5p; hsa-miR-16-5p; hsa-miR-106b-5p; hsa-miR-17-5p; hsa-miR-20a-5p; hsa-miR-30a-5p; hsa-miR-155-5p; hsa-miR-519d-3p; hsa-miR-20b-5p; hsa-miR-215-5p
Gene Ontology (miRWalk)	GO0030308 negative regulation of cell growth	over-represented	0.00016379	4.21094	11	hsa-miR-93-5p; hsa-miR-192-5p; hsa-miR-16-5p; hsa-miR-106b-5p; hsa-miR-17-5p; hsa-miR-20a-5p; hsa-miR-30a-5p; hsa-miR-155-5p; hsa-miR-519d-3p; hsa-miR-20b-5p; hsa-miR-215-5p
Gene Ontology (miRWalk)	GO0000075 cell cycle checkpoint	over-represented	0.000171224	4.23242	11	hsa-miR-93-5p; hsa-miR-192-5p; hsa-miR-16-5p; hsa-miR-106b-5p; hsa-miR-17-5p; hsa-miR-20a-5p; hsa-miR-30a-5p; hsa-miR-155-5p; hsa-miR-519d-3p; hsa-miR-20b-5p; hsa-miR-215-5p
Gene Ontology (miRWalk)	GO0006367 transcription initiation from rna polymerase ii promoter	over-represented	0.000182992	4.27539	11	hsa-miR-93-5p; hsa-miR-192-5p; hsa-miR-16-5p; hsa-miR-106b-5p; hsa-miR-17-5p; hsa-miR-20a-5p; hsa-miR-30a-5p; hsa-miR-155-5p; hsa-miR-519d-3p; hsa-miR-20b-5p; hsa-miR-215-5p
Gene Ontology (miRWalk)	GO0006974 response to dna damage stimulus	over-represented	0.000202982	4.33984	11	hsa-miR-93-5p; hsa-miR-192-5p; hsa-miR-16-5p; hsa-miR-106b-5p; hsa-miR-17-5p; hsa-miR-20a-5p; hsa-miR-30a-5p; hsa-miR-155-5p; hsa-miR-519d-3p; hsa-miR-20b-5p; hsa-miR-215-5p
Gene Ontology (miRWalk)	GO0000082 g1 s transition of mitotic cell cycle	over-represented	0.000293173	4.55469	11	hsa-miR-93-5p; hsa-miR-192-5p; hsa-miR-16-5p; hsa-miR-106b-5p; hsa-miR-17-5p; hsa-miR-20a-5p; hsa-miR-30a-5p; hsa-miR-155-5p; hsa-miR-519d-3p; hsa-miR-20b-5p; hsa-miR-215-5p
Gene Ontology (miRWalk)	GO0048011 nerve growth factor receptor signaling pathway	over-represented	0.000312283	4.59766	11	hsa-miR-93-5p; hsa-miR-192-5p; hsa-miR-16-5p; hsa-miR-106b-5p; hsa-miR-17-5p; hsa-miR-20a-5p; hsa-miR-30a-5p; hsa-miR-155-5p; hsa-miR-519d-3p; hsa-miR-20b-5p; hsa-miR-215-5p
Gene Ontology (miRWalk)	GO0006468 protein phosphorylation	over-represented	0.000362644	4.68359	11	hsa-miR-93-5p; hsa-miR-192-5p; hsa-miR-16-5p; hsa-miR-106b-5p; hsa-miR-17-5p; hsa-miR-20a-5p; hsa-miR-30a-5p; hsa-miR-155-5p; hsa-miR-519d-3p; hsa-miR-20b-5p; hsa-miR-215-5p
Gene Ontology (miRWalk)	GO0005794 golgi apparatus	over-represented	0.000562882	4.94141	11	hsa-miR-93-5p; hsa-miR-192-5p; hsa-miR-16-5p; hsa-miR-106b-5p; hsa-miR-17-5p; hsa-miR-20a-5p; hsa-miR-30a-5p; hsa-miR-155-5p; hsa-miR-519d-3p; hsa-miR-20b-5p; hsa-miR-215-5p
Gene Ontology (miRWalk)	GO0000278 mitotic cell cycle	over-represented	0.000586189	4.96289	11	hsa-miR-93-5p; hsa-miR-192-5p; hsa-miR-16-5p; hsa-miR-106b-5p; hsa-miR-17-5p; hsa-miR-20a-5p; hsa-miR-30a-5p; hsa-miR-155-5p; hsa-miR-519d-3p; hsa-miR-20b-5p; hsa-miR-215-5p
Gene Ontology (miRWalk)	GO0008283 cell proliferation	over-represented	0.000592289	4.98438	11	hsa-miR-93-5p; hsa-miR-192-5p; hsa-miR-16-5p; hsa-miR-106b-5p; hsa-miR-17-5p; hsa-miR-20a-5p; hsa-miR-30a-5p; hsa-miR-155-5p; hsa-miR-519d-3p; hsa-miR-20b-5p; hsa-miR-215-5p
Gene Ontology (miRWalk)	GO0005576 extracellular region	over-represented	0.000608642	5.00586	11	hsa-miR-93-5p; hsa-miR-192-5p; hsa-miR-16-5p; hsa-miR-106b-5p; hsa-miR-17-5p; hsa-miR-20a-5p; hsa-miR-30a-5p; hsa-miR-155-5p; hsa-miR-519d-3p; hsa-miR-20b-5p; hsa-miR-215-5p
Gene Ontology (miRWalk)	GO0019901 protein kinase binding	over-represented	0.000608642	5.00586	11	hsa-miR-93-5p; hsa-miR-192-5p; hsa-miR-16-5p; hsa-miR-106b-5p; hsa-miR-17-5p; hsa-miR-20a-5p; hsa-miR-30a-5p; hsa-miR-155-5p; hsa-miR-519d-3p; hsa-miR-20b-5p; hsa-miR-215-5p
Gene Ontology (miRWalk)	GO0042493 response to drug	over-represented	0.000608642	5.00586	11	hsa-miR-93-5p; hsa-miR-192-5p; hsa-miR-16-5p; hsa-miR-106b-5p; hsa-miR-17-5p; hsa-miR-20a-5p; hsa-miR-30a-5p; hsa-miR-155-5p; hsa-miR-519d-3p; hsa-miR-20b-5p; hsa-miR-215-5p
Gene Ontology (miRWalk)	GO0019899 enzyme binding	over-represented	0.000657992	5.04883	11	hsa-miR-93-5p; hsa-miR-192-5p; hsa-miR-16-5p; hsa-miR-106b-5p; hsa-miR-17-5p; hsa-miR-20a-5p; hsa-miR-30a-5p; hsa-miR-155-5p; hsa-miR-519d-3p; hsa-miR-20b-5p; hsa-miR-215-5p
Gene Ontology (miRWalk)	GO0008284 positive regulation of cell proliferation	over-represented	0.000700075	5.0918	11	hsa-miR-93-5p; hsa-miR-192-5p; hsa-miR-16-5p; hsa-miR-106b-5p; hsa-miR-17-5p; hsa-miR-20a-5p; hsa-miR-30a-5p; hsa-miR-155-5p; hsa-miR-519d-3p; hsa-miR-20b-5p; hsa-miR-215-5p
Gene Ontology (miRWalk)	GO0043565 sequence specific dna binding	over-represented	0.00082927	5.19922	11	hsa-miR-93-5p; hsa-miR-192-5p; hsa-miR-16-5p; hsa-miR-106b-5p; hsa-miR-17-5p; hsa-miR-20a-5p; hsa-miR-30a-5p; hsa-miR-155-5p; hsa-miR-519d-3p; hsa-miR-20b-5p; hsa-miR-215-5p
Gene Ontology (miRWalk)	GO0046872 metal ion binding	over-represented	0.000978189	5.30664	11	hsa-miR-93-5p; hsa-miR-192-5p; hsa-miR-16-5p; hsa-miR-106b-5p; hsa-miR-17-5p; hsa-miR-20a-5p; hsa-miR-30a-5p; hsa-miR-155-5p; hsa-miR-519d-3p; hsa-miR-20b-5p; hsa-miR-215-5p
Gene Ontology (miRWalk)	GO0008285 negative regulation of cell proliferation	over-represented	0.00116168	5.41406	11	hsa-miR-93-5p; hsa-miR-192-5p; hsa-miR-16-5p; hsa-miR-106b-5p; hsa-miR-17-5p; hsa-miR-20a-5p; hsa-miR-30a-5p; hsa-miR-155-5p; hsa-miR-519d-3p; hsa-miR-20b-5p; hsa-miR-215-5p
Gene Ontology (miRWalk)	GO0045893 positive regulation of transcription dna dependent	over-represented	0.00131773	5.5	11	hsa-miR-93-5p; hsa-miR-192-5p; hsa-miR-16-5p; hsa-miR-106b-5p; hsa-miR-17-5p; hsa-miR-20a-5p; hsa-miR-30a-5p; hsa-miR-155-5p; hsa-miR-519d-3p; hsa-miR-20b-5p; hsa-miR-215-5p
Gene Ontology (miRWalk)	GO0007165 signal transduction	over-represented	0.00145731	5.56445	11	hsa-miR-93-5p; hsa-miR-192-5p; hsa-miR-16-5p; hsa-miR-106b-5p; hsa-miR-17-5p; hsa-miR-20a-5p; hsa-miR-30a-5p; hsa-miR-155-5p; hsa-miR-519d-3p; hsa-miR-20b-5p; hsa-miR-215-5p
Gene Ontology (miRWalk)	GO0006915 apoptotic process	over-represented	0.00164391	5.65039	11	hsa-miR-93-5p; hsa-miR-192-5p; hsa-miR-16-5p; hsa-miR-106b-5p; hsa-miR-17-5p; hsa-miR-20a-5p; hsa-miR-30a-5p; hsa-miR-155-5p; hsa-miR-519d-3p; hsa-miR-20b-5p; hsa-miR-215-5p
Gene Ontology (miRWalk)	GO0003700 sequence specific dna binding transcription factor activity	over-represented	0.00170816	5.67188	11	hsa-miR-93-5p; hsa-miR-192-5p; hsa-miR-16-5p; hsa-miR-106b-5p; hsa-miR-17-5p; hsa-miR-20a-5p; hsa-miR-30a-5p; hsa-miR-155-5p; hsa-miR-519d-3p; hsa-miR-20b-5p; hsa-miR-215-5p
Gene Ontology (miRWalk)	GO0043066 negative regulation of apoptotic process	over-represented	0.00177481	5.69336	11	hsa-miR-93-5p; hsa-miR-192-5p; hsa-miR-16-5p; hsa-miR-106b-5p; hsa-miR-17-5p; hsa-miR-20a-5p; hsa-miR-30a-5p; hsa-miR-155-5p; hsa-miR-519d-3p; hsa-miR-20b-5p; hsa-miR-215-5p
Gene Ontology (miRWalk)	GO0000122 negative regulation of transcription from rna polymerase ii promoter	over-represented	0.0018856	5.73633	11	hsa-miR-93-5p; hsa-miR-192-5p; hsa-miR-16-5p; hsa-miR-106b-5p; hsa-miR-17-5p; hsa-miR-20a-5p; hsa-miR-30a-5p; hsa-miR-155-5p; hsa-miR-519d-3p; hsa-miR-20b-5p; hsa-miR-215-5p
Gene Ontology (miRWalk)	GO0045944 positive regulation of transcription from rna polymerase ii promoter	over-represented	0.00253821	5.92969	11	hsa-miR-93-5p; hsa-miR-192-5p; hsa-miR-16-5p; hsa-miR-106b-5p; hsa-miR-17-5p; hsa-miR-20a-5p; hsa-miR-30a-5p; hsa-miR-155-5p; hsa-miR-519d-3p; hsa-miR-20b-5p; hsa-miR-215-5p
Gene Ontology (miRWalk)	GO0008270 zinc ion binding	over-represented	0.00279078	5.99414	11	hsa-miR-93-5p; hsa-miR-192-5p; hsa-miR-16-5p; hsa-miR-106b-5p; hsa-miR-17-5p; hsa-miR-20a-5p; hsa-miR-30a-5p; hsa-miR-155-5p; hsa-miR-519d-3p; hsa-miR-20b-5p; hsa-miR-215-5p
Gene Ontology (miRWalk)	GO0010467 gene expression	over-represented	0.00417021	6.27344	11	hsa-miR-93-5p; hsa-miR-192-5p; hsa-miR-16-5p; hsa-miR-106b-5p; hsa-miR-17-5p; hsa-miR-20a-5p; hsa-miR-30a-5p; hsa-miR-155-5p; hsa-miR-519d-3p; hsa-miR-20b-5p; hsa-miR-215-5p
Gene Ontology (miRWalk)	GO0003677 dna binding	over-represented	0.00447229	6.31641	11	hsa-miR-93-5p; hsa-miR-192-5p; hsa-miR-16-5p; hsa-miR-106b-5p; hsa-miR-17-5p; hsa-miR-20a-5p; hsa-miR-30a-5p; hsa-miR-155-5p; hsa-miR-519d-3p; hsa-miR-20b-5p; hsa-miR-215-5p
Gene Ontology (miRWalk)	GO0005730 nucleolus	over-represented	0.00735225	6.66016	11	hsa-miR-93-5p; hsa-miR-192-5p; hsa-miR-16-5p; hsa-miR-106b-5p; hsa-miR-17-5p; hsa-miR-20a-5p; hsa-miR-30a-5p; hsa-miR-155-5p; hsa-miR-519d-3p; hsa-miR-20b-5p; hsa-miR-215-5p
Gene Ontology (miRWalk)	GO0005524 atp binding	over-represented	0.00757317	6.68164	11	hsa-miR-93-5p; hsa-miR-192-5p; hsa-miR-16-5p; hsa-miR-106b-5p; hsa-miR-17-5p; hsa-miR-20a-5p; hsa-miR-30a-5p; hsa-miR-155-5p; hsa-miR-519d-3p; hsa-miR-20b-5p; hsa-miR-215-5p
Gene Ontology (miRWalk)	GO0005654 nucleoplasm	over-represented	0.00813678	6.74609	11	hsa-miR-93-5p; hsa-miR-192-5p; hsa-miR-16-5p; hsa-miR-106b-5p; hsa-miR-17-5p; hsa-miR-20a-5p; hsa-miR-30a-5p; hsa-miR-155-5p; hsa-miR-519d-3p; hsa-miR-20b-5p; hsa-miR-215-5p
Gene Ontology (miRWalk)	GO0005886 plasma membrane	over-represented	0.0123454	7.04688	11	hsa-miR-93-5p; hsa-miR-192-5p; hsa-miR-16-5p; hsa-miR-106b-5p; hsa-miR-17-5p; hsa-miR-20a-5p; hsa-miR-30a-5p; hsa-miR-155-5p; hsa-miR-519d-3p; hsa-miR-20b-5p; hsa-miR-215-5p
Gene Ontology (miRWalk)	GO0005829 cytosol	over-represented	0.038694	7.94922	11	hsa-miR-93-5p; hsa-miR-192-5p; hsa-miR-16-5p; hsa-miR-106b-5p; hsa-miR-17-5p; hsa-miR-20a-5p; hsa-miR-30a-5p; hsa-miR-155-5p; hsa-miR-519d-3p; hsa-miR-20b-5p; hsa-miR-215-5p
Gene Ontology (miRWalk)	GO0048018 receptor agonist activity	over-represented	1.54304e-06	1.24609	10	hsa-miR-93-5p; hsa-miR-192-5p; hsa-miR-16-5p; hsa-miR-106b-5p; hsa-miR-17-5p; hsa-miR-20a-5p; hsa-miR-30a-5p; hsa-miR-155-5p; hsa-miR-20b-5p; hsa-miR-215-5p
Gene Ontology (miRWalk)	GO0001892 embryonic placenta development	over-represented	2.01688e-06	1.35352	10	hsa-miR-93-5p; hsa-miR-192-5p; hsa-miR-16-5p; hsa-miR-106b-5p; hsa-miR-17-5p; hsa-miR-20a-5p; hsa-miR-30a-5p; hsa-miR-155-5p; hsa-miR-20b-5p; hsa-miR-215-5p
Gene Ontology (miRWalk)	GO0008092 cytoskeletal protein binding	over-represented	2.01688e-06	1.39648	10	hsa-miR-93-5p; hsa-miR-192-5p; hsa-miR-16-5p; hsa-miR-106b-5p; hsa-miR-17-5p; hsa-miR-20a-5p; hsa-miR-30a-5p; hsa-miR-155-5p; hsa-miR-20b-5p; hsa-miR-215-5p
Gene Ontology (miRWalk)	GO0030522 intracellular receptor mediated signaling pathway	over-represented	2.01688e-06	1.375	10	hsa-miR-93-5p; hsa-miR-192-5p; hsa-miR-16-5p; hsa-miR-106b-5p; hsa-miR-17-5p; hsa-miR-20a-5p; hsa-miR-30a-5p; hsa-miR-155-5p; hsa-miR-519d-3p; hsa-miR-20b-5p
Gene Ontology (miRWalk)	GO0051898 negative regulation of protein kinase b signaling cascade	over-represented	3.00948e-06	1.48242	10	hsa-miR-93-5p; hsa-miR-192-5p; hsa-miR-16-5p; hsa-miR-106b-5p; hsa-miR-17-5p; hsa-miR-20a-5p; hsa-miR-30a-5p; hsa-miR-155-5p; hsa-miR-519d-3p; hsa-miR-215-5p
Gene Ontology (miRWalk)	GO0001968 fibronectin binding	over-represented	3.21175e-06	1.54688	10	hsa-miR-93-5p; hsa-miR-192-5p; hsa-miR-16-5p; hsa-miR-106b-5p; hsa-miR-17-5p; hsa-miR-20a-5p; hsa-miR-30a-5p; hsa-miR-155-5p; hsa-miR-20b-5p; hsa-miR-215-5p
Gene Ontology (miRWalk)	GO0004879 ligand activated sequence specific dna binding rna polymerase ii transcription factor activity	over-represented	3.21175e-06	1.54688	10	hsa-miR-93-5p; hsa-miR-192-5p; hsa-miR-16-5p; hsa-miR-106b-5p; hsa-miR-20a-5p; hsa-miR-30a-5p; hsa-miR-155-5p; hsa-miR-519d-3p; hsa-miR-20b-5p; hsa-miR-215-5p
Gene Ontology (miRWalk)	GO0006606 protein import into nucleus	over-represented	3.37141e-06	1.56836	10	hsa-miR-93-5p; hsa-miR-192-5p; hsa-miR-16-5p; hsa-miR-106b-5p; hsa-miR-17-5p; hsa-miR-20a-5p; hsa-miR-30a-5p; hsa-miR-155-5p; hsa-miR-20b-5p; hsa-miR-215-5p
Gene Ontology (miRWalk)	GO0009898 internal side of plasma membrane	over-represented	3.42838e-06	1.58984	10	hsa-miR-93-5p; hsa-miR-192-5p; hsa-miR-16-5p; hsa-miR-106b-5p; hsa-miR-17-5p; hsa-miR-20a-5p; hsa-miR-30a-5p; hsa-miR-155-5p; hsa-miR-519d-3p; hsa-miR-215-5p
Gene Ontology (miRWalk)	GO0030224 monocyte differentiation	over-represented	3.42838e-06	1.58984	10	hsa-miR-93-5p; hsa-miR-192-5p; hsa-miR-16-5p; hsa-miR-106b-5p; hsa-miR-17-5p; hsa-miR-20a-5p; hsa-miR-30a-5p; hsa-miR-155-5p; hsa-miR-20b-5p; hsa-miR-215-5p
Gene Ontology (miRWalk)	GO0071850 mitotic cell cycle arrest	over-represented	3.42838e-06	1.58984	10	hsa-miR-93-5p; hsa-miR-192-5p; hsa-miR-16-5p; hsa-miR-106b-5p; hsa-miR-17-5p; hsa-miR-20a-5p; hsa-miR-155-5p; hsa-miR-519d-3p; hsa-miR-20b-5p; hsa-miR-215-5p
Gene Ontology (miRWalk)	GO0004861 cyclin dependent protein kinase inhibitor activity	over-represented	4.70191e-06	1.67578	10	hsa-miR-93-5p; hsa-miR-192-5p; hsa-miR-16-5p; hsa-miR-106b-5p; hsa-miR-17-5p; hsa-miR-20a-5p; hsa-miR-155-5p; hsa-miR-519d-3p; hsa-miR-20b-5p; hsa-miR-215-5p
Gene Ontology (miRWalk)	GO0043536 positive regulation of blood vessel endothelial cell migration	over-represented	5.06142e-06	1.71875	10	hsa-miR-93-5p; hsa-miR-192-5p; hsa-miR-16-5p; hsa-miR-106b-5p; hsa-miR-17-5p; hsa-miR-20a-5p; hsa-miR-30a-5p; hsa-miR-155-5p; hsa-miR-20b-5p; hsa-miR-215-5p
Gene Ontology (miRWalk)	GO0045785 positive regulation of cell adhesion	over-represented	5.06142e-06	1.71875	10	hsa-miR-93-5p; hsa-miR-192-5p; hsa-miR-16-5p; hsa-miR-106b-5p; hsa-miR-17-5p; hsa-miR-20a-5p; hsa-miR-30a-5p; hsa-miR-155-5p; hsa-miR-20b-5p; hsa-miR-215-5p
Gene Ontology (miRWalk)	GO0090398 cellular senescence	over-represented	5.06142e-06	1.71875	10	hsa-miR-93-5p; hsa-miR-192-5p; hsa-miR-16-5p; hsa-miR-106b-5p; hsa-miR-17-5p; hsa-miR-20a-5p; hsa-miR-155-5p; hsa-miR-519d-3p; hsa-miR-20b-5p; hsa-miR-215-5p
Gene Ontology (miRWalk)	GO0060749 mammary gland alveolus development	over-represented	6.27612e-06	1.76172	10	hsa-miR-93-5p; hsa-miR-192-5p; hsa-miR-16-5p; hsa-miR-106b-5p; hsa-miR-17-5p; hsa-miR-20a-5p; hsa-miR-30a-5p; hsa-miR-155-5p; hsa-miR-20b-5p; hsa-miR-215-5p
Gene Ontology (miRWalk)	GO0002052 positive regulation of neuroblast proliferation	over-represented	7.59194e-06	1.80469	10	hsa-miR-93-5p; hsa-miR-192-5p; hsa-miR-16-5p; hsa-miR-106b-5p; hsa-miR-17-5p; hsa-miR-20a-5p; hsa-miR-30a-5p; hsa-miR-155-5p; hsa-miR-20b-5p; hsa-miR-215-5p
Gene Ontology (miRWalk)	GO0042995 cell projection	over-represented	8.18423e-06	1.82617	10	hsa-miR-93-5p; hsa-miR-192-5p; hsa-miR-16-5p; hsa-miR-106b-5p; hsa-miR-17-5p; hsa-miR-20a-5p; hsa-miR-30a-5p; hsa-miR-155-5p; hsa-miR-519d-3p; hsa-miR-215-5p
Gene Ontology (miRWalk)	GO0030141 secretory granule	over-represented	8.7172e-06	1.84766	10	hsa-miR-93-5p; hsa-miR-192-5p; hsa-miR-16-5p; hsa-miR-106b-5p; hsa-miR-17-5p; hsa-miR-20a-5p; hsa-miR-30a-5p; hsa-miR-155-5p; hsa-miR-20b-5p; hsa-miR-215-5p
Gene Ontology (miRWalk)	GO0042326 negative regulation of phosphorylation	over-represented	1.01027e-05	1.89062	10	hsa-miR-93-5p; hsa-miR-192-5p; hsa-miR-16-5p; hsa-miR-106b-5p; hsa-miR-17-5p; hsa-miR-20a-5p; hsa-miR-155-5p; hsa-miR-519d-3p; hsa-miR-20b-5p; hsa-miR-215-5p
Gene Ontology (miRWalk)	GO0004722 protein serine threonine phosphatase activity	over-represented	1.02266e-05	1.91211	10	hsa-miR-93-5p; hsa-miR-192-5p; hsa-miR-16-5p; hsa-miR-106b-5p; hsa-miR-17-5p; hsa-miR-20a-5p; hsa-miR-30a-5p; hsa-miR-155-5p; hsa-miR-519d-3p; hsa-miR-215-5p
Gene Ontology (miRWalk)	GO0010595 positive regulation of endothelial cell migration	over-represented	1.02266e-05	1.91211	10	hsa-miR-93-5p; hsa-miR-192-5p; hsa-miR-16-5p; hsa-miR-106b-5p; hsa-miR-17-5p; hsa-miR-20a-5p; hsa-miR-30a-5p; hsa-miR-155-5p; hsa-miR-20b-5p; hsa-miR-215-5p
Gene Ontology (miRWalk)	GO0090399 replicative senescence	over-represented	1.11572e-05	1.93359	10	hsa-miR-93-5p; hsa-miR-192-5p; hsa-miR-16-5p; hsa-miR-106b-5p; hsa-miR-17-5p; hsa-miR-20a-5p; hsa-miR-155-5p; hsa-miR-519d-3p; hsa-miR-20b-5p; hsa-miR-215-5p
Gene Ontology (miRWalk)	GO0048469 cell maturation	over-represented	1.12552e-05	1.95508	10	hsa-miR-93-5p; hsa-miR-192-5p; hsa-miR-16-5p; hsa-miR-106b-5p; hsa-miR-17-5p; hsa-miR-20a-5p; hsa-miR-30a-5p; hsa-miR-155-5p; hsa-miR-20b-5p; hsa-miR-215-5p
Gene Ontology (miRWalk)	GO0051781 positive regulation of cell division	over-represented	1.12552e-05	1.95508	10	hsa-miR-93-5p; hsa-miR-192-5p; hsa-miR-16-5p; hsa-miR-106b-5p; hsa-miR-17-5p; hsa-miR-20a-5p; hsa-miR-30a-5p; hsa-miR-155-5p; hsa-miR-20b-5p; hsa-miR-215-5p
Gene Ontology (miRWalk)	GO0003007 heart morphogenesis	over-represented	1.15794e-05	1.97656	10	hsa-miR-93-5p; hsa-miR-192-5p; hsa-miR-16-5p; hsa-miR-106b-5p; hsa-miR-17-5p; hsa-miR-20a-5p; hsa-miR-30a-5p; hsa-miR-155-5p; hsa-miR-20b-5p; hsa-miR-215-5p
Gene Ontology (miRWalk)	GO0003151 outflow tract morphogenesis	over-represented	1.24908e-05	1.99805	10	hsa-miR-93-5p; hsa-miR-192-5p; hsa-miR-16-5p; hsa-miR-106b-5p; hsa-miR-17-5p; hsa-miR-20a-5p; hsa-miR-30a-5p; hsa-miR-155-5p; hsa-miR-20b-5p; hsa-miR-215-5p
Gene Ontology (miRWalk)	GO0045736 negative regulation of cyclin dependent protein kinase activity	over-represented	1.24908e-05	1.99805	10	hsa-miR-93-5p; hsa-miR-192-5p; hsa-miR-16-5p; hsa-miR-106b-5p; hsa-miR-17-5p; hsa-miR-20a-5p; hsa-miR-155-5p; hsa-miR-519d-3p; hsa-miR-20b-5p; hsa-miR-215-5p
Gene Ontology (miRWalk)	GO0006879 cellular iron ion homeostasis	over-represented	1.44185e-05	2.04102	10	hsa-miR-93-5p; hsa-miR-192-5p; hsa-miR-16-5p; hsa-miR-106b-5p; hsa-miR-17-5p; hsa-miR-20a-5p; hsa-miR-30a-5p; hsa-miR-155-5p; hsa-miR-20b-5p; hsa-miR-215-5p
Gene Ontology (miRWalk)	GO0005802 trans golgi network	over-represented	1.69705e-05	2.12695	10	hsa-miR-93-5p; hsa-miR-192-5p; hsa-miR-16-5p; hsa-miR-106b-5p; hsa-miR-17-5p; hsa-miR-20a-5p; hsa-miR-30a-5p; hsa-miR-155-5p; hsa-miR-20b-5p; hsa-miR-215-5p
Gene Ontology (miRWalk)	GO0030332 cyclin binding	over-represented	1.69705e-05	2.10547	10	hsa-miR-93-5p; hsa-miR-192-5p; hsa-miR-16-5p; hsa-miR-106b-5p; hsa-miR-17-5p; hsa-miR-20a-5p; hsa-miR-155-5p; hsa-miR-519d-3p; hsa-miR-20b-5p; hsa-miR-215-5p
Gene Ontology (miRWalk)	GO0035335 peptidyl tyrosine dephosphorylation	over-represented	1.81702e-05	2.14844	10	hsa-miR-93-5p; hsa-miR-192-5p; hsa-miR-16-5p; hsa-miR-106b-5p; hsa-miR-17-5p; hsa-miR-20a-5p; hsa-miR-30a-5p; hsa-miR-155-5p; hsa-miR-519d-3p; hsa-miR-215-5p
Gene Ontology (miRWalk)	GO0048754 branching morphogenesis of a tube	over-represented	1.81702e-05	2.14844	10	hsa-miR-93-5p; hsa-miR-192-5p; hsa-miR-16-5p; hsa-miR-106b-5p; hsa-miR-17-5p; hsa-miR-20a-5p; hsa-miR-30a-5p; hsa-miR-155-5p; hsa-miR-20b-5p; hsa-miR-215-5p
Gene Ontology (miRWalk)	GO0050680 negative regulation of epithelial cell proliferation	over-represented	2.86717e-05	2.29883	10	hsa-miR-93-5p; hsa-miR-192-5p; hsa-miR-16-5p; hsa-miR-106b-5p; hsa-miR-17-5p; hsa-miR-20a-5p; hsa-miR-30a-5p; hsa-miR-155-5p; hsa-miR-519d-3p; hsa-miR-215-5p
Gene Ontology (miRWalk)	GO0001938 positive regulation of endothelial cell proliferation	over-represented	3.39839e-05	2.36328	10	hsa-miR-93-5p; hsa-miR-192-5p; hsa-miR-16-5p; hsa-miR-106b-5p; hsa-miR-17-5p; hsa-miR-20a-5p; hsa-miR-30a-5p; hsa-miR-155-5p; hsa-miR-20b-5p; hsa-miR-215-5p
Gene Ontology (miRWalk)	GO0030890 positive regulation of b cell proliferation	over-represented	3.39839e-05	2.36328	10	hsa-miR-93-5p; hsa-miR-192-5p; hsa-miR-16-5p; hsa-miR-106b-5p; hsa-miR-17-5p; hsa-miR-20a-5p; hsa-miR-155-5p; hsa-miR-519d-3p; hsa-miR-20b-5p; hsa-miR-215-5p
Gene Ontology (miRWalk)	GO0045211 postsynaptic membrane	over-represented	3.39839e-05	2.36328	10	hsa-miR-93-5p; hsa-miR-192-5p; hsa-miR-16-5p; hsa-miR-106b-5p; hsa-miR-17-5p; hsa-miR-20a-5p; hsa-miR-30a-5p; hsa-miR-155-5p; hsa-miR-20b-5p; hsa-miR-215-5p
Gene Ontology (miRWalk)	GO0006661 phosphatidylinositol biosynthetic process	over-represented	3.58931e-05	2.38477	10	hsa-miR-93-5p; hsa-miR-192-5p; hsa-miR-16-5p; hsa-miR-106b-5p; hsa-miR-17-5p; hsa-miR-20a-5p; hsa-miR-30a-5p; hsa-miR-155-5p; hsa-miR-519d-3p; hsa-miR-215-5p
Gene Ontology (miRWalk)	GO0014069 postsynaptic density	over-represented	3.91334e-05	2.42773	10	hsa-miR-93-5p; hsa-miR-192-5p; hsa-miR-16-5p; hsa-miR-106b-5p; hsa-miR-17-5p; hsa-miR-20a-5p; hsa-miR-30a-5p; hsa-miR-155-5p; hsa-miR-20b-5p; hsa-miR-215-5p
Gene Ontology (miRWalk)	GO0016192 vesicle mediated transport	over-represented	4.32444e-05	2.4707	10	hsa-miR-93-5p; hsa-miR-192-5p; hsa-miR-16-5p; hsa-miR-106b-5p; hsa-miR-17-5p; hsa-miR-20a-5p; hsa-miR-30a-5p; hsa-miR-155-5p; hsa-miR-20b-5p; hsa-miR-215-5p
Gene Ontology (miRWalk)	GO0000307 cyclin dependent protein kinase holoenzyme complex	over-represented	4.50368e-05	2.49219	10	hsa-miR-93-5p; hsa-miR-192-5p; hsa-miR-16-5p; hsa-miR-106b-5p; hsa-miR-17-5p; hsa-miR-20a-5p; hsa-miR-155-5p; hsa-miR-519d-3p; hsa-miR-20b-5p; hsa-miR-215-5p
Gene Ontology (miRWalk)	GO0005578 proteinaceous extracellular matrix	over-represented	4.50368e-05	2.49219	10	hsa-miR-93-5p; hsa-miR-192-5p; hsa-miR-16-5p; hsa-miR-106b-5p; hsa-miR-17-5p; hsa-miR-20a-5p; hsa-miR-30a-5p; hsa-miR-155-5p; hsa-miR-20b-5p; hsa-miR-215-5p
Gene Ontology (miRWalk)	GO0001822 kidney development	over-represented	4.99661e-05	2.53516	10	hsa-miR-93-5p; hsa-miR-192-5p; hsa-miR-16-5p; hsa-miR-106b-5p; hsa-miR-17-5p; hsa-miR-20a-5p; hsa-miR-30a-5p; hsa-miR-155-5p; hsa-miR-20b-5p; hsa-miR-215-5p
Gene Ontology (miRWalk)	GO0007417 central nervous system development	over-represented	4.99661e-05	2.53516	10	hsa-miR-93-5p; hsa-miR-192-5p; hsa-miR-16-5p; hsa-miR-106b-5p; hsa-miR-17-5p; hsa-miR-20a-5p; hsa-miR-30a-5p; hsa-miR-155-5p; hsa-miR-519d-3p; hsa-miR-215-5p
Gene Ontology (miRWalk)	GO0030198 extracellular matrix organization	over-represented	4.99661e-05	2.53516	10	hsa-miR-93-5p; hsa-miR-192-5p; hsa-miR-16-5p; hsa-miR-106b-5p; hsa-miR-17-5p; hsa-miR-20a-5p; hsa-miR-30a-5p; hsa-miR-155-5p; hsa-miR-519d-3p; hsa-miR-215-5p
Gene Ontology (miRWalk)	GO0043005 neuron projection	over-represented	4.99661e-05	2.53516	10	hsa-miR-93-5p; hsa-miR-192-5p; hsa-miR-16-5p; hsa-miR-106b-5p; hsa-miR-17-5p; hsa-miR-20a-5p; hsa-miR-30a-5p; hsa-miR-155-5p; hsa-miR-519d-3p; hsa-miR-215-5p
Gene Ontology (miRWalk)	GO0007595 lactation	over-represented	5.10267e-05	2.55664	10	hsa-miR-93-5p; hsa-miR-192-5p; hsa-miR-16-5p; hsa-miR-106b-5p; hsa-miR-17-5p; hsa-miR-20a-5p; hsa-miR-30a-5p; hsa-miR-155-5p; hsa-miR-20b-5p; hsa-miR-215-5p
Gene Ontology (miRWalk)	GO0042826 histone deacetylase binding	over-represented	5.43869e-05	2.57812	10	hsa-miR-93-5p; hsa-miR-192-5p; hsa-miR-16-5p; hsa-miR-106b-5p; hsa-miR-17-5p; hsa-miR-20a-5p; hsa-miR-30a-5p; hsa-miR-155-5p; hsa-miR-20b-5p; hsa-miR-215-5p
Gene Ontology (miRWalk)	GO0008289 lipid binding	over-represented	5.75686e-05	2.59961	10	hsa-miR-93-5p; hsa-miR-192-5p; hsa-miR-16-5p; hsa-miR-106b-5p; hsa-miR-17-5p; hsa-miR-20a-5p; hsa-miR-30a-5p; hsa-miR-155-5p; hsa-miR-519d-3p; hsa-miR-215-5p
Gene Ontology (miRWalk)	GO0006629 lipid metabolic process	over-represented	5.87315e-05	2.62109	10	hsa-miR-93-5p; hsa-miR-192-5p; hsa-miR-16-5p; hsa-miR-17-5p; hsa-miR-20a-5p; hsa-miR-30a-5p; hsa-miR-155-5p; hsa-miR-519d-3p; hsa-miR-20b-5p; hsa-miR-215-5p
Gene Ontology (miRWalk)	GO0009897 external side of plasma membrane	over-represented	5.87315e-05	2.62109	10	hsa-miR-93-5p; hsa-miR-192-5p; hsa-miR-16-5p; hsa-miR-106b-5p; hsa-miR-17-5p; hsa-miR-20a-5p; hsa-miR-30a-5p; hsa-miR-155-5p; hsa-miR-20b-5p; hsa-miR-215-5p
Gene Ontology (miRWalk)	GO0004725 protein tyrosine phosphatase activity	over-represented	6.13477e-05	2.64258	10	hsa-miR-93-5p; hsa-miR-192-5p; hsa-miR-16-5p; hsa-miR-106b-5p; hsa-miR-17-5p; hsa-miR-20a-5p; hsa-miR-30a-5p; hsa-miR-155-5p; hsa-miR-519d-3p; hsa-miR-215-5p
Gene Ontology (miRWalk)	GO0043687 post translational protein modification	over-represented	6.13477e-05	2.64258	10	hsa-miR-93-5p; hsa-miR-192-5p; hsa-miR-16-5p; hsa-miR-106b-5p; hsa-miR-17-5p; hsa-miR-20a-5p; hsa-miR-30a-5p; hsa-miR-155-5p; hsa-miR-20b-5p; hsa-miR-215-5p
Gene Ontology (miRWalk)	GO0008201 heparin binding	over-represented	6.32915e-05	2.66406	10	hsa-miR-93-5p; hsa-miR-192-5p; hsa-miR-16-5p; hsa-miR-106b-5p; hsa-miR-17-5p; hsa-miR-20a-5p; hsa-miR-30a-5p; hsa-miR-155-5p; hsa-miR-20b-5p; hsa-miR-215-5p
Gene Ontology (miRWalk)	GO0045766 positive regulation of angiogenesis	over-represented	6.32915e-05	2.66406	10	hsa-miR-93-5p; hsa-miR-192-5p; hsa-miR-16-5p; hsa-miR-106b-5p; hsa-miR-17-5p; hsa-miR-20a-5p; hsa-miR-30a-5p; hsa-miR-155-5p; hsa-miR-20b-5p; hsa-miR-215-5p
Gene Ontology (miRWalk)	GO0050679 positive regulation of epithelial cell proliferation	over-represented	6.32915e-05	2.66406	10	hsa-miR-93-5p; hsa-miR-192-5p; hsa-miR-16-5p; hsa-miR-106b-5p; hsa-miR-17-5p; hsa-miR-20a-5p; hsa-miR-30a-5p; hsa-miR-155-5p; hsa-miR-20b-5p; hsa-miR-215-5p
Gene Ontology (miRWalk)	GO0001541 ovarian follicle development	over-represented	6.51585e-05	2.68555	10	hsa-miR-93-5p; hsa-miR-192-5p; hsa-miR-16-5p; hsa-miR-106b-5p; hsa-miR-17-5p; hsa-miR-20a-5p; hsa-miR-30a-5p; hsa-miR-155-5p; hsa-miR-20b-5p; hsa-miR-215-5p
Gene Ontology (miRWalk)	GO0030512 negative regulation of transforming growth factor beta receptor signaling pathway	over-represented	7.27225e-05	2.72852	10	hsa-miR-93-5p; hsa-miR-192-5p; hsa-miR-16-5p; hsa-miR-106b-5p; hsa-miR-17-5p; hsa-miR-20a-5p; hsa-miR-30a-5p; hsa-miR-155-5p; hsa-miR-20b-5p; hsa-miR-215-5p
Gene Ontology (miRWalk)	GO0050731 positive regulation of peptidyl tyrosine phosphorylation	over-represented	7.27225e-05	2.72852	10	hsa-miR-93-5p; hsa-miR-192-5p; hsa-miR-16-5p; hsa-miR-106b-5p; hsa-miR-17-5p; hsa-miR-20a-5p; hsa-miR-30a-5p; hsa-miR-155-5p; hsa-miR-20b-5p; hsa-miR-215-5p
Gene Ontology (miRWalk)	GO0008360 regulation of cell shape	over-represented	7.43199e-05	2.75	10	hsa-miR-93-5p; hsa-miR-192-5p; hsa-miR-16-5p; hsa-miR-106b-5p; hsa-miR-17-5p; hsa-miR-20a-5p; hsa-miR-30a-5p; hsa-miR-155-5p; hsa-miR-20b-5p; hsa-miR-215-5p
Gene Ontology (miRWalk)	GO0044255 cellular lipid metabolic process	over-represented	7.43199e-05	2.75	10	hsa-miR-93-5p; hsa-miR-192-5p; hsa-miR-16-5p; hsa-miR-106b-5p; hsa-miR-17-5p; hsa-miR-20a-5p; hsa-miR-30a-5p; hsa-miR-155-5p; hsa-miR-519d-3p; hsa-miR-215-5p
Gene Ontology (miRWalk)	GO0008083 growth factor activity	over-represented	7.79042e-05	2.77148	10	hsa-miR-93-5p; hsa-miR-192-5p; hsa-miR-16-5p; hsa-miR-106b-5p; hsa-miR-17-5p; hsa-miR-20a-5p; hsa-miR-30a-5p; hsa-miR-155-5p; hsa-miR-20b-5p; hsa-miR-215-5p
Gene Ontology (miRWalk)	GO0050821 protein stabilization	over-represented	7.79042e-05	2.77148	10	hsa-miR-93-5p; hsa-miR-192-5p; hsa-miR-16-5p; hsa-miR-106b-5p; hsa-miR-17-5p; hsa-miR-20a-5p; hsa-miR-30a-5p; hsa-miR-155-5p; hsa-miR-519d-3p; hsa-miR-215-5p
Gene Ontology (miRWalk)	GO0008013 beta catenin binding	over-represented	9.11637e-05	2.83594	10	hsa-miR-93-5p; hsa-miR-192-5p; hsa-miR-16-5p; hsa-miR-106b-5p; hsa-miR-17-5p; hsa-miR-20a-5p; hsa-miR-30a-5p; hsa-miR-155-5p; hsa-miR-20b-5p; hsa-miR-215-5p
Gene Ontology (miRWalk)	GO0032355 response to estradiol stimulus	over-represented	9.33413e-05	2.85742	10	hsa-miR-93-5p; hsa-miR-192-5p; hsa-miR-16-5p; hsa-miR-106b-5p; hsa-miR-17-5p; hsa-miR-20a-5p; hsa-miR-30a-5p; hsa-miR-155-5p; hsa-miR-20b-5p; hsa-miR-215-5p
Gene Ontology (miRWalk)	GO0005125 cytokine activity	over-represented	9.75546e-05	2.87891	10	hsa-miR-93-5p; hsa-miR-192-5p; hsa-miR-16-5p; hsa-miR-106b-5p; hsa-miR-17-5p; hsa-miR-20a-5p; hsa-miR-30a-5p; hsa-miR-155-5p; hsa-miR-20b-5p; hsa-miR-215-5p
Gene Ontology (miRWalk)	GO0016324 apical plasma membrane	over-represented	9.75546e-05	2.87891	10	hsa-miR-93-5p; hsa-miR-192-5p; hsa-miR-16-5p; hsa-miR-106b-5p; hsa-miR-17-5p; hsa-miR-20a-5p; hsa-miR-30a-5p; hsa-miR-155-5p; hsa-miR-20b-5p; hsa-miR-215-5p
Gene Ontology (miRWalk)	GO0030336 negative regulation of cell migration	over-represented	9.75546e-05	2.87891	10	hsa-miR-93-5p; hsa-miR-192-5p; hsa-miR-16-5p; hsa-miR-106b-5p; hsa-miR-17-5p; hsa-miR-20a-5p; hsa-miR-30a-5p; hsa-miR-155-5p; hsa-miR-519d-3p; hsa-miR-215-5p
Gene Ontology (miRWalk)	GO0030968 endoplasmic reticulum unfolded protein response	over-represented	9.75546e-05	2.87891	10	hsa-miR-93-5p; hsa-miR-192-5p; hsa-miR-16-5p; hsa-miR-106b-5p; hsa-miR-17-5p; hsa-miR-20a-5p; hsa-miR-30a-5p; hsa-miR-155-5p; hsa-miR-20b-5p; hsa-miR-215-5p
Gene Ontology (miRWalk)	GO0006470 protein dephosphorylation	over-represented	0.000103167	2.90039	10	hsa-miR-93-5p; hsa-miR-192-5p; hsa-miR-16-5p; hsa-miR-106b-5p; hsa-miR-17-5p; hsa-miR-20a-5p; hsa-miR-30a-5p; hsa-miR-155-5p; hsa-miR-519d-3p; hsa-miR-215-5p
Gene Ontology (miRWalk)	GO0060070 canonical wnt receptor signaling pathway	over-represented	0.000103167	2.90039	10	hsa-miR-93-5p; hsa-miR-192-5p; hsa-miR-16-5p; hsa-miR-106b-5p; hsa-miR-17-5p; hsa-miR-20a-5p; hsa-miR-30a-5p; hsa-miR-155-5p; hsa-miR-519d-3p; hsa-miR-215-5p
Gene Ontology (miRWalk)	GO0006928 cellular component movement	over-represented	0.000119645	2.96484	10	hsa-miR-93-5p; hsa-miR-192-5p; hsa-miR-16-5p; hsa-miR-106b-5p; hsa-miR-17-5p; hsa-miR-20a-5p; hsa-miR-30a-5p; hsa-miR-155-5p; hsa-miR-20b-5p; hsa-miR-215-5p
Gene Ontology (miRWalk)	GO0033138 positive regulation of peptidyl serine phosphorylation	over-represented	0.000119645	2.96484	10	hsa-miR-93-5p; hsa-miR-192-5p; hsa-miR-16-5p; hsa-miR-106b-5p; hsa-miR-17-5p; hsa-miR-20a-5p; hsa-miR-30a-5p; hsa-miR-155-5p; hsa-miR-20b-5p; hsa-miR-215-5p
Gene Ontology (miRWalk)	GO0051412 response to corticosterone stimulus	over-represented	0.000119645	2.96484	10	hsa-miR-93-5p; hsa-miR-192-5p; hsa-miR-16-5p; hsa-miR-106b-5p; hsa-miR-17-5p; hsa-miR-20a-5p; hsa-miR-155-5p; hsa-miR-519d-3p; hsa-miR-20b-5p; hsa-miR-215-5p
Gene Ontology (miRWalk)	GO0030324 lung development	over-represented	0.000143595	3.05078	10	hsa-miR-93-5p; hsa-miR-192-5p; hsa-miR-16-5p; hsa-miR-106b-5p; hsa-miR-17-5p; hsa-miR-20a-5p; hsa-miR-30a-5p; hsa-miR-155-5p; hsa-miR-20b-5p; hsa-miR-215-5p
Gene Ontology (miRWalk)	GO0043154 negative regulation of cysteine type endopeptidase activity involved in apoptotic process	over-represented	0.000143595	3.05078	10	hsa-miR-93-5p; hsa-miR-192-5p; hsa-miR-16-5p; hsa-miR-106b-5p; hsa-miR-17-5p; hsa-miR-20a-5p; hsa-miR-30a-5p; hsa-miR-155-5p; hsa-miR-20b-5p; hsa-miR-215-5p
Gene Ontology (miRWalk)	GO0000287 magnesium ion binding	over-represented	0.000151097	3.07227	10	hsa-miR-93-5p; hsa-miR-192-5p; hsa-miR-16-5p; hsa-miR-106b-5p; hsa-miR-17-5p; hsa-miR-20a-5p; hsa-miR-30a-5p; hsa-miR-155-5p; hsa-miR-519d-3p; hsa-miR-215-5p
Gene Ontology (miRWalk)	GO0046983 protein dimerization activity	over-represented	0.000159527	3.09375	10	hsa-miR-93-5p; hsa-miR-192-5p; hsa-miR-16-5p; hsa-miR-106b-5p; hsa-miR-17-5p; hsa-miR-20a-5p; hsa-miR-30a-5p; hsa-miR-155-5p; hsa-miR-20b-5p; hsa-miR-215-5p
Gene Ontology (miRWalk)	GO0016605 pml body	over-represented	0.000165601	3.11523	10	hsa-miR-93-5p; hsa-miR-192-5p; hsa-miR-16-5p; hsa-miR-106b-5p; hsa-miR-17-5p; hsa-miR-20a-5p; hsa-miR-155-5p; hsa-miR-519d-3p; hsa-miR-20b-5p; hsa-miR-215-5p
Gene Ontology (miRWalk)	GO0006644 phospholipid metabolic process	over-represented	0.000171757	3.13672	10	hsa-miR-93-5p; hsa-miR-192-5p; hsa-miR-16-5p; hsa-miR-106b-5p; hsa-miR-17-5p; hsa-miR-20a-5p; hsa-miR-30a-5p; hsa-miR-155-5p; hsa-miR-519d-3p; hsa-miR-215-5p
Gene Ontology (miRWalk)	GO0030054 cell junction	over-represented	0.000171757	3.13672	10	hsa-miR-93-5p; hsa-miR-192-5p; hsa-miR-16-5p; hsa-miR-106b-5p; hsa-miR-17-5p; hsa-miR-20a-5p; hsa-miR-30a-5p; hsa-miR-155-5p; hsa-miR-20b-5p; hsa-miR-215-5p
Gene Ontology (miRWalk)	GO0043524 negative regulation of neuron apoptotic process	over-represented	0.000189934	3.17969	10	hsa-miR-93-5p; hsa-miR-192-5p; hsa-miR-16-5p; hsa-miR-106b-5p; hsa-miR-17-5p; hsa-miR-20a-5p; hsa-miR-30a-5p; hsa-miR-155-5p; hsa-miR-20b-5p; hsa-miR-215-5p
Gene Ontology (miRWalk)	GO0004871 signal transducer activity	over-represented	0.000240995	3.30859	10	hsa-miR-93-5p; hsa-miR-192-5p; hsa-miR-16-5p; hsa-miR-106b-5p; hsa-miR-17-5p; hsa-miR-20a-5p; hsa-miR-30a-5p; hsa-miR-155-5p; hsa-miR-20b-5p; hsa-miR-215-5p
Gene Ontology (miRWalk)	GO0005575 cellular component	over-represented	0.000312283	3.4375	10	hsa-miR-93-5p; hsa-miR-192-5p; hsa-miR-16-5p; hsa-miR-106b-5p; hsa-miR-17-5p; hsa-miR-20a-5p; hsa-miR-30a-5p; hsa-miR-155-5p; hsa-miR-20b-5p; hsa-miR-215-5p
Gene Ontology (miRWalk)	GO0030335 positive regulation of cell migration	over-represented	0.000312283	3.4375	10	hsa-miR-93-5p; hsa-miR-192-5p; hsa-miR-16-5p; hsa-miR-106b-5p; hsa-miR-17-5p; hsa-miR-20a-5p; hsa-miR-30a-5p; hsa-miR-155-5p; hsa-miR-20b-5p; hsa-miR-215-5p
Gene Ontology (miRWalk)	GO0010628 positive regulation of gene expression	over-represented	0.000326767	3.45898	10	hsa-miR-93-5p; hsa-miR-192-5p; hsa-miR-16-5p; hsa-miR-106b-5p; hsa-miR-17-5p; hsa-miR-20a-5p; hsa-miR-30a-5p; hsa-miR-155-5p; hsa-miR-20b-5p; hsa-miR-215-5p
Gene Ontology (miRWalk)	GO0019904 protein domain specific binding	over-represented	0.000326767	3.45898	10	hsa-miR-93-5p; hsa-miR-192-5p; hsa-miR-16-5p; hsa-miR-106b-5p; hsa-miR-17-5p; hsa-miR-20a-5p; hsa-miR-30a-5p; hsa-miR-155-5p; hsa-miR-519d-3p; hsa-miR-215-5p
Gene Ontology (miRWalk)	GO0048015 phosphatidylinositol mediated signaling	over-represented	0.000326767	3.45898	10	hsa-miR-93-5p; hsa-miR-192-5p; hsa-miR-16-5p; hsa-miR-106b-5p; hsa-miR-17-5p; hsa-miR-20a-5p; hsa-miR-30a-5p; hsa-miR-155-5p; hsa-miR-519d-3p; hsa-miR-215-5p
Gene Ontology (miRWalk)	GO0003674 molecular function	over-represented	0.000369651	3.52344	10	hsa-miR-93-5p; hsa-miR-192-5p; hsa-miR-16-5p; hsa-miR-106b-5p; hsa-miR-17-5p; hsa-miR-20a-5p; hsa-miR-30a-5p; hsa-miR-155-5p; hsa-miR-20b-5p; hsa-miR-215-5p
Gene Ontology (miRWalk)	GO0004842 ubiquitin protein ligase activity	over-represented	0.000403622	3.56641	10	hsa-miR-93-5p; hsa-miR-192-5p; hsa-miR-16-5p; hsa-miR-106b-5p; hsa-miR-17-5p; hsa-miR-20a-5p; hsa-miR-30a-5p; hsa-miR-155-5p; hsa-miR-20b-5p; hsa-miR-215-5p
Gene Ontology (miRWalk)	GO0008150 biological process	over-represented	0.000419471	3.58789	10	hsa-miR-93-5p; hsa-miR-192-5p; hsa-miR-16-5p; hsa-miR-106b-5p; hsa-miR-17-5p; hsa-miR-20a-5p; hsa-miR-30a-5p; hsa-miR-155-5p; hsa-miR-20b-5p; hsa-miR-215-5p
Gene Ontology (miRWalk)	GO0016567 protein ubiquitination	over-represented	0.000443528	3.60938	10	hsa-miR-93-5p; hsa-miR-192-5p; hsa-miR-16-5p; hsa-miR-106b-5p; hsa-miR-17-5p; hsa-miR-20a-5p; hsa-miR-30a-5p; hsa-miR-155-5p; hsa-miR-20b-5p; hsa-miR-215-5p
Gene Ontology (miRWalk)	GO0019221 cytokine mediated signaling pathway	over-represented	0.000464065	3.63086	10	hsa-miR-93-5p; hsa-miR-192-5p; hsa-miR-16-5p; hsa-miR-106b-5p; hsa-miR-17-5p; hsa-miR-20a-5p; hsa-miR-30a-5p; hsa-miR-155-5p; hsa-miR-20b-5p; hsa-miR-215-5p
Gene Ontology (miRWalk)	GO0071456 cellular response to hypoxia	over-represented	0.000464065	3.63086	10	hsa-miR-93-5p; hsa-miR-192-5p; hsa-miR-16-5p; hsa-miR-106b-5p; hsa-miR-17-5p; hsa-miR-20a-5p; hsa-miR-30a-5p; hsa-miR-155-5p; hsa-miR-20b-5p; hsa-miR-215-5p
Gene Ontology (miRWalk)	GO0005622 intracellular	over-represented	0.000499868	3.67383	10	hsa-miR-93-5p; hsa-miR-192-5p; hsa-miR-16-5p; hsa-miR-106b-5p; hsa-miR-17-5p; hsa-miR-20a-5p; hsa-miR-30a-5p; hsa-miR-155-5p; hsa-miR-20b-5p; hsa-miR-215-5p
Gene Ontology (miRWalk)	GO0007219 notch signaling pathway	over-represented	0.000544091	3.7168	10	hsa-miR-93-5p; hsa-miR-192-5p; hsa-miR-16-5p; hsa-miR-106b-5p; hsa-miR-17-5p; hsa-miR-20a-5p; hsa-miR-30a-5p; hsa-miR-155-5p; hsa-miR-20b-5p; hsa-miR-215-5p
Gene Ontology (miRWalk)	GO0005856 cytoskeleton	over-represented	0.000656135	3.82422	10	hsa-miR-93-5p; hsa-miR-192-5p; hsa-miR-16-5p; hsa-miR-106b-5p; hsa-miR-17-5p; hsa-miR-20a-5p; hsa-miR-30a-5p; hsa-miR-155-5p; hsa-miR-20b-5p; hsa-miR-215-5p
Gene Ontology (miRWalk)	GO0007155 cell adhesion	over-represented	0.000656135	3.82422	10	hsa-miR-93-5p; hsa-miR-192-5p; hsa-miR-16-5p; hsa-miR-106b-5p; hsa-miR-17-5p; hsa-miR-20a-5p; hsa-miR-30a-5p; hsa-miR-155-5p; hsa-miR-20b-5p; hsa-miR-215-5p
Gene Ontology (miRWalk)	GO0031625 ubiquitin protein ligase binding	over-represented	0.000656135	3.82422	10	hsa-miR-93-5p; hsa-miR-192-5p; hsa-miR-16-5p; hsa-miR-106b-5p; hsa-miR-17-5p; hsa-miR-20a-5p; hsa-miR-30a-5p; hsa-miR-155-5p; hsa-miR-20b-5p; hsa-miR-215-5p
Gene Ontology (miRWalk)	GO0030154 cell differentiation	over-represented	0.000732647	3.88867	10	hsa-miR-93-5p; hsa-miR-192-5p; hsa-miR-16-5p; hsa-miR-106b-5p; hsa-miR-17-5p; hsa-miR-20a-5p; hsa-miR-30a-5p; hsa-miR-155-5p; hsa-miR-20b-5p; hsa-miR-215-5p
Gene Ontology (miRWalk)	GO0005509 calcium ion binding	over-represented	0.000759036	3.91016	10	hsa-miR-93-5p; hsa-miR-192-5p; hsa-miR-16-5p; hsa-miR-106b-5p; hsa-miR-17-5p; hsa-miR-20a-5p; hsa-miR-30a-5p; hsa-miR-155-5p; hsa-miR-20b-5p; hsa-miR-215-5p
Gene Ontology (miRWalk)	GO0007399 nervous system development	over-represented	0.000759036	3.91016	10	hsa-miR-93-5p; hsa-miR-192-5p; hsa-miR-16-5p; hsa-miR-106b-5p; hsa-miR-17-5p; hsa-miR-20a-5p; hsa-miR-30a-5p; hsa-miR-155-5p; hsa-miR-20b-5p; hsa-miR-215-5p
Gene Ontology (miRWalk)	GO0008543 fibroblast growth factor receptor signaling pathway	over-represented	0.000759036	3.91016	10	hsa-miR-93-5p; hsa-miR-192-5p; hsa-miR-16-5p; hsa-miR-106b-5p; hsa-miR-17-5p; hsa-miR-20a-5p; hsa-miR-30a-5p; hsa-miR-155-5p; hsa-miR-519d-3p; hsa-miR-215-5p
Gene Ontology (miRWalk)	GO0001701 in utero embryonic development	over-represented	0.00085703	3.97461	10	hsa-miR-93-5p; hsa-miR-192-5p; hsa-miR-16-5p; hsa-miR-106b-5p; hsa-miR-17-5p; hsa-miR-20a-5p; hsa-miR-30a-5p; hsa-miR-155-5p; hsa-miR-20b-5p; hsa-miR-215-5p
Gene Ontology (miRWalk)	GO0006357 regulation of transcription from rna polymerase ii promoter	over-represented	0.000926251	4.01758	10	hsa-miR-93-5p; hsa-miR-192-5p; hsa-miR-16-5p; hsa-miR-106b-5p; hsa-miR-17-5p; hsa-miR-20a-5p; hsa-miR-30a-5p; hsa-miR-155-5p; hsa-miR-20b-5p; hsa-miR-215-5p
Gene Ontology (miRWalk)	GO0007179 transforming growth factor beta receptor signaling pathway	over-represented	0.000998376	4.06055	10	hsa-miR-93-5p; hsa-miR-192-5p; hsa-miR-16-5p; hsa-miR-106b-5p; hsa-miR-17-5p; hsa-miR-20a-5p; hsa-miR-30a-5p; hsa-miR-155-5p; hsa-miR-20b-5p; hsa-miR-215-5p
Gene Ontology (miRWalk)	GO0007173 epidermal growth factor receptor signaling pathway	over-represented	0.00123884	4.18945	10	hsa-miR-93-5p; hsa-miR-192-5p; hsa-miR-16-5p; hsa-miR-106b-5p; hsa-miR-17-5p; hsa-miR-20a-5p; hsa-miR-30a-5p; hsa-miR-155-5p; hsa-miR-519d-3p; hsa-miR-215-5p
Gene Ontology (miRWalk)	GO0044212 transcription regulatory region dna binding	over-represented	0.00123884	4.18945	10	hsa-miR-93-5p; hsa-miR-192-5p; hsa-miR-16-5p; hsa-miR-106b-5p; hsa-miR-17-5p; hsa-miR-20a-5p; hsa-miR-30a-5p; hsa-miR-155-5p; hsa-miR-20b-5p; hsa-miR-215-5p
Gene Ontology (miRWalk)	GO0045087 innate immune response	over-represented	0.00123884	4.18945	10	hsa-miR-93-5p; hsa-miR-192-5p; hsa-miR-16-5p; hsa-miR-106b-5p; hsa-miR-17-5p; hsa-miR-20a-5p; hsa-miR-30a-5p; hsa-miR-155-5p; hsa-miR-20b-5p; hsa-miR-215-5p
Gene Ontology (miRWalk)	GO0000166 nucleotide binding	over-represented	0.00156706	4.31836	10	hsa-miR-93-5p; hsa-miR-192-5p; hsa-miR-16-5p; hsa-miR-106b-5p; hsa-miR-17-5p; hsa-miR-20a-5p; hsa-miR-30a-5p; hsa-miR-155-5p; hsa-miR-20b-5p; hsa-miR-215-5p
Gene Ontology (miRWalk)	GO0005667 transcription factor complex	over-represented	0.00156706	4.31836	10	hsa-miR-93-5p; hsa-miR-192-5p; hsa-miR-16-5p; hsa-miR-106b-5p; hsa-miR-17-5p; hsa-miR-20a-5p; hsa-miR-30a-5p; hsa-miR-155-5p; hsa-miR-20b-5p; hsa-miR-215-5p
Gene Ontology (miRWalk)	GO0030168 platelet activation	over-represented	0.00156706	4.31836	10	hsa-miR-93-5p; hsa-miR-192-5p; hsa-miR-16-5p; hsa-miR-106b-5p; hsa-miR-17-5p; hsa-miR-20a-5p; hsa-miR-30a-5p; hsa-miR-155-5p; hsa-miR-20b-5p; hsa-miR-215-5p
Gene Ontology (miRWalk)	GO0044267 cellular protein metabolic process	over-represented	0.00156706	4.31836	10	hsa-miR-93-5p; hsa-miR-192-5p; hsa-miR-16-5p; hsa-miR-106b-5p; hsa-miR-17-5p; hsa-miR-20a-5p; hsa-miR-30a-5p; hsa-miR-155-5p; hsa-miR-20b-5p; hsa-miR-215-5p
Gene Ontology (miRWalk)	GO0005615 extracellular space	over-represented	0.0019364	4.44727	10	hsa-miR-93-5p; hsa-miR-192-5p; hsa-miR-16-5p; hsa-miR-106b-5p; hsa-miR-17-5p; hsa-miR-20a-5p; hsa-miR-30a-5p; hsa-miR-155-5p; hsa-miR-20b-5p; hsa-miR-215-5p
Gene Ontology (miRWalk)	GO0003682 chromatin binding	over-represented	0.0020144	4.46875	10	hsa-miR-93-5p; hsa-miR-192-5p; hsa-miR-16-5p; hsa-miR-106b-5p; hsa-miR-17-5p; hsa-miR-20a-5p; hsa-miR-30a-5p; hsa-miR-155-5p; hsa-miR-20b-5p; hsa-miR-215-5p
Gene Ontology (miRWalk)	GO0042803 protein homodimerization activity	over-represented	0.00352195	4.8125	10	hsa-miR-93-5p; hsa-miR-192-5p; hsa-miR-16-5p; hsa-miR-106b-5p; hsa-miR-17-5p; hsa-miR-20a-5p; hsa-miR-30a-5p; hsa-miR-155-5p; hsa-miR-20b-5p; hsa-miR-215-5p
Gene Ontology (miRWalk)	GO0042802 identical protein binding	over-represented	0.00405055	4.89844	10	hsa-miR-93-5p; hsa-miR-192-5p; hsa-miR-16-5p; hsa-miR-106b-5p; hsa-miR-17-5p; hsa-miR-20a-5p; hsa-miR-30a-5p; hsa-miR-155-5p; hsa-miR-20b-5p; hsa-miR-215-5p
Gene Ontology (miRWalk)	GO0046982 protein heterodimerization activity	over-represented	0.00430796	4.94141	10	hsa-miR-93-5p; hsa-miR-192-5p; hsa-miR-16-5p; hsa-miR-106b-5p; hsa-miR-17-5p; hsa-miR-20a-5p; hsa-miR-30a-5p; hsa-miR-155-5p; hsa-miR-20b-5p; hsa-miR-215-5p
Gene Ontology (miRWalk)	GO0008134 transcription factor binding	over-represented	0.00481323	5.00586	10	hsa-miR-93-5p; hsa-miR-192-5p; hsa-miR-16-5p; hsa-miR-106b-5p; hsa-miR-17-5p; hsa-miR-20a-5p; hsa-miR-30a-5p; hsa-miR-155-5p; hsa-miR-20b-5p; hsa-miR-215-5p
Gene Ontology (miRWalk)	GO0019048 virus host interaction	over-represented	0.00500816	5.02734	10	hsa-miR-93-5p; hsa-miR-192-5p; hsa-miR-16-5p; hsa-miR-106b-5p; hsa-miR-17-5p; hsa-miR-20a-5p; hsa-miR-30a-5p; hsa-miR-155-5p; hsa-miR-20b-5p; hsa-miR-215-5p
Gene Ontology (miRWalk)	GO0005887 integral to plasma membrane	over-represented	0.00510298	5.04883	10	hsa-miR-93-5p; hsa-miR-192-5p; hsa-miR-16-5p; hsa-miR-106b-5p; hsa-miR-17-5p; hsa-miR-20a-5p; hsa-miR-30a-5p; hsa-miR-155-5p; hsa-miR-20b-5p; hsa-miR-215-5p
Gene Ontology (miRWalk)	GO0045892 negative regulation of transcription dna dependent	over-represented	0.00510298	5.04883	10	hsa-miR-93-5p; hsa-miR-192-5p; hsa-miR-16-5p; hsa-miR-106b-5p; hsa-miR-17-5p; hsa-miR-20a-5p; hsa-miR-30a-5p; hsa-miR-155-5p; hsa-miR-20b-5p; hsa-miR-215-5p
Gene Ontology (miRWalk)	GO0016020 membrane	over-represented	0.00565371	5.11328	10	hsa-miR-93-5p; hsa-miR-192-5p; hsa-miR-16-5p; hsa-miR-106b-5p; hsa-miR-17-5p; hsa-miR-20a-5p; hsa-miR-30a-5p; hsa-miR-155-5p; hsa-miR-20b-5p; hsa-miR-215-5p
Gene Ontology (miRWalk)	GO0007596 blood coagulation	over-represented	0.00808981	5.34961	10	hsa-miR-93-5p; hsa-miR-192-5p; hsa-miR-16-5p; hsa-miR-106b-5p; hsa-miR-17-5p; hsa-miR-20a-5p; hsa-miR-30a-5p; hsa-miR-155-5p; hsa-miR-20b-5p; hsa-miR-215-5p
Gene Ontology (miRWalk)	GO0006355 regulation of transcription dna dependent	over-represented	0.00915597	5.43555	10	hsa-miR-93-5p; hsa-miR-192-5p; hsa-miR-16-5p; hsa-miR-106b-5p; hsa-miR-17-5p; hsa-miR-20a-5p; hsa-miR-30a-5p; hsa-miR-155-5p; hsa-miR-20b-5p; hsa-miR-215-5p
Gene Ontology (miRWalk)	GO0044281 small molecule metabolic process	over-represented	0.0143226	5.75781	10	hsa-miR-93-5p; hsa-miR-192-5p; hsa-miR-16-5p; hsa-miR-106b-5p; hsa-miR-17-5p; hsa-miR-20a-5p; hsa-miR-30a-5p; hsa-miR-155-5p; hsa-miR-519d-3p; hsa-miR-215-5p
Gene Ontology (miRWalk)	GO0016021 integral to membrane	over-represented	0.0208292	6.03711	10	hsa-miR-93-5p; hsa-miR-192-5p; hsa-miR-16-5p; hsa-miR-106b-5p; hsa-miR-17-5p; hsa-miR-20a-5p; hsa-miR-30a-5p; hsa-miR-155-5p; hsa-miR-20b-5p; hsa-miR-215-5p
Gene Ontology (miRWalk)	GO0006351 transcription dna dependent	over-represented	0.0303373	6.33789	10	hsa-miR-93-5p; hsa-miR-192-5p; hsa-miR-16-5p; hsa-miR-106b-5p; hsa-miR-17-5p; hsa-miR-20a-5p; hsa-miR-30a-5p; hsa-miR-155-5p; hsa-miR-20b-5p; hsa-miR-215-5p
Gene Ontology (miRWalk)	GO0007029 endoplasmic reticulum organization	over-represented	5.04282e-08	0.515625	9	hsa-miR-93-5p; hsa-miR-192-5p; hsa-miR-16-5p; hsa-miR-106b-5p; hsa-miR-17-5p; hsa-miR-20a-5p; hsa-miR-30a-5p; hsa-miR-155-5p; hsa-miR-215-5p
Gene Ontology (miRWalk)	GO0071425 hemopoietic stem cell proliferation	over-represented	4.79538e-07	0.708984	9	hsa-miR-93-5p; hsa-miR-192-5p; hsa-miR-16-5p; hsa-miR-106b-5p; hsa-miR-17-5p; hsa-miR-20a-5p; hsa-miR-30a-5p; hsa-miR-155-5p; hsa-miR-215-5p
Gene Ontology (miRWalk)	GO0005680 anaphase promoting complex	over-represented	1.65573e-06	0.859375	9	hsa-miR-93-5p; hsa-miR-192-5p; hsa-miR-16-5p; hsa-miR-106b-5p; hsa-miR-17-5p; hsa-miR-20a-5p; hsa-miR-30a-5p; hsa-miR-155-5p; hsa-miR-215-5p
Gene Ontology (miRWalk)	GO0000718 nucleotide excision repair dna damage removal	over-represented	2.01688e-06	0.945312	9	hsa-miR-93-5p; hsa-miR-192-5p; hsa-miR-16-5p; hsa-miR-106b-5p; hsa-miR-17-5p; hsa-miR-20a-5p; hsa-miR-30a-5p; hsa-miR-155-5p; hsa-miR-215-5p
Gene Ontology (miRWalk)	GO0048854 brain morphogenesis	over-represented	2.01688e-06	0.923828	9	hsa-miR-93-5p; hsa-miR-192-5p; hsa-miR-106b-5p; hsa-miR-17-5p; hsa-miR-20a-5p; hsa-miR-30a-5p; hsa-miR-155-5p; hsa-miR-519d-3p; hsa-miR-215-5p
Gene Ontology (miRWalk)	GO0007259 jak stat cascade	over-represented	4.25479e-06	1.13867	9	hsa-miR-93-5p; hsa-miR-192-5p; hsa-miR-16-5p; hsa-miR-106b-5p; hsa-miR-17-5p; hsa-miR-20a-5p; hsa-miR-155-5p; hsa-miR-20b-5p; hsa-miR-215-5p
Gene Ontology (miRWalk)	GO0033197 response to vitamin e	over-represented	4.25479e-06	1.13867	9	hsa-miR-93-5p; hsa-miR-192-5p; hsa-miR-16-5p; hsa-miR-106b-5p; hsa-miR-17-5p; hsa-miR-20a-5p; hsa-miR-30a-5p; hsa-miR-155-5p; hsa-miR-215-5p
Gene Ontology (miRWalk)	GO0046686 response to cadmium ion	over-represented	4.25479e-06	1.13867	9	hsa-miR-93-5p; hsa-miR-192-5p; hsa-miR-16-5p; hsa-miR-106b-5p; hsa-miR-17-5p; hsa-miR-20a-5p; hsa-miR-30a-5p; hsa-miR-155-5p; hsa-miR-215-5p
Gene Ontology (miRWalk)	GO0070979 protein k11 linked ubiquitination	over-represented	5.06142e-06	1.18164	9	hsa-miR-93-5p; hsa-miR-192-5p; hsa-miR-16-5p; hsa-miR-106b-5p; hsa-miR-17-5p; hsa-miR-20a-5p; hsa-miR-30a-5p; hsa-miR-155-5p; hsa-miR-215-5p
Gene Ontology (miRWalk)	GO0001933 negative regulation of protein phosphorylation	over-represented	7.31435e-06	1.24609	9	hsa-miR-93-5p; hsa-miR-192-5p; hsa-miR-16-5p; hsa-miR-106b-5p; hsa-miR-17-5p; hsa-miR-20a-5p; hsa-miR-155-5p; hsa-miR-519d-3p; hsa-miR-215-5p
Gene Ontology (miRWalk)	GO0055093 response to hyperoxia	over-represented	8.15869e-06	1.26758	9	hsa-miR-93-5p; hsa-miR-16-5p; hsa-miR-106b-5p; hsa-miR-17-5p; hsa-miR-20a-5p; hsa-miR-30a-5p; hsa-miR-155-5p; hsa-miR-519d-3p; hsa-miR-20b-5p
Gene Ontology (miRWalk)	GO0031954 positive regulation of protein autophosphorylation	over-represented	9.68189e-06	1.31055	9	hsa-miR-93-5p; hsa-miR-192-5p; hsa-miR-16-5p; hsa-miR-106b-5p; hsa-miR-17-5p; hsa-miR-20a-5p; hsa-miR-30a-5p; hsa-miR-20b-5p; hsa-miR-215-5p
Gene Ontology (miRWalk)	GO0002092 positive regulation of receptor internalization	over-represented	1.01027e-05	1.33203	9	hsa-miR-93-5p; hsa-miR-192-5p; hsa-miR-16-5p; hsa-miR-106b-5p; hsa-miR-17-5p; hsa-miR-20a-5p; hsa-miR-155-5p; hsa-miR-20b-5p; hsa-miR-215-5p
Gene Ontology (miRWalk)	GO0030331 estrogen receptor binding	over-represented	1.11572e-05	1.35352	9	hsa-miR-93-5p; hsa-miR-192-5p; hsa-miR-16-5p; hsa-miR-106b-5p; hsa-miR-17-5p; hsa-miR-20a-5p; hsa-miR-30a-5p; hsa-miR-155-5p; hsa-miR-215-5p
Gene Ontology (miRWalk)	GO0000083 regulation of transcription involved in g1 s phase of mitotic cell cycle	over-represented	1.12552e-05	1.375	9	hsa-miR-93-5p; hsa-miR-192-5p; hsa-miR-16-5p; hsa-miR-106b-5p; hsa-miR-17-5p; hsa-miR-20a-5p; hsa-miR-30a-5p; hsa-miR-155-5p; hsa-miR-215-5p
Gene Ontology (miRWalk)	GO0001558 regulation of cell growth	over-represented	1.12552e-05	1.375	9	hsa-miR-93-5p; hsa-miR-192-5p; hsa-miR-16-5p; hsa-miR-106b-5p; hsa-miR-17-5p; hsa-miR-20a-5p; hsa-miR-155-5p; hsa-miR-20b-5p; hsa-miR-215-5p
Gene Ontology (miRWalk)	GO0050771 negative regulation of axonogenesis	over-represented	1.12552e-05	1.375	9	hsa-miR-93-5p; hsa-miR-192-5p; hsa-miR-16-5p; hsa-miR-106b-5p; hsa-miR-17-5p; hsa-miR-20a-5p; hsa-miR-155-5p; hsa-miR-519d-3p; hsa-miR-215-5p
Gene Ontology (miRWalk)	GO0060395 smad protein signal transduction	over-represented	1.12552e-05	1.375	9	hsa-miR-93-5p; hsa-miR-192-5p; hsa-miR-16-5p; hsa-miR-106b-5p; hsa-miR-17-5p; hsa-miR-20a-5p; hsa-miR-30a-5p; hsa-miR-155-5p; hsa-miR-215-5p
Gene Ontology (miRWalk)	GO0005161 platelet derived growth factor receptor binding	over-represented	1.21148e-05	1.39648	9	hsa-miR-93-5p; hsa-miR-192-5p; hsa-miR-16-5p; hsa-miR-106b-5p; hsa-miR-17-5p; hsa-miR-20a-5p; hsa-miR-155-5p; hsa-miR-20b-5p; hsa-miR-215-5p
Gene Ontology (miRWalk)	GO0007030 golgi organization	over-represented	1.29315e-05	1.41797	9	hsa-miR-93-5p; hsa-miR-192-5p; hsa-miR-16-5p; hsa-miR-106b-5p; hsa-miR-17-5p; hsa-miR-20a-5p; hsa-miR-30a-5p; hsa-miR-155-5p; hsa-miR-215-5p
Gene Ontology (miRWalk)	GO0007094 mitotic cell cycle spindle assembly checkpoint	over-represented	1.29315e-05	1.41797	9	hsa-miR-93-5p; hsa-miR-192-5p; hsa-miR-16-5p; hsa-miR-106b-5p; hsa-miR-17-5p; hsa-miR-20a-5p; hsa-miR-30a-5p; hsa-miR-155-5p; hsa-miR-215-5p
Gene Ontology (miRWalk)	GO0044325 ion channel binding	over-represented	1.29315e-05	1.41797	9	hsa-miR-93-5p; hsa-miR-192-5p; hsa-miR-16-5p; hsa-miR-106b-5p; hsa-miR-17-5p; hsa-miR-20a-5p; hsa-miR-30a-5p; hsa-miR-155-5p; hsa-miR-215-5p
Gene Ontology (miRWalk)	GO0035068 micro ribonucleoprotein complex	over-represented	1.44185e-05	1.43945	9	hsa-miR-93-5p; hsa-miR-192-5p; hsa-miR-16-5p; hsa-miR-106b-5p; hsa-miR-17-5p; hsa-miR-20a-5p; hsa-miR-30a-5p; hsa-miR-155-5p; hsa-miR-215-5p
Gene Ontology (miRWalk)	GO0035278 negative regulation of translation involved in gene silencing by mirna	over-represented	1.44185e-05	1.43945	9	hsa-miR-93-5p; hsa-miR-192-5p; hsa-miR-16-5p; hsa-miR-106b-5p; hsa-miR-17-5p; hsa-miR-20a-5p; hsa-miR-30a-5p; hsa-miR-155-5p; hsa-miR-215-5p
Gene Ontology (miRWalk)	GO0006665 sphingolipid metabolic process	over-represented	1.55875e-05	1.46094	9	hsa-miR-93-5p; hsa-miR-192-5p; hsa-miR-16-5p; hsa-miR-106b-5p; hsa-miR-17-5p; hsa-miR-20a-5p; hsa-miR-30a-5p; hsa-miR-155-5p; hsa-miR-215-5p
Gene Ontology (miRWalk)	GO0007368 determination of left right symmetry	over-represented	1.55875e-05	1.46094	9	hsa-miR-93-5p; hsa-miR-192-5p; hsa-miR-16-5p; hsa-miR-106b-5p; hsa-miR-17-5p; hsa-miR-20a-5p; hsa-miR-30a-5p; hsa-miR-155-5p; hsa-miR-215-5p
Gene Ontology (miRWalk)	GO0051219 phosphoprotein binding	over-represented	1.68696e-05	1.48242	9	hsa-miR-93-5p; hsa-miR-192-5p; hsa-miR-16-5p; hsa-miR-106b-5p; hsa-miR-17-5p; hsa-miR-20a-5p; hsa-miR-30a-5p; hsa-miR-155-5p; hsa-miR-215-5p
Gene Ontology (miRWalk)	GO0006378 mrna polyadenylation	over-represented	1.69705e-05	1.50391	9	hsa-miR-93-5p; hsa-miR-192-5p; hsa-miR-16-5p; hsa-miR-106b-5p; hsa-miR-17-5p; hsa-miR-20a-5p; hsa-miR-30a-5p; hsa-miR-155-5p; hsa-miR-215-5p
Gene Ontology (miRWalk)	GO0007346 regulation of mitotic cell cycle	over-represented	1.69705e-05	1.50391	9	hsa-miR-93-5p; hsa-miR-192-5p; hsa-miR-16-5p; hsa-miR-106b-5p; hsa-miR-17-5p; hsa-miR-20a-5p; hsa-miR-30a-5p; hsa-miR-155-5p; hsa-miR-215-5p
Gene Ontology (miRWalk)	GO0010165 response to x ray	over-represented	1.69705e-05	1.50391	9	hsa-miR-93-5p; hsa-miR-192-5p; hsa-miR-16-5p; hsa-miR-106b-5p; hsa-miR-17-5p; hsa-miR-20a-5p; hsa-miR-30a-5p; hsa-miR-155-5p; hsa-miR-215-5p
Gene Ontology (miRWalk)	GO0031069 hair follicle morphogenesis	over-represented	1.81702e-05	1.52539	9	hsa-miR-93-5p; hsa-miR-192-5p; hsa-miR-16-5p; hsa-miR-106b-5p; hsa-miR-17-5p; hsa-miR-20a-5p; hsa-miR-30a-5p; hsa-miR-155-5p; hsa-miR-215-5p
Gene Ontology (miRWalk)	GO0042056 chemoattractant activity	over-represented	1.81702e-05	1.52539	9	hsa-miR-93-5p; hsa-miR-192-5p; hsa-miR-16-5p; hsa-miR-106b-5p; hsa-miR-17-5p; hsa-miR-20a-5p; hsa-miR-155-5p; hsa-miR-20b-5p; hsa-miR-215-5p
Gene Ontology (miRWalk)	GO0046685 response to arsenic containing substance	over-represented	1.99179e-05	1.54688	9	hsa-miR-93-5p; hsa-miR-16-5p; hsa-miR-106b-5p; hsa-miR-17-5p; hsa-miR-20a-5p; hsa-miR-30a-5p; hsa-miR-155-5p; hsa-miR-519d-3p; hsa-miR-20b-5p
Gene Ontology (miRWalk)	GO0002042 cell migration involved in sprouting angiogenesis	over-represented	2.13789e-05	1.56836	9	hsa-miR-93-5p; hsa-miR-192-5p; hsa-miR-16-5p; hsa-miR-106b-5p; hsa-miR-17-5p; hsa-miR-20a-5p; hsa-miR-155-5p; hsa-miR-20b-5p; hsa-miR-215-5p
Gene Ontology (miRWalk)	GO0019900 kinase binding	over-represented	2.37495e-05	1.58984	9	hsa-miR-93-5p; hsa-miR-192-5p; hsa-miR-16-5p; hsa-miR-106b-5p; hsa-miR-17-5p; hsa-miR-20a-5p; hsa-miR-30a-5p; hsa-miR-155-5p; hsa-miR-215-5p
Gene Ontology (miRWalk)	GO0070936 protein k48 linked ubiquitination	over-represented	2.60005e-05	1.61133	9	hsa-miR-93-5p; hsa-miR-192-5p; hsa-miR-16-5p; hsa-miR-106b-5p; hsa-miR-17-5p; hsa-miR-20a-5p; hsa-miR-30a-5p; hsa-miR-155-5p; hsa-miR-215-5p
Gene Ontology (miRWalk)	GO0004721 phosphoprotein phosphatase activity	over-represented	2.84441e-05	1.63281	9	hsa-miR-93-5p; hsa-miR-192-5p; hsa-miR-16-5p; hsa-miR-106b-5p; hsa-miR-17-5p; hsa-miR-20a-5p; hsa-miR-30a-5p; hsa-miR-519d-3p; hsa-miR-215-5p
Gene Ontology (miRWalk)	GO0016491 oxidoreductase activity	over-represented	2.84441e-05	1.63281	9	hsa-miR-93-5p; hsa-miR-192-5p; hsa-miR-16-5p; hsa-miR-106b-5p; hsa-miR-17-5p; hsa-miR-20a-5p; hsa-miR-30a-5p; hsa-miR-155-5p; hsa-miR-215-5p
Gene Ontology (miRWalk)	GO0051276 chromosome organization	over-represented	2.84441e-05	1.63281	9	hsa-miR-93-5p; hsa-miR-192-5p; hsa-miR-16-5p; hsa-miR-106b-5p; hsa-miR-17-5p; hsa-miR-20a-5p; hsa-miR-30a-5p; hsa-miR-155-5p; hsa-miR-215-5p
Gene Ontology (miRWalk)	GO0007584 response to nutrient	over-represented	3.03493e-05	1.6543	9	hsa-miR-93-5p; hsa-miR-192-5p; hsa-miR-16-5p; hsa-miR-106b-5p; hsa-miR-17-5p; hsa-miR-30a-5p; hsa-miR-155-5p; hsa-miR-20b-5p; hsa-miR-215-5p
Gene Ontology (miRWalk)	GO0005694 chromosome	over-represented	3.20568e-05	1.67578	9	hsa-miR-93-5p; hsa-miR-192-5p; hsa-miR-16-5p; hsa-miR-106b-5p; hsa-miR-17-5p; hsa-miR-20a-5p; hsa-miR-30a-5p; hsa-miR-155-5p; hsa-miR-215-5p
Gene Ontology (miRWalk)	GO0016787 hydrolase activity	over-represented	3.20568e-05	1.67578	9	hsa-miR-93-5p; hsa-miR-192-5p; hsa-miR-16-5p; hsa-miR-106b-5p; hsa-miR-17-5p; hsa-miR-20a-5p; hsa-miR-30a-5p; hsa-miR-155-5p; hsa-miR-215-5p
Gene Ontology (miRWalk)	GO0008047 enzyme activator activity	over-represented	3.39942e-05	1.69727	9	hsa-miR-93-5p; hsa-miR-192-5p; hsa-miR-16-5p; hsa-miR-17-5p; hsa-miR-20a-5p; hsa-miR-30a-5p; hsa-miR-155-5p; hsa-miR-519d-3p; hsa-miR-215-5p
Gene Ontology (miRWalk)	GO0071310 cellular response to organic substance	over-represented	3.39942e-05	1.69727	9	hsa-miR-93-5p; hsa-miR-192-5p; hsa-miR-16-5p; hsa-miR-17-5p; hsa-miR-20a-5p; hsa-miR-30a-5p; hsa-miR-155-5p; hsa-miR-519d-3p; hsa-miR-215-5p
Gene Ontology (miRWalk)	GO0007498 mesoderm development	over-represented	3.63483e-05	1.71875	9	hsa-miR-93-5p; hsa-miR-192-5p; hsa-miR-16-5p; hsa-miR-106b-5p; hsa-miR-17-5p; hsa-miR-20a-5p; hsa-miR-155-5p; hsa-miR-20b-5p; hsa-miR-215-5p
Gene Ontology (miRWalk)	GO0042692 muscle cell differentiation	over-represented	3.63483e-05	1.71875	9	hsa-miR-93-5p; hsa-miR-192-5p; hsa-miR-16-5p; hsa-miR-106b-5p; hsa-miR-17-5p; hsa-miR-20a-5p; hsa-miR-30a-5p; hsa-miR-155-5p; hsa-miR-215-5p
Gene Ontology (miRWalk)	GO0048010 vascular endothelial growth factor receptor signaling pathway	over-represented	3.63483e-05	1.71875	9	hsa-miR-93-5p; hsa-miR-192-5p; hsa-miR-16-5p; hsa-miR-106b-5p; hsa-miR-17-5p; hsa-miR-20a-5p; hsa-miR-155-5p; hsa-miR-20b-5p; hsa-miR-215-5p
Gene Ontology (miRWalk)	GO0050918 positive chemotaxis	over-represented	3.63483e-05	1.71875	9	hsa-miR-93-5p; hsa-miR-192-5p; hsa-miR-16-5p; hsa-miR-106b-5p; hsa-miR-17-5p; hsa-miR-20a-5p; hsa-miR-155-5p; hsa-miR-20b-5p; hsa-miR-215-5p
Gene Ontology (miRWalk)	GO0071158 positive regulation of cell cycle arrest	over-represented	3.63483e-05	1.71875	9	hsa-miR-93-5p; hsa-miR-192-5p; hsa-miR-16-5p; hsa-miR-106b-5p; hsa-miR-17-5p; hsa-miR-20a-5p; hsa-miR-30a-5p; hsa-miR-155-5p; hsa-miR-215-5p
Gene Ontology (miRWalk)	GO0001102 rna polymerase ii activating transcription factor binding	over-represented	3.87848e-05	1.74023	9	hsa-miR-93-5p; hsa-miR-192-5p; hsa-miR-16-5p; hsa-miR-106b-5p; hsa-miR-17-5p; hsa-miR-20a-5p; hsa-miR-30a-5p; hsa-miR-155-5p; hsa-miR-215-5p
Gene Ontology (miRWalk)	GO0005518 collagen binding	over-represented	3.87848e-05	1.74023	9	hsa-miR-93-5p; hsa-miR-192-5p; hsa-miR-16-5p; hsa-miR-106b-5p; hsa-miR-17-5p; hsa-miR-20a-5p; hsa-miR-30a-5p; hsa-miR-155-5p; hsa-miR-215-5p
Gene Ontology (miRWalk)	GO0006888 er to golgi vesicle mediated transport	over-represented	3.87848e-05	1.74023	9	hsa-miR-93-5p; hsa-miR-192-5p; hsa-miR-16-5p; hsa-miR-106b-5p; hsa-miR-17-5p; hsa-miR-20a-5p; hsa-miR-30a-5p; hsa-miR-155-5p; hsa-miR-215-5p
Gene Ontology (miRWalk)	GO0007409 axonogenesis	over-represented	4.06327e-05	1.76172	9	hsa-miR-93-5p; hsa-miR-192-5p; hsa-miR-16-5p; hsa-miR-106b-5p; hsa-miR-17-5p; hsa-miR-20a-5p; hsa-miR-30a-5p; hsa-miR-155-5p; hsa-miR-215-5p
Gene Ontology (miRWalk)	GO0031124 mrna 3 end processing	over-represented	4.06327e-05	1.76172	9	hsa-miR-93-5p; hsa-miR-192-5p; hsa-miR-16-5p; hsa-miR-106b-5p; hsa-miR-17-5p; hsa-miR-20a-5p; hsa-miR-30a-5p; hsa-miR-155-5p; hsa-miR-215-5p
Gene Ontology (miRWalk)	GO0051591 response to camp	over-represented	4.06327e-05	1.76172	9	hsa-miR-93-5p; hsa-miR-192-5p; hsa-miR-16-5p; hsa-miR-106b-5p; hsa-miR-17-5p; hsa-miR-20a-5p; hsa-miR-30a-5p; hsa-miR-155-5p; hsa-miR-215-5p
Gene Ontology (miRWalk)	GO0000289 nuclear transcribed mrna poly a tail shortening	over-represented	4.32444e-05	1.7832	9	hsa-miR-93-5p; hsa-miR-192-5p; hsa-miR-16-5p; hsa-miR-106b-5p; hsa-miR-17-5p; hsa-miR-20a-5p; hsa-miR-30a-5p; hsa-miR-155-5p; hsa-miR-215-5p
Gene Ontology (miRWalk)	GO0006521 regulation of cellular amino acid metabolic process	over-represented	4.32444e-05	1.7832	9	hsa-miR-93-5p; hsa-miR-192-5p; hsa-miR-16-5p; hsa-miR-106b-5p; hsa-miR-17-5p; hsa-miR-20a-5p; hsa-miR-30a-5p; hsa-miR-155-5p; hsa-miR-215-5p
Gene Ontology (miRWalk)	GO0051287 nad binding	over-represented	4.32444e-05	1.7832	9	hsa-miR-93-5p; hsa-miR-192-5p; hsa-miR-16-5p; hsa-miR-106b-5p; hsa-miR-17-5p; hsa-miR-20a-5p; hsa-miR-30a-5p; hsa-miR-155-5p; hsa-miR-215-5p
Gene Ontology (miRWalk)	GO0003707 steroid hormone receptor activity	over-represented	4.99661e-05	1.82617	9	hsa-miR-93-5p; hsa-miR-192-5p; hsa-miR-16-5p; hsa-miR-106b-5p; hsa-miR-30a-5p; hsa-miR-155-5p; hsa-miR-519d-3p; hsa-miR-20b-5p; hsa-miR-215-5p
Gene Ontology (miRWalk)	GO0030426 growth cone	over-represented	4.99661e-05	1.82617	9	hsa-miR-93-5p; hsa-miR-192-5p; hsa-miR-16-5p; hsa-miR-106b-5p; hsa-miR-17-5p; hsa-miR-20a-5p; hsa-miR-30a-5p; hsa-miR-155-5p; hsa-miR-215-5p
Gene Ontology (miRWalk)	GO0042060 wound healing	over-represented	4.99661e-05	1.82617	9	hsa-miR-192-5p; hsa-miR-16-5p; hsa-miR-106b-5p; hsa-miR-17-5p; hsa-miR-20a-5p; hsa-miR-30a-5p; hsa-miR-155-5p; hsa-miR-519d-3p; hsa-miR-215-5p
Gene Ontology (miRWalk)	GO0055114 oxidation reduction process	over-represented	4.99661e-05	1.82617	9	hsa-miR-93-5p; hsa-miR-192-5p; hsa-miR-16-5p; hsa-miR-106b-5p; hsa-miR-17-5p; hsa-miR-20a-5p; hsa-miR-30a-5p; hsa-miR-155-5p; hsa-miR-215-5p
Gene Ontology (miRWalk)	GO0005905 coated pit	over-represented	5.11873e-05	1.84766	9	hsa-miR-93-5p; hsa-miR-192-5p; hsa-miR-16-5p; hsa-miR-106b-5p; hsa-miR-17-5p; hsa-miR-20a-5p; hsa-miR-30a-5p; hsa-miR-155-5p; hsa-miR-215-5p
Gene Ontology (miRWalk)	GO0018108 peptidyl tyrosine phosphorylation	over-represented	5.48407e-05	1.86914	9	hsa-miR-93-5p; hsa-miR-192-5p; hsa-miR-16-5p; hsa-miR-106b-5p; hsa-miR-17-5p; hsa-miR-20a-5p; hsa-miR-30a-5p; hsa-miR-155-5p; hsa-miR-215-5p
Gene Ontology (miRWalk)	GO0030900 forebrain development	over-represented	5.48407e-05	1.86914	9	hsa-miR-93-5p; hsa-miR-192-5p; hsa-miR-16-5p; hsa-miR-106b-5p; hsa-miR-17-5p; hsa-miR-20a-5p; hsa-miR-30a-5p; hsa-miR-155-5p; hsa-miR-215-5p
Gene Ontology (miRWalk)	GO0006369 termination of rna polymerase ii transcription	over-represented	5.75686e-05	1.89062	9	hsa-miR-93-5p; hsa-miR-192-5p; hsa-miR-16-5p; hsa-miR-106b-5p; hsa-miR-17-5p; hsa-miR-20a-5p; hsa-miR-30a-5p; hsa-miR-155-5p; hsa-miR-215-5p
Gene Ontology (miRWalk)	GO0010039 response to iron ion	over-represented	5.75686e-05	1.89062	9	hsa-miR-93-5p; hsa-miR-192-5p; hsa-miR-16-5p; hsa-miR-106b-5p; hsa-miR-17-5p; hsa-miR-20a-5p; hsa-miR-30a-5p; hsa-miR-155-5p; hsa-miR-215-5p
Gene Ontology (miRWalk)	GO0043491 protein kinase b signaling cascade	over-represented	5.75686e-05	1.89062	9	hsa-miR-93-5p; hsa-miR-192-5p; hsa-miR-16-5p; hsa-miR-106b-5p; hsa-miR-17-5p; hsa-miR-20a-5p; hsa-miR-155-5p; hsa-miR-519d-3p; hsa-miR-215-5p
Gene Ontology (miRWalk)	GO0048661 positive regulation of smooth muscle cell proliferation	over-represented	5.75686e-05	1.89062	9	hsa-miR-93-5p; hsa-miR-192-5p; hsa-miR-16-5p; hsa-miR-17-5p; hsa-miR-20a-5p; hsa-miR-30a-5p; hsa-miR-155-5p; hsa-miR-20b-5p; hsa-miR-215-5p
Gene Ontology (miRWalk)	GO0009055 electron carrier activity	over-represented	6.09169e-05	1.91211	9	hsa-miR-93-5p; hsa-miR-192-5p; hsa-miR-16-5p; hsa-miR-106b-5p; hsa-miR-17-5p; hsa-miR-20a-5p; hsa-miR-30a-5p; hsa-miR-155-5p; hsa-miR-215-5p
Gene Ontology (miRWalk)	GO0016197 endosomal transport	over-represented	6.09169e-05	1.91211	9	hsa-miR-93-5p; hsa-miR-192-5p; hsa-miR-16-5p; hsa-miR-106b-5p; hsa-miR-17-5p; hsa-miR-20a-5p; hsa-miR-30a-5p; hsa-miR-155-5p; hsa-miR-215-5p
Gene Ontology (miRWalk)	GO0022904 respiratory electron transport chain	over-represented	6.09169e-05	1.91211	9	hsa-miR-93-5p; hsa-miR-192-5p; hsa-miR-16-5p; hsa-miR-106b-5p; hsa-miR-17-5p; hsa-miR-20a-5p; hsa-miR-30a-5p; hsa-miR-155-5p; hsa-miR-215-5p
Gene Ontology (miRWalk)	GO0004402 histone acetyltransferase activity	over-represented	6.32915e-05	1.93359	9	hsa-miR-93-5p; hsa-miR-192-5p; hsa-miR-16-5p; hsa-miR-106b-5p; hsa-miR-17-5p; hsa-miR-20a-5p; hsa-miR-30a-5p; hsa-miR-155-5p; hsa-miR-215-5p
Gene Ontology (miRWalk)	GO0005844 polysome	over-represented	6.32915e-05	1.93359	9	hsa-miR-93-5p; hsa-miR-192-5p; hsa-miR-16-5p; hsa-miR-106b-5p; hsa-miR-17-5p; hsa-miR-20a-5p; hsa-miR-30a-5p; hsa-miR-155-5p; hsa-miR-215-5p
Gene Ontology (miRWalk)	GO0007517 muscle organ development	over-represented	6.32915e-05	1.93359	9	hsa-miR-93-5p; hsa-miR-192-5p; hsa-miR-16-5p; hsa-miR-106b-5p; hsa-miR-17-5p; hsa-miR-20a-5p; hsa-miR-30a-5p; hsa-miR-155-5p; hsa-miR-215-5p
Gene Ontology (miRWalk)	GO0031175 neuron projection development	over-represented	6.32915e-05	1.93359	9	hsa-miR-93-5p; hsa-miR-192-5p; hsa-miR-16-5p; hsa-miR-106b-5p; hsa-miR-17-5p; hsa-miR-20a-5p; hsa-miR-30a-5p; hsa-miR-155-5p; hsa-miR-215-5p
Gene Ontology (miRWalk)	GO0051216 cartilage development	over-represented	6.32915e-05	1.93359	9	hsa-miR-93-5p; hsa-miR-192-5p; hsa-miR-16-5p; hsa-miR-17-5p; hsa-miR-20a-5p; hsa-miR-30a-5p; hsa-miR-155-5p; hsa-miR-20b-5p; hsa-miR-215-5p
Gene Ontology (miRWalk)	GO0001843 neural tube closure	over-represented	6.56511e-05	1.95508	9	hsa-miR-93-5p; hsa-miR-192-5p; hsa-miR-16-5p; hsa-miR-106b-5p; hsa-miR-17-5p; hsa-miR-20a-5p; hsa-miR-30a-5p; hsa-miR-155-5p; hsa-miR-215-5p
Gene Ontology (miRWalk)	GO0030509 bmp signaling pathway	over-represented	6.56511e-05	1.95508	9	hsa-miR-93-5p; hsa-miR-192-5p; hsa-miR-16-5p; hsa-miR-106b-5p; hsa-miR-17-5p; hsa-miR-20a-5p; hsa-miR-30a-5p; hsa-miR-155-5p; hsa-miR-215-5p
Gene Ontology (miRWalk)	GO0030659 cytoplasmic vesicle membrane	over-represented	6.56511e-05	1.95508	9	hsa-miR-93-5p; hsa-miR-192-5p; hsa-miR-16-5p; hsa-miR-106b-5p; hsa-miR-17-5p; hsa-miR-20a-5p; hsa-miR-30a-5p; hsa-miR-155-5p; hsa-miR-215-5p
Gene Ontology (miRWalk)	GO0042059 negative regulation of epidermal growth factor receptor signaling pathway	over-represented	6.56511e-05	1.95508	9	hsa-miR-93-5p; hsa-miR-192-5p; hsa-miR-16-5p; hsa-miR-106b-5p; hsa-miR-17-5p; hsa-miR-20a-5p; hsa-miR-30a-5p; hsa-miR-155-5p; hsa-miR-215-5p
Gene Ontology (miRWalk)	GO0051721 protein phosphatase 2a binding	over-represented	6.56511e-05	1.95508	9	hsa-miR-93-5p; hsa-miR-192-5p; hsa-miR-16-5p; hsa-miR-106b-5p; hsa-miR-17-5p; hsa-miR-20a-5p; hsa-miR-30a-5p; hsa-miR-155-5p; hsa-miR-215-5p
Gene Ontology (miRWalk)	GO0051607 defense response to virus	over-represented	7.02815e-05	1.97656	9	hsa-miR-93-5p; hsa-miR-192-5p; hsa-miR-16-5p; hsa-miR-106b-5p; hsa-miR-17-5p; hsa-miR-20a-5p; hsa-miR-30a-5p; hsa-miR-155-5p; hsa-miR-215-5p
Gene Ontology (miRWalk)	GO0006469 negative regulation of protein kinase activity	over-represented	7.79042e-05	2.01953	9	hsa-miR-93-5p; hsa-miR-192-5p; hsa-miR-16-5p; hsa-miR-106b-5p; hsa-miR-17-5p; hsa-miR-20a-5p; hsa-miR-30a-5p; hsa-miR-155-5p; hsa-miR-215-5p
Gene Ontology (miRWalk)	GO0032587 ruffle membrane	over-represented	7.79042e-05	2.01953	9	hsa-miR-93-5p; hsa-miR-192-5p; hsa-miR-16-5p; hsa-miR-106b-5p; hsa-miR-17-5p; hsa-miR-20a-5p; hsa-miR-30a-5p; hsa-miR-155-5p; hsa-miR-215-5p
Gene Ontology (miRWalk)	GO0000502 proteasome complex	over-represented	8.27531e-05	2.04102	9	hsa-miR-93-5p; hsa-miR-192-5p; hsa-miR-16-5p; hsa-miR-106b-5p; hsa-miR-17-5p; hsa-miR-20a-5p; hsa-miR-30a-5p; hsa-miR-155-5p; hsa-miR-215-5p
Gene Ontology (miRWalk)	GO0007059 chromosome segregation	over-represented	8.27531e-05	2.04102	9	hsa-miR-93-5p; hsa-miR-192-5p; hsa-miR-16-5p; hsa-miR-106b-5p; hsa-miR-17-5p; hsa-miR-20a-5p; hsa-miR-30a-5p; hsa-miR-155-5p; hsa-miR-215-5p
Gene Ontology (miRWalk)	GO0017053 transcriptional repressor complex	over-represented	8.27531e-05	2.04102	9	hsa-miR-93-5p; hsa-miR-192-5p; hsa-miR-16-5p; hsa-miR-106b-5p; hsa-miR-17-5p; hsa-miR-20a-5p; hsa-miR-30a-5p; hsa-miR-155-5p; hsa-miR-215-5p
Gene Ontology (miRWalk)	GO0090263 positive regulation of canonical wnt receptor signaling pathway	over-represented	8.27531e-05	2.04102	9	hsa-miR-93-5p; hsa-miR-192-5p; hsa-miR-16-5p; hsa-miR-106b-5p; hsa-miR-17-5p; hsa-miR-30a-5p; hsa-miR-155-5p; hsa-miR-20b-5p; hsa-miR-215-5p
Gene Ontology (miRWalk)	GO0003743 translation initiation factor activity	over-represented	8.75451e-05	2.0625	9	hsa-miR-93-5p; hsa-miR-192-5p; hsa-miR-16-5p; hsa-miR-106b-5p; hsa-miR-17-5p; hsa-miR-20a-5p; hsa-miR-30a-5p; hsa-miR-155-5p; hsa-miR-215-5p
Gene Ontology (miRWalk)	GO0005770 late endosome	over-represented	8.75451e-05	2.0625	9	hsa-miR-93-5p; hsa-miR-192-5p; hsa-miR-16-5p; hsa-miR-106b-5p; hsa-miR-17-5p; hsa-miR-20a-5p; hsa-miR-30a-5p; hsa-miR-155-5p; hsa-miR-215-5p
Gene Ontology (miRWalk)	GO0030182 neuron differentiation	over-represented	8.75451e-05	2.0625	9	hsa-miR-93-5p; hsa-miR-192-5p; hsa-miR-16-5p; hsa-miR-17-5p; hsa-miR-20a-5p; hsa-miR-30a-5p; hsa-miR-155-5p; hsa-miR-20b-5p; hsa-miR-215-5p
Gene Ontology (miRWalk)	GO2000379 positive regulation of reactive oxygen species metabolic process	over-represented	8.75451e-05	2.0625	9	hsa-miR-93-5p; hsa-miR-16-5p; hsa-miR-106b-5p; hsa-miR-17-5p; hsa-miR-20a-5p; hsa-miR-30a-5p; hsa-miR-155-5p; hsa-miR-519d-3p; hsa-miR-20b-5p
Gene Ontology (miRWalk)	GO0005178 integrin binding	over-represented	9.18198e-05	2.08398	9	hsa-miR-93-5p; hsa-miR-192-5p; hsa-miR-16-5p; hsa-miR-17-5p; hsa-miR-20a-5p; hsa-miR-30a-5p; hsa-miR-155-5p; hsa-miR-519d-3p; hsa-miR-215-5p
Gene Ontology (miRWalk)	GO0031410 cytoplasmic vesicle	over-represented	9.18198e-05	2.08398	9	hsa-miR-93-5p; hsa-miR-192-5p; hsa-miR-16-5p; hsa-miR-106b-5p; hsa-miR-17-5p; hsa-miR-20a-5p; hsa-miR-30a-5p; hsa-miR-155-5p; hsa-miR-215-5p
Gene Ontology (miRWalk)	GO0051090 regulation of sequence specific dna binding transcription factor activity	over-represented	9.18198e-05	2.08398	9	hsa-miR-93-5p; hsa-miR-192-5p; hsa-miR-16-5p; hsa-miR-106b-5p; hsa-miR-17-5p; hsa-miR-20a-5p; hsa-miR-30a-5p; hsa-miR-155-5p; hsa-miR-215-5p
Gene Ontology (miRWalk)	GO0006289 nucleotide excision repair	over-represented	9.75546e-05	2.10547	9	hsa-miR-93-5p; hsa-miR-192-5p; hsa-miR-16-5p; hsa-miR-106b-5p; hsa-miR-17-5p; hsa-miR-20a-5p; hsa-miR-30a-5p; hsa-miR-155-5p; hsa-miR-215-5p
Gene Ontology (miRWalk)	GO0021987 cerebral cortex development	over-represented	9.75546e-05	2.10547	9	hsa-miR-93-5p; hsa-miR-192-5p; hsa-miR-16-5p; hsa-miR-106b-5p; hsa-miR-17-5p; hsa-miR-20a-5p; hsa-miR-30a-5p; hsa-miR-20b-5p; hsa-miR-215-5p
Gene Ontology (miRWalk)	GO0031012 extracellular matrix	over-represented	9.75546e-05	2.10547	9	hsa-miR-93-5p; hsa-miR-192-5p; hsa-miR-16-5p; hsa-miR-106b-5p; hsa-miR-17-5p; hsa-miR-20a-5p; hsa-miR-30a-5p; hsa-miR-155-5p; hsa-miR-215-5p
Gene Ontology (miRWalk)	GO0000288 nuclear transcribed mrna catabolic process deadenylation dependent decay	over-represented	0.000103167	2.12695	9	hsa-miR-93-5p; hsa-miR-192-5p; hsa-miR-16-5p; hsa-miR-106b-5p; hsa-miR-17-5p; hsa-miR-20a-5p; hsa-miR-30a-5p; hsa-miR-155-5p; hsa-miR-215-5p
Gene Ontology (miRWalk)	GO0001047 core promoter binding	over-represented	0.000103167	2.12695	9	hsa-miR-93-5p; hsa-miR-192-5p; hsa-miR-16-5p; hsa-miR-106b-5p; hsa-miR-17-5p; hsa-miR-20a-5p; hsa-miR-30a-5p; hsa-miR-155-5p; hsa-miR-215-5p
Gene Ontology (miRWalk)	GO0002479 antigen processing and presentation of exogenous peptide antigen via mhc class i tap dependent	over-represented	0.000103167	2.12695	9	hsa-miR-93-5p; hsa-miR-192-5p; hsa-miR-16-5p; hsa-miR-106b-5p; hsa-miR-17-5p; hsa-miR-20a-5p; hsa-miR-30a-5p; hsa-miR-155-5p; hsa-miR-215-5p
Gene Ontology (miRWalk)	GO0005765 lysosomal membrane	over-represented	0.000103167	2.12695	9	hsa-miR-93-5p; hsa-miR-192-5p; hsa-miR-16-5p; hsa-miR-106b-5p; hsa-miR-17-5p; hsa-miR-20a-5p; hsa-miR-30a-5p; hsa-miR-155-5p; hsa-miR-215-5p
Gene Ontology (miRWalk)	GO0051015 actin filament binding	over-represented	0.000103167	2.12695	9	hsa-miR-93-5p; hsa-miR-192-5p; hsa-miR-16-5p; hsa-miR-106b-5p; hsa-miR-17-5p; hsa-miR-20a-5p; hsa-miR-30a-5p; hsa-miR-155-5p; hsa-miR-215-5p
Gene Ontology (miRWalk)	GO0000777 condensed chromosome kinetochore	over-represented	0.000110713	2.14844	9	hsa-miR-93-5p; hsa-miR-192-5p; hsa-miR-16-5p; hsa-miR-106b-5p; hsa-miR-17-5p; hsa-miR-20a-5p; hsa-miR-30a-5p; hsa-miR-155-5p; hsa-miR-215-5p
Gene Ontology (miRWalk)	GO0042590 antigen processing and presentation of exogenous peptide antigen via mhc class i	over-represented	0.000110713	2.14844	9	hsa-miR-93-5p; hsa-miR-192-5p; hsa-miR-16-5p; hsa-miR-106b-5p; hsa-miR-17-5p; hsa-miR-20a-5p; hsa-miR-30a-5p; hsa-miR-155-5p; hsa-miR-215-5p
Gene Ontology (miRWalk)	GO0045202 synapse	over-represented	0.000110713	2.14844	9	hsa-miR-93-5p; hsa-miR-192-5p; hsa-miR-16-5p; hsa-miR-106b-5p; hsa-miR-17-5p; hsa-miR-20a-5p; hsa-miR-30a-5p; hsa-miR-155-5p; hsa-miR-215-5p
Gene Ontology (miRWalk)	GO0003729 mrna binding	over-represented	0.000116157	2.16992	9	hsa-miR-93-5p; hsa-miR-192-5p; hsa-miR-16-5p; hsa-miR-106b-5p; hsa-miR-17-5p; hsa-miR-20a-5p; hsa-miR-30a-5p; hsa-miR-155-5p; hsa-miR-215-5p
Gene Ontology (miRWalk)	GO0006396 rna processing	over-represented	0.000116157	2.16992	9	hsa-miR-93-5p; hsa-miR-192-5p; hsa-miR-16-5p; hsa-miR-106b-5p; hsa-miR-17-5p; hsa-miR-20a-5p; hsa-miR-30a-5p; hsa-miR-155-5p; hsa-miR-215-5p
Gene Ontology (miRWalk)	GO0033077 t cell differentiation in thymus	over-represented	0.000116157	2.16992	9	hsa-miR-93-5p; hsa-miR-192-5p; hsa-miR-16-5p; hsa-miR-106b-5p; hsa-miR-17-5p; hsa-miR-20a-5p; hsa-miR-30a-5p; hsa-miR-155-5p; hsa-miR-215-5p
Gene Ontology (miRWalk)	GO0031647 regulation of protein stability	over-represented	0.000121391	2.19141	9	hsa-miR-93-5p; hsa-miR-192-5p; hsa-miR-16-5p; hsa-miR-106b-5p; hsa-miR-17-5p; hsa-miR-20a-5p; hsa-miR-155-5p; hsa-miR-519d-3p; hsa-miR-215-5p
Gene Ontology (miRWalk)	GO0006811 ion transport	over-represented	0.000131247	2.21289	9	hsa-miR-93-5p; hsa-miR-192-5p; hsa-miR-16-5p; hsa-miR-106b-5p; hsa-miR-17-5p; hsa-miR-20a-5p; hsa-miR-30a-5p; hsa-miR-155-5p; hsa-miR-215-5p
Gene Ontology (miRWalk)	GO0050681 androgen receptor binding	over-represented	0.000131247	2.21289	9	hsa-miR-93-5p; hsa-miR-192-5p; hsa-miR-16-5p; hsa-miR-106b-5p; hsa-miR-17-5p; hsa-miR-20a-5p; hsa-miR-30a-5p; hsa-miR-155-5p; hsa-miR-215-5p
Gene Ontology (miRWalk)	GO0051436 negative regulation of ubiquitin protein ligase activity involved in mitotic cell cycle	over-represented	0.000131247	2.21289	9	hsa-miR-93-5p; hsa-miR-192-5p; hsa-miR-16-5p; hsa-miR-106b-5p; hsa-miR-17-5p; hsa-miR-20a-5p; hsa-miR-30a-5p; hsa-miR-155-5p; hsa-miR-215-5p
Gene Ontology (miRWalk)	GO0016023 cytoplasmic membrane bounded vesicle	over-represented	0.00013669	2.23438	9	hsa-miR-93-5p; hsa-miR-192-5p; hsa-miR-16-5p; hsa-miR-106b-5p; hsa-miR-17-5p; hsa-miR-20a-5p; hsa-miR-30a-5p; hsa-miR-155-5p; hsa-miR-215-5p
Gene Ontology (miRWalk)	GO0005516 calmodulin binding	over-represented	0.000145005	2.25586	9	hsa-miR-93-5p; hsa-miR-192-5p; hsa-miR-16-5p; hsa-miR-106b-5p; hsa-miR-17-5p; hsa-miR-20a-5p; hsa-miR-30a-5p; hsa-miR-155-5p; hsa-miR-215-5p
Gene Ontology (miRWalk)	GO0005840 ribosome	over-represented	0.000145005	2.25586	9	hsa-miR-93-5p; hsa-miR-192-5p; hsa-miR-16-5p; hsa-miR-106b-5p; hsa-miR-17-5p; hsa-miR-20a-5p; hsa-miR-30a-5p; hsa-miR-155-5p; hsa-miR-215-5p
Gene Ontology (miRWalk)	GO0006200 atp catabolic process	over-represented	0.000145005	2.25586	9	hsa-miR-93-5p; hsa-miR-192-5p; hsa-miR-16-5p; hsa-miR-106b-5p; hsa-miR-17-5p; hsa-miR-20a-5p; hsa-miR-30a-5p; hsa-miR-155-5p; hsa-miR-215-5p
Gene Ontology (miRWalk)	GO0006987 activation of signaling protein activity involved in unfolded protein response	over-represented	0.000145005	2.25586	9	hsa-miR-93-5p; hsa-miR-192-5p; hsa-miR-16-5p; hsa-miR-106b-5p; hsa-miR-17-5p; hsa-miR-30a-5p; hsa-miR-155-5p; hsa-miR-20b-5p; hsa-miR-215-5p
Gene Ontology (miRWalk)	GO0042593 glucose homeostasis	over-represented	0.000145005	2.25586	9	hsa-miR-93-5p; hsa-miR-192-5p; hsa-miR-16-5p; hsa-miR-17-5p; hsa-miR-20a-5p; hsa-miR-30a-5p; hsa-miR-155-5p; hsa-miR-20b-5p; hsa-miR-215-5p
Gene Ontology (miRWalk)	GO0016604 nuclear body	over-represented	0.000156693	2.27734	9	hsa-miR-93-5p; hsa-miR-192-5p; hsa-miR-16-5p; hsa-miR-106b-5p; hsa-miR-17-5p; hsa-miR-20a-5p; hsa-miR-30a-5p; hsa-miR-155-5p; hsa-miR-215-5p
Gene Ontology (miRWalk)	GO0043433 negative regulation of sequence specific dna binding transcription factor activity	over-represented	0.00016379	2.29883	9	hsa-miR-93-5p; hsa-miR-192-5p; hsa-miR-16-5p; hsa-miR-106b-5p; hsa-miR-17-5p; hsa-miR-20a-5p; hsa-miR-155-5p; hsa-miR-20b-5p; hsa-miR-215-5p
Gene Ontology (miRWalk)	GO0000226 microtubule cytoskeleton organization	over-represented	0.000171757	2.32031	9	hsa-miR-93-5p; hsa-miR-192-5p; hsa-miR-16-5p; hsa-miR-106b-5p; hsa-miR-17-5p; hsa-miR-20a-5p; hsa-miR-30a-5p; hsa-miR-155-5p; hsa-miR-215-5p
Gene Ontology (miRWalk)	GO0002474 antigen processing and presentation of peptide antigen via mhc class i	over-represented	0.000171757	2.32031	9	hsa-miR-93-5p; hsa-miR-192-5p; hsa-miR-16-5p; hsa-miR-106b-5p; hsa-miR-17-5p; hsa-miR-20a-5p; hsa-miR-30a-5p; hsa-miR-155-5p; hsa-miR-215-5p
Gene Ontology (miRWalk)	GO0032869 cellular response to insulin stimulus	over-represented	0.000171757	2.32031	9	hsa-miR-93-5p; hsa-miR-192-5p; hsa-miR-16-5p; hsa-miR-106b-5p; hsa-miR-17-5p; hsa-miR-20a-5p; hsa-miR-155-5p; hsa-miR-20b-5p; hsa-miR-215-5p
Gene Ontology (miRWalk)	GO0000932 cytoplasmic mrna processing body	over-represented	0.000181502	2.3418	9	hsa-miR-93-5p; hsa-miR-192-5p; hsa-miR-16-5p; hsa-miR-106b-5p; hsa-miR-17-5p; hsa-miR-20a-5p; hsa-miR-30a-5p; hsa-miR-155-5p; hsa-miR-215-5p
Gene Ontology (miRWalk)	GO0005815 microtubule organizing center	over-represented	0.000181502	2.3418	9	hsa-miR-93-5p; hsa-miR-192-5p; hsa-miR-16-5p; hsa-miR-106b-5p; hsa-miR-17-5p; hsa-miR-20a-5p; hsa-miR-30a-5p; hsa-miR-155-5p; hsa-miR-215-5p
Gene Ontology (miRWalk)	GO0009952 anterior posterior pattern specification	over-represented	0.000181502	2.3418	9	hsa-miR-93-5p; hsa-miR-192-5p; hsa-miR-16-5p; hsa-miR-106b-5p; hsa-miR-17-5p; hsa-miR-20a-5p; hsa-miR-30a-5p; hsa-miR-155-5p; hsa-miR-215-5p
Gene Ontology (miRWalk)	GO0035264 multicellular organism growth	over-represented	0.000181502	2.3418	9	hsa-miR-93-5p; hsa-miR-192-5p; hsa-miR-16-5p; hsa-miR-106b-5p; hsa-miR-17-5p; hsa-miR-20a-5p; hsa-miR-30a-5p; hsa-miR-155-5p; hsa-miR-215-5p
Gene Ontology (miRWalk)	GO0007186 g protein coupled receptor signaling pathway	over-represented	0.000192273	2.36328	9	hsa-miR-93-5p; hsa-miR-192-5p; hsa-miR-16-5p; hsa-miR-106b-5p; hsa-miR-17-5p; hsa-miR-20a-5p; hsa-miR-30a-5p; hsa-miR-155-5p; hsa-miR-215-5p
Gene Ontology (miRWalk)	GO0019886 antigen processing and presentation of exogenous peptide antigen via mhc class ii	over-represented	0.000192273	2.36328	9	hsa-miR-93-5p; hsa-miR-192-5p; hsa-miR-16-5p; hsa-miR-106b-5p; hsa-miR-17-5p; hsa-miR-20a-5p; hsa-miR-30a-5p; hsa-miR-155-5p; hsa-miR-215-5p
Gene Ontology (miRWalk)	GO0051260 protein homooligomerization	over-represented	0.000192273	2.36328	9	hsa-miR-93-5p; hsa-miR-192-5p; hsa-miR-16-5p; hsa-miR-106b-5p; hsa-miR-17-5p; hsa-miR-20a-5p; hsa-miR-30a-5p; hsa-miR-155-5p; hsa-miR-215-5p
Gene Ontology (miRWalk)	GO0051437 positive regulation of ubiquitin protein ligase activity involved in mitotic cell cycle	over-represented	0.000192273	2.36328	9	hsa-miR-93-5p; hsa-miR-192-5p; hsa-miR-16-5p; hsa-miR-106b-5p; hsa-miR-17-5p; hsa-miR-20a-5p; hsa-miR-30a-5p; hsa-miR-155-5p; hsa-miR-215-5p
Gene Ontology (miRWalk)	GO0006464 cellular protein modification process	over-represented	0.000200504	2.38477	9	hsa-miR-93-5p; hsa-miR-192-5p; hsa-miR-16-5p; hsa-miR-106b-5p; hsa-miR-17-5p; hsa-miR-20a-5p; hsa-miR-30a-5p; hsa-miR-155-5p; hsa-miR-215-5p
Gene Ontology (miRWalk)	GO0008017 microtubule binding	over-represented	0.000200504	2.38477	9	hsa-miR-93-5p; hsa-miR-192-5p; hsa-miR-16-5p; hsa-miR-106b-5p; hsa-miR-17-5p; hsa-miR-20a-5p; hsa-miR-30a-5p; hsa-miR-155-5p; hsa-miR-215-5p
Gene Ontology (miRWalk)	GO0031093 platelet alpha granule lumen	over-represented	0.000200504	2.38477	9	hsa-miR-93-5p; hsa-miR-192-5p; hsa-miR-16-5p; hsa-miR-106b-5p; hsa-miR-17-5p; hsa-miR-20a-5p; hsa-miR-30a-5p; hsa-miR-155-5p; hsa-miR-20b-5p
Gene Ontology (miRWalk)	GO0003697 single stranded dna binding	over-represented	0.000214261	2.40625	9	hsa-miR-93-5p; hsa-miR-192-5p; hsa-miR-16-5p; hsa-miR-106b-5p; hsa-miR-17-5p; hsa-miR-20a-5p; hsa-miR-30a-5p; hsa-miR-155-5p; hsa-miR-215-5p
Gene Ontology (miRWalk)	GO0007243 intracellular protein kinase cascade	over-represented	0.000214261	2.40625	9	hsa-miR-93-5p; hsa-miR-192-5p; hsa-miR-16-5p; hsa-miR-106b-5p; hsa-miR-17-5p; hsa-miR-20a-5p; hsa-miR-30a-5p; hsa-miR-155-5p; hsa-miR-215-5p
Gene Ontology (miRWalk)	GO0061418 regulation of transcription from rna polymerase ii promoter in response to hypoxia	over-represented	0.000214261	2.40625	9	hsa-miR-93-5p; hsa-miR-192-5p; hsa-miR-16-5p; hsa-miR-106b-5p; hsa-miR-17-5p; hsa-miR-20a-5p; hsa-miR-155-5p; hsa-miR-20b-5p; hsa-miR-215-5p
Gene Ontology (miRWalk)	GO0001658 branching involved in ureteric bud morphogenesis	over-represented	0.000220788	2.42773	9	hsa-miR-93-5p; hsa-miR-192-5p; hsa-miR-16-5p; hsa-miR-106b-5p; hsa-miR-17-5p; hsa-miR-20a-5p; hsa-miR-30a-5p; hsa-miR-155-5p; hsa-miR-215-5p
Gene Ontology (miRWalk)	GO0006950 response to stress	over-represented	0.000220788	2.42773	9	hsa-miR-93-5p; hsa-miR-192-5p; hsa-miR-16-5p; hsa-miR-106b-5p; hsa-miR-17-5p; hsa-miR-20a-5p; hsa-miR-30a-5p; hsa-miR-155-5p; hsa-miR-215-5p
Gene Ontology (miRWalk)	GO0016337 cell cell adhesion	over-represented	0.000220788	2.42773	9	hsa-miR-93-5p; hsa-miR-192-5p; hsa-miR-16-5p; hsa-miR-106b-5p; hsa-miR-17-5p; hsa-miR-20a-5p; hsa-miR-30a-5p; hsa-miR-155-5p; hsa-miR-215-5p
Gene Ontology (miRWalk)	GO0030521 androgen receptor signaling pathway	over-represented	0.000220788	2.42773	9	hsa-miR-93-5p; hsa-miR-192-5p; hsa-miR-16-5p; hsa-miR-106b-5p; hsa-miR-17-5p; hsa-miR-20a-5p; hsa-miR-30a-5p; hsa-miR-155-5p; hsa-miR-215-5p
Gene Ontology (miRWalk)	GO0005764 lysosome	over-represented	0.00023342	2.44922	9	hsa-miR-93-5p; hsa-miR-192-5p; hsa-miR-16-5p; hsa-miR-106b-5p; hsa-miR-17-5p; hsa-miR-20a-5p; hsa-miR-30a-5p; hsa-miR-155-5p; hsa-miR-215-5p
Gene Ontology (miRWalk)	GO0006184 gtp catabolic process	over-represented	0.00023342	2.44922	9	hsa-miR-93-5p; hsa-miR-192-5p; hsa-miR-16-5p; hsa-miR-106b-5p; hsa-miR-17-5p; hsa-miR-20a-5p; hsa-miR-30a-5p; hsa-miR-155-5p; hsa-miR-215-5p
Gene Ontology (miRWalk)	GO0060021 palate development	over-represented	0.00023342	2.44922	9	hsa-miR-93-5p; hsa-miR-192-5p; hsa-miR-16-5p; hsa-miR-106b-5p; hsa-miR-17-5p; hsa-miR-20a-5p; hsa-miR-30a-5p; hsa-miR-155-5p; hsa-miR-215-5p
Gene Ontology (miRWalk)	GO0000216 m g1 transition of mitotic cell cycle	over-represented	0.000245543	2.4707	9	hsa-miR-93-5p; hsa-miR-192-5p; hsa-miR-16-5p; hsa-miR-106b-5p; hsa-miR-17-5p; hsa-miR-20a-5p; hsa-miR-30a-5p; hsa-miR-155-5p; hsa-miR-215-5p
Gene Ontology (miRWalk)	GO0001570 vasculogenesis	over-represented	0.000245543	2.4707	9	hsa-miR-93-5p; hsa-miR-192-5p; hsa-miR-16-5p; hsa-miR-106b-5p; hsa-miR-17-5p; hsa-miR-20a-5p; hsa-miR-155-5p; hsa-miR-20b-5p; hsa-miR-215-5p
Gene Ontology (miRWalk)	GO0001836 release of cytochrome c from mitochondria	over-represented	0.000245543	2.4707	9	hsa-miR-93-5p; hsa-miR-192-5p; hsa-miR-16-5p; hsa-miR-106b-5p; hsa-miR-17-5p; hsa-miR-20a-5p; hsa-miR-30a-5p; hsa-miR-155-5p; hsa-miR-215-5p
Gene Ontology (miRWalk)	GO0032868 response to insulin stimulus	over-represented	0.000245543	2.4707	9	hsa-miR-93-5p; hsa-miR-192-5p; hsa-miR-16-5p; hsa-miR-106b-5p; hsa-miR-17-5p; hsa-miR-20a-5p; hsa-miR-155-5p; hsa-miR-519d-3p; hsa-miR-215-5p
Gene Ontology (miRWalk)	GO0005200 structural constituent of cytoskeleton	over-represented	0.000271994	2.51367	9	hsa-miR-93-5p; hsa-miR-192-5p; hsa-miR-16-5p; hsa-miR-106b-5p; hsa-miR-17-5p; hsa-miR-20a-5p; hsa-miR-30a-5p; hsa-miR-155-5p; hsa-miR-215-5p
Gene Ontology (miRWalk)	GO0051439 regulation of ubiquitin protein ligase activity involved in mitotic cell cycle	over-represented	0.000271994	2.51367	9	hsa-miR-93-5p; hsa-miR-192-5p; hsa-miR-16-5p; hsa-miR-106b-5p; hsa-miR-17-5p; hsa-miR-20a-5p; hsa-miR-30a-5p; hsa-miR-155-5p; hsa-miR-215-5p
Gene Ontology (miRWalk)	GO0051592 response to calcium ion	over-represented	0.000271994	2.51367	9	hsa-miR-93-5p; hsa-miR-192-5p; hsa-miR-16-5p; hsa-miR-106b-5p; hsa-miR-17-5p; hsa-miR-20a-5p; hsa-miR-30a-5p; hsa-miR-155-5p; hsa-miR-215-5p
Gene Ontology (miRWalk)	GO0009887 organ morphogenesis	over-represented	0.000290623	2.53516	9	hsa-miR-93-5p; hsa-miR-192-5p; hsa-miR-16-5p; hsa-miR-17-5p; hsa-miR-20a-5p; hsa-miR-30a-5p; hsa-miR-155-5p; hsa-miR-20b-5p; hsa-miR-215-5p
Gene Ontology (miRWalk)	GO0033554 cellular response to stress	over-represented	0.000290623	2.53516	9	hsa-miR-93-5p; hsa-miR-192-5p; hsa-miR-16-5p; hsa-miR-106b-5p; hsa-miR-17-5p; hsa-miR-20a-5p; hsa-miR-155-5p; hsa-miR-20b-5p; hsa-miR-215-5p
Gene Ontology (miRWalk)	GO0006112 energy reserve metabolic process	over-represented	0.00030098	2.55664	9	hsa-miR-93-5p; hsa-miR-192-5p; hsa-miR-16-5p; hsa-miR-106b-5p; hsa-miR-17-5p; hsa-miR-20a-5p; hsa-miR-30a-5p; hsa-miR-155-5p; hsa-miR-215-5p
Gene Ontology (miRWalk)	GO0006897 endocytosis	over-represented	0.00030098	2.55664	9	hsa-miR-93-5p; hsa-miR-192-5p; hsa-miR-16-5p; hsa-miR-106b-5p; hsa-miR-17-5p; hsa-miR-20a-5p; hsa-miR-30a-5p; hsa-miR-155-5p; hsa-miR-215-5p
Gene Ontology (miRWalk)	GO0006919 activation of cysteine type endopeptidase activity involved in apoptotic process	over-represented	0.00030098	2.55664	9	hsa-miR-93-5p; hsa-miR-192-5p; hsa-miR-16-5p; hsa-miR-17-5p; hsa-miR-20a-5p; hsa-miR-30a-5p; hsa-miR-155-5p; hsa-miR-20b-5p; hsa-miR-215-5p
Gene Ontology (miRWalk)	GO0016887 atpase activity	over-represented	0.00030098	2.55664	9	hsa-miR-93-5p; hsa-miR-192-5p; hsa-miR-16-5p; hsa-miR-106b-5p; hsa-miR-17-5p; hsa-miR-20a-5p; hsa-miR-30a-5p; hsa-miR-155-5p; hsa-miR-215-5p
Gene Ontology (miRWalk)	GO0031145 anaphase promoting complex dependent proteasomal ubiquitin dependent protein catabolic process	over-represented	0.00030098	2.55664	9	hsa-miR-93-5p; hsa-miR-192-5p; hsa-miR-16-5p; hsa-miR-106b-5p; hsa-miR-17-5p; hsa-miR-20a-5p; hsa-miR-30a-5p; hsa-miR-155-5p; hsa-miR-215-5p
Gene Ontology (miRWalk)	GO0009791 post embryonic development	over-represented	0.000317343	2.57812	9	hsa-miR-93-5p; hsa-miR-192-5p; hsa-miR-16-5p; hsa-miR-106b-5p; hsa-miR-17-5p; hsa-miR-20a-5p; hsa-miR-30a-5p; hsa-miR-155-5p; hsa-miR-215-5p
Gene Ontology (miRWalk)	GO0016044 cellular membrane organization	over-represented	0.000317343	2.57812	9	hsa-miR-93-5p; hsa-miR-192-5p; hsa-miR-16-5p; hsa-miR-106b-5p; hsa-miR-17-5p; hsa-miR-20a-5p; hsa-miR-30a-5p; hsa-miR-155-5p; hsa-miR-215-5p
Gene Ontology (miRWalk)	GO0051403 stress activated mapk cascade	over-represented	0.000317343	2.57812	9	hsa-miR-93-5p; hsa-miR-192-5p; hsa-miR-16-5p; hsa-miR-106b-5p; hsa-miR-17-5p; hsa-miR-20a-5p; hsa-miR-30a-5p; hsa-miR-155-5p; hsa-miR-215-5p
Gene Ontology (miRWalk)	GO0005938 cell cortex	over-represented	0.000333579	2.59961	9	hsa-miR-93-5p; hsa-miR-192-5p; hsa-miR-16-5p; hsa-miR-106b-5p; hsa-miR-17-5p; hsa-miR-20a-5p; hsa-miR-30a-5p; hsa-miR-155-5p; hsa-miR-215-5p
Gene Ontology (miRWalk)	GO0017124 sh3 domain binding	over-represented	0.000333579	2.59961	9	hsa-miR-93-5p; hsa-miR-192-5p; hsa-miR-16-5p; hsa-miR-106b-5p; hsa-miR-17-5p; hsa-miR-20a-5p; hsa-miR-30a-5p; hsa-miR-155-5p; hsa-miR-215-5p
Gene Ontology (miRWalk)	GO0034641 cellular nitrogen compound metabolic process	over-represented	0.000333579	2.59961	9	hsa-miR-93-5p; hsa-miR-192-5p; hsa-miR-16-5p; hsa-miR-106b-5p; hsa-miR-17-5p; hsa-miR-20a-5p; hsa-miR-30a-5p; hsa-miR-155-5p; hsa-miR-215-5p
Gene Ontology (miRWalk)	GO0051056 regulation of small gtpase mediated signal transduction	over-represented	0.000333579	2.59961	9	hsa-miR-93-5p; hsa-miR-192-5p; hsa-miR-16-5p; hsa-miR-106b-5p; hsa-miR-17-5p; hsa-miR-20a-5p; hsa-miR-30a-5p; hsa-miR-155-5p; hsa-miR-215-5p
Gene Ontology (miRWalk)	GO0006338 chromatin remodeling	over-represented	0.000353554	2.62109	9	hsa-miR-93-5p; hsa-miR-192-5p; hsa-miR-16-5p; hsa-miR-106b-5p; hsa-miR-17-5p; hsa-miR-20a-5p; hsa-miR-30a-5p; hsa-miR-155-5p; hsa-miR-215-5p
Gene Ontology (miRWalk)	GO0030496 midbody	over-represented	0.000353554	2.62109	9	hsa-miR-93-5p; hsa-miR-192-5p; hsa-miR-16-5p; hsa-miR-106b-5p; hsa-miR-17-5p; hsa-miR-20a-5p; hsa-miR-30a-5p; hsa-miR-155-5p; hsa-miR-215-5p
Gene Ontology (miRWalk)	GO0071013 catalytic step 2 spliceosome	over-represented	0.000353554	2.62109	9	hsa-miR-93-5p; hsa-miR-192-5p; hsa-miR-16-5p; hsa-miR-106b-5p; hsa-miR-17-5p; hsa-miR-20a-5p; hsa-miR-30a-5p; hsa-miR-155-5p; hsa-miR-215-5p
Gene Ontology (miRWalk)	GO0009790 embryo development	over-represented	0.000367611	2.64258	9	hsa-miR-93-5p; hsa-miR-192-5p; hsa-miR-16-5p; hsa-miR-106b-5p; hsa-miR-17-5p; hsa-miR-20a-5p; hsa-miR-30a-5p; hsa-miR-155-5p; hsa-miR-215-5p
Gene Ontology (miRWalk)	GO0006886 intracellular protein transport	over-represented	0.000383805	2.66406	9	hsa-miR-93-5p; hsa-miR-192-5p; hsa-miR-16-5p; hsa-miR-106b-5p; hsa-miR-17-5p; hsa-miR-20a-5p; hsa-miR-30a-5p; hsa-miR-155-5p; hsa-miR-215-5p
Gene Ontology (miRWalk)	GO0050900 leukocyte migration	over-represented	0.000383805	2.66406	9	hsa-miR-93-5p; hsa-miR-192-5p; hsa-miR-16-5p; hsa-miR-106b-5p; hsa-miR-17-5p; hsa-miR-20a-5p; hsa-miR-30a-5p; hsa-miR-155-5p; hsa-miR-215-5p
Gene Ontology (miRWalk)	GO0030425 dendrite	over-represented	0.000403865	2.68555	9	hsa-miR-93-5p; hsa-miR-192-5p; hsa-miR-16-5p; hsa-miR-106b-5p; hsa-miR-17-5p; hsa-miR-20a-5p; hsa-miR-30a-5p; hsa-miR-155-5p; hsa-miR-215-5p
Gene Ontology (miRWalk)	GO0006417 regulation of translation	over-represented	0.000429203	2.70703	9	hsa-miR-93-5p; hsa-miR-192-5p; hsa-miR-16-5p; hsa-miR-106b-5p; hsa-miR-17-5p; hsa-miR-20a-5p; hsa-miR-30a-5p; hsa-miR-155-5p; hsa-miR-215-5p
Gene Ontology (miRWalk)	GO0003676 nucleic acid binding	over-represented	0.00047341	2.75	9	hsa-miR-93-5p; hsa-miR-192-5p; hsa-miR-16-5p; hsa-miR-106b-5p; hsa-miR-17-5p; hsa-miR-20a-5p; hsa-miR-30a-5p; hsa-miR-155-5p; hsa-miR-215-5p
Gene Ontology (miRWalk)	GO0016568 chromatin modification	over-represented	0.00047341	2.75	9	hsa-miR-93-5p; hsa-miR-192-5p; hsa-miR-16-5p; hsa-miR-106b-5p; hsa-miR-17-5p; hsa-miR-20a-5p; hsa-miR-30a-5p; hsa-miR-155-5p; hsa-miR-215-5p
Gene Ontology (miRWalk)	GO0048146 positive regulation of fibroblast proliferation	over-represented	0.000498363	2.77148	9	hsa-miR-93-5p; hsa-miR-16-5p; hsa-miR-106b-5p; hsa-miR-17-5p; hsa-miR-20a-5p; hsa-miR-30a-5p; hsa-miR-155-5p; hsa-miR-519d-3p; hsa-miR-20b-5p
Gene Ontology (miRWalk)	GO0002756 myd88 independent toll like receptor signaling pathway	over-represented	0.000525876	2.79297	9	hsa-miR-93-5p; hsa-miR-192-5p; hsa-miR-16-5p; hsa-miR-106b-5p; hsa-miR-17-5p; hsa-miR-20a-5p; hsa-miR-30a-5p; hsa-miR-155-5p; hsa-miR-215-5p
Gene Ontology (miRWalk)	GO0003705 rna polymerase ii distal enhancer sequence specific dna binding transcription factor activity	over-represented	0.000525876	2.79297	9	hsa-miR-93-5p; hsa-miR-192-5p; hsa-miR-16-5p; hsa-miR-106b-5p; hsa-miR-20a-5p; hsa-miR-30a-5p; hsa-miR-155-5p; hsa-miR-20b-5p; hsa-miR-215-5p
Gene Ontology (miRWalk)	GO0005215 transporter activity	over-represented	0.000525876	2.79297	9	hsa-miR-93-5p; hsa-miR-192-5p; hsa-miR-16-5p; hsa-miR-106b-5p; hsa-miR-17-5p; hsa-miR-20a-5p; hsa-miR-30a-5p; hsa-miR-155-5p; hsa-miR-215-5p
Gene Ontology (miRWalk)	GO0034138 toll like receptor 3 signaling pathway	over-represented	0.000525876	2.79297	9	hsa-miR-93-5p; hsa-miR-192-5p; hsa-miR-16-5p; hsa-miR-106b-5p; hsa-miR-17-5p; hsa-miR-20a-5p; hsa-miR-30a-5p; hsa-miR-155-5p; hsa-miR-215-5p
Gene Ontology (miRWalk)	GO0035666 trif dependent toll like receptor signaling pathway	over-represented	0.000525876	2.79297	9	hsa-miR-93-5p; hsa-miR-192-5p; hsa-miR-16-5p; hsa-miR-106b-5p; hsa-miR-17-5p; hsa-miR-20a-5p; hsa-miR-30a-5p; hsa-miR-155-5p; hsa-miR-215-5p
Gene Ontology (miRWalk)	GO0051402 neuron apoptotic process	over-represented	0.000525876	2.79297	9	hsa-miR-93-5p; hsa-miR-192-5p; hsa-miR-16-5p; hsa-miR-106b-5p; hsa-miR-17-5p; hsa-miR-20a-5p; hsa-miR-30a-5p; hsa-miR-155-5p; hsa-miR-215-5p
Gene Ontology (miRWalk)	GO0006511 ubiquitin dependent protein catabolic process	over-represented	0.000551562	2.81445	9	hsa-miR-93-5p; hsa-miR-192-5p; hsa-miR-16-5p; hsa-miR-106b-5p; hsa-miR-17-5p; hsa-miR-20a-5p; hsa-miR-30a-5p; hsa-miR-155-5p; hsa-miR-215-5p
Gene Ontology (miRWalk)	GO0045121 membrane raft	over-represented	0.000551562	2.81445	9	hsa-miR-93-5p; hsa-miR-192-5p; hsa-miR-16-5p; hsa-miR-106b-5p; hsa-miR-17-5p; hsa-miR-20a-5p; hsa-miR-30a-5p; hsa-miR-155-5p; hsa-miR-215-5p
Gene Ontology (miRWalk)	GO0002224 toll like receptor signaling pathway	over-represented	0.000595607	2.85742	9	hsa-miR-93-5p; hsa-miR-192-5p; hsa-miR-16-5p; hsa-miR-106b-5p; hsa-miR-17-5p; hsa-miR-20a-5p; hsa-miR-30a-5p; hsa-miR-155-5p; hsa-miR-215-5p
Gene Ontology (miRWalk)	GO0034130 toll like receptor 1 signaling pathway	over-represented	0.000595607	2.85742	9	hsa-miR-93-5p; hsa-miR-192-5p; hsa-miR-16-5p; hsa-miR-106b-5p; hsa-miR-17-5p; hsa-miR-20a-5p; hsa-miR-30a-5p; hsa-miR-155-5p; hsa-miR-215-5p
Gene Ontology (miRWalk)	GO0034134 toll like receptor 2 signaling pathway	over-represented	0.000595607	2.85742	9	hsa-miR-93-5p; hsa-miR-192-5p; hsa-miR-16-5p; hsa-miR-106b-5p; hsa-miR-17-5p; hsa-miR-20a-5p; hsa-miR-30a-5p; hsa-miR-155-5p; hsa-miR-215-5p
Gene Ontology (miRWalk)	GO0006810 transport	over-represented	0.000622216	2.87891	9	hsa-miR-93-5p; hsa-miR-192-5p; hsa-miR-16-5p; hsa-miR-106b-5p; hsa-miR-17-5p; hsa-miR-20a-5p; hsa-miR-30a-5p; hsa-miR-155-5p; hsa-miR-215-5p
Gene Ontology (miRWalk)	GO0032403 protein complex binding	over-represented	0.000622216	2.87891	9	hsa-miR-93-5p; hsa-miR-192-5p; hsa-miR-16-5p; hsa-miR-106b-5p; hsa-miR-17-5p; hsa-miR-20a-5p; hsa-miR-30a-5p; hsa-miR-155-5p; hsa-miR-215-5p
Gene Ontology (miRWalk)	GO0043627 response to estrogen stimulus	over-represented	0.000622216	2.87891	9	hsa-miR-93-5p; hsa-miR-192-5p; hsa-miR-16-5p; hsa-miR-106b-5p; hsa-miR-17-5p; hsa-miR-20a-5p; hsa-miR-155-5p; hsa-miR-20b-5p; hsa-miR-215-5p
Gene Ontology (miRWalk)	GO0005769 early endosome	over-represented	0.000655726	2.90039	9	hsa-miR-93-5p; hsa-miR-192-5p; hsa-miR-16-5p; hsa-miR-106b-5p; hsa-miR-17-5p; hsa-miR-20a-5p; hsa-miR-30a-5p; hsa-miR-155-5p; hsa-miR-215-5p
Gene Ontology (miRWalk)	GO0008063 toll signaling pathway	over-represented	0.000655726	2.90039	9	hsa-miR-93-5p; hsa-miR-192-5p; hsa-miR-16-5p; hsa-miR-106b-5p; hsa-miR-17-5p; hsa-miR-20a-5p; hsa-miR-30a-5p; hsa-miR-155-5p; hsa-miR-215-5p
Gene Ontology (miRWalk)	GO0030036 actin cytoskeleton organization	over-represented	0.000655726	2.90039	9	hsa-miR-93-5p; hsa-miR-192-5p; hsa-miR-16-5p; hsa-miR-106b-5p; hsa-miR-17-5p; hsa-miR-20a-5p; hsa-miR-30a-5p; hsa-miR-155-5p; hsa-miR-215-5p
Gene Ontology (miRWalk)	GO0034142 toll like receptor 4 signaling pathway	over-represented	0.000655726	2.90039	9	hsa-miR-93-5p; hsa-miR-192-5p; hsa-miR-16-5p; hsa-miR-106b-5p; hsa-miR-17-5p; hsa-miR-20a-5p; hsa-miR-30a-5p; hsa-miR-155-5p; hsa-miR-215-5p
Gene Ontology (miRWalk)	GO0002755 myd88 dependent toll like receptor signaling pathway	over-represented	0.000684641	2.92188	9	hsa-miR-93-5p; hsa-miR-192-5p; hsa-miR-16-5p; hsa-miR-106b-5p; hsa-miR-17-5p; hsa-miR-20a-5p; hsa-miR-30a-5p; hsa-miR-155-5p; hsa-miR-215-5p
Gene Ontology (miRWalk)	GO0006461 protein complex assembly	over-represented	0.000684641	2.92188	9	hsa-miR-93-5p; hsa-miR-192-5p; hsa-miR-16-5p; hsa-miR-106b-5p; hsa-miR-17-5p; hsa-miR-20a-5p; hsa-miR-30a-5p; hsa-miR-155-5p; hsa-miR-215-5p
Gene Ontology (miRWalk)	GO0007569 cell aging	over-represented	0.000684641	2.92188	9	hsa-miR-93-5p; hsa-miR-192-5p; hsa-miR-16-5p; hsa-miR-106b-5p; hsa-miR-17-5p; hsa-miR-20a-5p; hsa-miR-30a-5p; hsa-miR-155-5p; hsa-miR-215-5p
Gene Ontology (miRWalk)	GO0010008 endosome membrane	over-represented	0.000684641	2.92188	9	hsa-miR-93-5p; hsa-miR-192-5p; hsa-miR-16-5p; hsa-miR-106b-5p; hsa-miR-17-5p; hsa-miR-20a-5p; hsa-miR-30a-5p; hsa-miR-155-5p; hsa-miR-215-5p
Gene Ontology (miRWalk)	GO0051082 unfolded protein binding	over-represented	0.000684641	2.92188	9	hsa-miR-93-5p; hsa-miR-192-5p; hsa-miR-16-5p; hsa-miR-106b-5p; hsa-miR-17-5p; hsa-miR-20a-5p; hsa-miR-30a-5p; hsa-miR-155-5p; hsa-miR-215-5p
Gene Ontology (miRWalk)	GO0045471 response to ethanol	over-represented	0.000706456	2.94336	9	hsa-miR-93-5p; hsa-miR-192-5p; hsa-miR-16-5p; hsa-miR-106b-5p; hsa-miR-17-5p; hsa-miR-20a-5p; hsa-miR-155-5p; hsa-miR-20b-5p; hsa-miR-215-5p
Gene Ontology (miRWalk)	GO0051726 regulation of cell cycle	over-represented	0.000706456	2.94336	9	hsa-miR-93-5p; hsa-miR-192-5p; hsa-miR-16-5p; hsa-miR-106b-5p; hsa-miR-17-5p; hsa-miR-20a-5p; hsa-miR-30a-5p; hsa-miR-155-5p; hsa-miR-215-5p
Gene Ontology (miRWalk)	GO0004713 protein tyrosine kinase activity	over-represented	0.000747986	2.96484	9	hsa-miR-93-5p; hsa-miR-192-5p; hsa-miR-16-5p; hsa-miR-106b-5p; hsa-miR-17-5p; hsa-miR-20a-5p; hsa-miR-30a-5p; hsa-miR-155-5p; hsa-miR-215-5p
Gene Ontology (miRWalk)	GO0018105 peptidyl serine phosphorylation	over-represented	0.000747986	2.96484	9	hsa-miR-93-5p; hsa-miR-192-5p; hsa-miR-16-5p; hsa-miR-17-5p; hsa-miR-20a-5p; hsa-miR-30a-5p; hsa-miR-155-5p; hsa-miR-20b-5p; hsa-miR-215-5p
Gene Ontology (miRWalk)	GO0043123 positive regulation of i kappab kinase nf kappab cascade	over-represented	0.000747986	2.96484	9	hsa-miR-93-5p; hsa-miR-192-5p; hsa-miR-16-5p; hsa-miR-106b-5p; hsa-miR-17-5p; hsa-miR-20a-5p; hsa-miR-30a-5p; hsa-miR-155-5p; hsa-miR-215-5p
Gene Ontology (miRWalk)	GO0004872 receptor activity	over-represented	0.000772907	2.98633	9	hsa-miR-93-5p; hsa-miR-192-5p; hsa-miR-16-5p; hsa-miR-106b-5p; hsa-miR-17-5p; hsa-miR-20a-5p; hsa-miR-30a-5p; hsa-miR-155-5p; hsa-miR-215-5p
Gene Ontology (miRWalk)	GO0005198 structural molecule activity	over-represented	0.000772907	2.98633	9	hsa-miR-93-5p; hsa-miR-192-5p; hsa-miR-16-5p; hsa-miR-106b-5p; hsa-miR-17-5p; hsa-miR-20a-5p; hsa-miR-30a-5p; hsa-miR-155-5p; hsa-miR-215-5p
Gene Ontology (miRWalk)	GO0006954 inflammatory response	over-represented	0.000816396	3.00781	9	hsa-miR-93-5p; hsa-miR-192-5p; hsa-miR-16-5p; hsa-miR-106b-5p; hsa-miR-17-5p; hsa-miR-20a-5p; hsa-miR-30a-5p; hsa-miR-155-5p; hsa-miR-215-5p
Gene Ontology (miRWalk)	GO0006006 glucose metabolic process	over-represented	0.000853345	3.0293	9	hsa-miR-93-5p; hsa-miR-192-5p; hsa-miR-16-5p; hsa-miR-106b-5p; hsa-miR-17-5p; hsa-miR-20a-5p; hsa-miR-30a-5p; hsa-miR-155-5p; hsa-miR-215-5p
Gene Ontology (miRWalk)	GO0030424 axon	over-represented	0.000853345	3.0293	9	hsa-miR-93-5p; hsa-miR-192-5p; hsa-miR-16-5p; hsa-miR-106b-5p; hsa-miR-17-5p; hsa-miR-20a-5p; hsa-miR-30a-5p; hsa-miR-155-5p; hsa-miR-215-5p
Gene Ontology (miRWalk)	GO0000209 protein polyubiquitination	over-represented	0.000887328	3.05078	9	hsa-miR-93-5p; hsa-miR-192-5p; hsa-miR-16-5p; hsa-miR-106b-5p; hsa-miR-17-5p; hsa-miR-20a-5p; hsa-miR-30a-5p; hsa-miR-155-5p; hsa-miR-215-5p
Gene Ontology (miRWalk)	GO0005925 focal adhesion	over-represented	0.000887328	3.05078	9	hsa-miR-93-5p; hsa-miR-192-5p; hsa-miR-16-5p; hsa-miR-106b-5p; hsa-miR-17-5p; hsa-miR-20a-5p; hsa-miR-30a-5p; hsa-miR-155-5p; hsa-miR-215-5p
Gene Ontology (miRWalk)	GO0035556 intracellular signal transduction	over-represented	0.000887328	3.05078	9	hsa-miR-93-5p; hsa-miR-192-5p; hsa-miR-16-5p; hsa-miR-106b-5p; hsa-miR-17-5p; hsa-miR-20a-5p; hsa-miR-30a-5p; hsa-miR-155-5p; hsa-miR-215-5p
Gene Ontology (miRWalk)	GO0008219 cell death	over-represented	0.000934529	3.07227	9	hsa-miR-93-5p; hsa-miR-192-5p; hsa-miR-16-5p; hsa-miR-106b-5p; hsa-miR-17-5p; hsa-miR-20a-5p; hsa-miR-30a-5p; hsa-miR-155-5p; hsa-miR-215-5p
Gene Ontology (miRWalk)	GO0006260 dna replication	over-represented	0.000969071	3.09375	9	hsa-miR-93-5p; hsa-miR-192-5p; hsa-miR-16-5p; hsa-miR-106b-5p; hsa-miR-17-5p; hsa-miR-20a-5p; hsa-miR-30a-5p; hsa-miR-155-5p; hsa-miR-215-5p
Gene Ontology (miRWalk)	GO0006508 proteolysis	over-represented	0.000969071	3.09375	9	hsa-miR-93-5p; hsa-miR-192-5p; hsa-miR-16-5p; hsa-miR-106b-5p; hsa-miR-17-5p; hsa-miR-20a-5p; hsa-miR-30a-5p; hsa-miR-155-5p; hsa-miR-215-5p
Gene Ontology (miRWalk)	GO0006955 immune response	over-represented	0.000969071	3.09375	9	hsa-miR-93-5p; hsa-miR-192-5p; hsa-miR-16-5p; hsa-miR-106b-5p; hsa-miR-17-5p; hsa-miR-20a-5p; hsa-miR-30a-5p; hsa-miR-155-5p; hsa-miR-215-5p
Gene Ontology (miRWalk)	GO0042470 melanosome	over-represented	0.000969071	3.09375	9	hsa-miR-93-5p; hsa-miR-192-5p; hsa-miR-16-5p; hsa-miR-106b-5p; hsa-miR-17-5p; hsa-miR-20a-5p; hsa-miR-30a-5p; hsa-miR-155-5p; hsa-miR-215-5p
Gene Ontology (miRWalk)	GO0005743 mitochondrial inner membrane	over-represented	0.00105991	3.13672	9	hsa-miR-93-5p; hsa-miR-192-5p; hsa-miR-16-5p; hsa-miR-106b-5p; hsa-miR-17-5p; hsa-miR-20a-5p; hsa-miR-30a-5p; hsa-miR-155-5p; hsa-miR-215-5p
Gene Ontology (miRWalk)	GO0047485 protein n terminus binding	over-represented	0.00105991	3.13672	9	hsa-miR-93-5p; hsa-miR-192-5p; hsa-miR-16-5p; hsa-miR-106b-5p; hsa-miR-17-5p; hsa-miR-20a-5p; hsa-miR-30a-5p; hsa-miR-155-5p; hsa-miR-215-5p
Gene Ontology (miRWalk)	GO0000790 nuclear chromatin	over-represented	0.00116168	3.17969	9	hsa-miR-93-5p; hsa-miR-192-5p; hsa-miR-16-5p; hsa-miR-106b-5p; hsa-miR-17-5p; hsa-miR-20a-5p; hsa-miR-30a-5p; hsa-miR-155-5p; hsa-miR-215-5p
Gene Ontology (miRWalk)	GO0006397 mrna processing	over-represented	0.00116168	3.17969	9	hsa-miR-93-5p; hsa-miR-192-5p; hsa-miR-16-5p; hsa-miR-106b-5p; hsa-miR-17-5p; hsa-miR-20a-5p; hsa-miR-30a-5p; hsa-miR-155-5p; hsa-miR-215-5p
Gene Ontology (miRWalk)	GO0015630 microtubule cytoskeleton	over-represented	0.00116168	3.17969	9	hsa-miR-93-5p; hsa-miR-192-5p; hsa-miR-16-5p; hsa-miR-106b-5p; hsa-miR-17-5p; hsa-miR-20a-5p; hsa-miR-30a-5p; hsa-miR-155-5p; hsa-miR-215-5p
Gene Ontology (miRWalk)	GO0000785 chromatin	over-represented	0.00120153	3.20117	9	hsa-miR-93-5p; hsa-miR-192-5p; hsa-miR-16-5p; hsa-miR-106b-5p; hsa-miR-17-5p; hsa-miR-20a-5p; hsa-miR-30a-5p; hsa-miR-155-5p; hsa-miR-215-5p
Gene Ontology (miRWalk)	GO0002576 platelet degranulation	over-represented	0.00120153	3.20117	9	hsa-miR-93-5p; hsa-miR-192-5p; hsa-miR-16-5p; hsa-miR-106b-5p; hsa-miR-17-5p; hsa-miR-20a-5p; hsa-miR-30a-5p; hsa-miR-155-5p; hsa-miR-20b-5p
Gene Ontology (miRWalk)	GO0005819 spindle	over-represented	0.00131773	3.24414	9	hsa-miR-93-5p; hsa-miR-192-5p; hsa-miR-16-5p; hsa-miR-106b-5p; hsa-miR-17-5p; hsa-miR-20a-5p; hsa-miR-30a-5p; hsa-miR-155-5p; hsa-miR-215-5p
Gene Ontology (miRWalk)	GO0007420 brain development	over-represented	0.00131773	3.24414	9	hsa-miR-93-5p; hsa-miR-192-5p; hsa-miR-16-5p; hsa-miR-106b-5p; hsa-miR-17-5p; hsa-miR-20a-5p; hsa-miR-30a-5p; hsa-miR-155-5p; hsa-miR-215-5p
Gene Ontology (miRWalk)	GO0042127 regulation of cell proliferation	over-represented	0.00131773	3.24414	9	hsa-miR-93-5p; hsa-miR-192-5p; hsa-miR-16-5p; hsa-miR-106b-5p; hsa-miR-17-5p; hsa-miR-20a-5p; hsa-miR-30a-5p; hsa-miR-155-5p; hsa-miR-215-5p
Gene Ontology (miRWalk)	GO0001889 liver development	over-represented	0.00136668	3.26562	9	hsa-miR-93-5p; hsa-miR-192-5p; hsa-miR-16-5p; hsa-miR-106b-5p; hsa-miR-17-5p; hsa-miR-20a-5p; hsa-miR-30a-5p; hsa-miR-155-5p; hsa-miR-215-5p
Gene Ontology (miRWalk)	GO0003735 structural constituent of ribosome	over-represented	0.00156706	3.33008	9	hsa-miR-93-5p; hsa-miR-192-5p; hsa-miR-16-5p; hsa-miR-106b-5p; hsa-miR-17-5p; hsa-miR-20a-5p; hsa-miR-30a-5p; hsa-miR-155-5p; hsa-miR-215-5p
Gene Ontology (miRWalk)	GO0000184 nuclear transcribed mrna catabolic process nonsense mediated decay	over-represented	0.00161398	3.35156	9	hsa-miR-93-5p; hsa-miR-192-5p; hsa-miR-16-5p; hsa-miR-106b-5p; hsa-miR-17-5p; hsa-miR-20a-5p; hsa-miR-30a-5p; hsa-miR-155-5p; hsa-miR-215-5p
Gene Ontology (miRWalk)	GO0001934 positive regulation of protein phosphorylation	over-represented	0.00161398	3.35156	9	hsa-miR-93-5p; hsa-miR-192-5p; hsa-miR-16-5p; hsa-miR-106b-5p; hsa-miR-17-5p; hsa-miR-20a-5p; hsa-miR-155-5p; hsa-miR-20b-5p; hsa-miR-215-5p
Gene Ontology (miRWalk)	GO0016607 nuclear speck	over-represented	0.00161398	3.35156	9	hsa-miR-93-5p; hsa-miR-192-5p; hsa-miR-16-5p; hsa-miR-106b-5p; hsa-miR-17-5p; hsa-miR-20a-5p; hsa-miR-30a-5p; hsa-miR-155-5p; hsa-miR-215-5p
Gene Ontology (miRWalk)	GO0006614 srp dependent cotranslational protein targeting to membrane	over-represented	0.00167589	3.37305	9	hsa-miR-93-5p; hsa-miR-192-5p; hsa-miR-16-5p; hsa-miR-106b-5p; hsa-miR-17-5p; hsa-miR-20a-5p; hsa-miR-30a-5p; hsa-miR-155-5p; hsa-miR-215-5p
Gene Ontology (miRWalk)	GO0003714 transcription corepressor activity	over-represented	0.00183896	3.41602	9	hsa-miR-93-5p; hsa-miR-192-5p; hsa-miR-16-5p; hsa-miR-106b-5p; hsa-miR-17-5p; hsa-miR-20a-5p; hsa-miR-30a-5p; hsa-miR-155-5p; hsa-miR-215-5p
Gene Ontology (miRWalk)	GO0043025 neuronal cell body	over-represented	0.00190519	3.4375	9	hsa-miR-93-5p; hsa-miR-192-5p; hsa-miR-16-5p; hsa-miR-106b-5p; hsa-miR-17-5p; hsa-miR-20a-5p; hsa-miR-30a-5p; hsa-miR-155-5p; hsa-miR-215-5p
Gene Ontology (miRWalk)	GO0007283 spermatogenesis	over-represented	0.00199651	3.45898	9	hsa-miR-93-5p; hsa-miR-192-5p; hsa-miR-16-5p; hsa-miR-106b-5p; hsa-miR-17-5p; hsa-miR-20a-5p; hsa-miR-30a-5p; hsa-miR-155-5p; hsa-miR-215-5p
Gene Ontology (miRWalk)	GO0015031 protein transport	over-represented	0.00199651	3.45898	9	hsa-miR-93-5p; hsa-miR-192-5p; hsa-miR-16-5p; hsa-miR-106b-5p; hsa-miR-17-5p; hsa-miR-20a-5p; hsa-miR-30a-5p; hsa-miR-155-5p; hsa-miR-215-5p
Gene Ontology (miRWalk)	GO0000398 mrna splicing via spliceosome	over-represented	0.00209271	3.48047	9	hsa-miR-93-5p; hsa-miR-192-5p; hsa-miR-16-5p; hsa-miR-106b-5p; hsa-miR-17-5p; hsa-miR-20a-5p; hsa-miR-30a-5p; hsa-miR-155-5p; hsa-miR-215-5p
Gene Ontology (miRWalk)	GO0005102 receptor binding	over-represented	0.0021427	3.50195	9	hsa-miR-93-5p; hsa-miR-192-5p; hsa-miR-16-5p; hsa-miR-106b-5p; hsa-miR-17-5p; hsa-miR-20a-5p; hsa-miR-30a-5p; hsa-miR-155-5p; hsa-miR-215-5p
Gene Ontology (miRWalk)	GO0003690 double stranded dna binding	over-represented	0.00224061	3.52344	9	hsa-miR-93-5p; hsa-miR-192-5p; hsa-miR-16-5p; hsa-miR-106b-5p; hsa-miR-17-5p; hsa-miR-20a-5p; hsa-miR-30a-5p; hsa-miR-155-5p; hsa-miR-215-5p
Gene Ontology (miRWalk)	GO0042981 regulation of apoptotic process	over-represented	0.00224061	3.52344	9	hsa-miR-93-5p; hsa-miR-192-5p; hsa-miR-16-5p; hsa-miR-106b-5p; hsa-miR-17-5p; hsa-miR-20a-5p; hsa-miR-30a-5p; hsa-miR-155-5p; hsa-miR-215-5p
Gene Ontology (miRWalk)	GO0005874 microtubule	over-represented	0.00235559	3.54492	9	hsa-miR-93-5p; hsa-miR-192-5p; hsa-miR-16-5p; hsa-miR-106b-5p; hsa-miR-17-5p; hsa-miR-20a-5p; hsa-miR-30a-5p; hsa-miR-155-5p; hsa-miR-215-5p
Gene Ontology (miRWalk)	GO0006413 translational initiation	over-represented	0.00235559	3.54492	9	hsa-miR-93-5p; hsa-miR-192-5p; hsa-miR-16-5p; hsa-miR-106b-5p; hsa-miR-17-5p; hsa-miR-20a-5p; hsa-miR-30a-5p; hsa-miR-155-5p; hsa-miR-215-5p
Gene Ontology (miRWalk)	GO0003779 actin binding	over-represented	0.00244838	3.56641	9	hsa-miR-93-5p; hsa-miR-192-5p; hsa-miR-16-5p; hsa-miR-106b-5p; hsa-miR-17-5p; hsa-miR-20a-5p; hsa-miR-30a-5p; hsa-miR-155-5p; hsa-miR-215-5p
Gene Ontology (miRWalk)	GO0030529 ribonucleoprotein complex	over-represented	0.00244838	3.56641	9	hsa-miR-93-5p; hsa-miR-192-5p; hsa-miR-16-5p; hsa-miR-106b-5p; hsa-miR-17-5p; hsa-miR-20a-5p; hsa-miR-30a-5p; hsa-miR-155-5p; hsa-miR-215-5p
Gene Ontology (miRWalk)	GO0055085 transmembrane transport	over-represented	0.00244838	3.56641	9	hsa-miR-93-5p; hsa-miR-192-5p; hsa-miR-16-5p; hsa-miR-106b-5p; hsa-miR-17-5p; hsa-miR-20a-5p; hsa-miR-30a-5p; hsa-miR-155-5p; hsa-miR-215-5p
Gene Ontology (miRWalk)	GO0005759 mitochondrial matrix	over-represented	0.00254431	3.58789	9	hsa-miR-93-5p; hsa-miR-192-5p; hsa-miR-16-5p; hsa-miR-106b-5p; hsa-miR-17-5p; hsa-miR-20a-5p; hsa-miR-30a-5p; hsa-miR-155-5p; hsa-miR-215-5p
Gene Ontology (miRWalk)	GO0005975 carbohydrate metabolic process	over-represented	0.00274149	3.63086	9	hsa-miR-93-5p; hsa-miR-192-5p; hsa-miR-16-5p; hsa-miR-106b-5p; hsa-miR-17-5p; hsa-miR-20a-5p; hsa-miR-30a-5p; hsa-miR-155-5p; hsa-miR-215-5p
Gene Ontology (miRWalk)	GO0007067 mitosis	over-represented	0.00274149	3.63086	9	hsa-miR-93-5p; hsa-miR-192-5p; hsa-miR-16-5p; hsa-miR-106b-5p; hsa-miR-17-5p; hsa-miR-20a-5p; hsa-miR-30a-5p; hsa-miR-155-5p; hsa-miR-215-5p
Gene Ontology (miRWalk)	GO0031965 nuclear membrane	over-represented	0.00274149	3.63086	9	hsa-miR-93-5p; hsa-miR-192-5p; hsa-miR-16-5p; hsa-miR-106b-5p; hsa-miR-17-5p; hsa-miR-20a-5p; hsa-miR-30a-5p; hsa-miR-155-5p; hsa-miR-215-5p
Gene Ontology (miRWalk)	GO0007264 small gtpase mediated signal transduction	over-represented	0.00283973	3.65234	9	hsa-miR-93-5p; hsa-miR-192-5p; hsa-miR-16-5p; hsa-miR-106b-5p; hsa-miR-17-5p; hsa-miR-20a-5p; hsa-miR-30a-5p; hsa-miR-155-5p; hsa-miR-215-5p
Gene Ontology (miRWalk)	GO0008380 rna splicing	over-represented	0.00321132	3.7168	9	hsa-miR-93-5p; hsa-miR-192-5p; hsa-miR-16-5p; hsa-miR-106b-5p; hsa-miR-17-5p; hsa-miR-20a-5p; hsa-miR-30a-5p; hsa-miR-155-5p; hsa-miR-215-5p
Gene Ontology (miRWalk)	GO0003924 gtpase activity	over-represented	0.00335404	3.73828	9	hsa-miR-93-5p; hsa-miR-192-5p; hsa-miR-16-5p; hsa-miR-106b-5p; hsa-miR-17-5p; hsa-miR-20a-5p; hsa-miR-30a-5p; hsa-miR-155-5p; hsa-miR-215-5p
Gene Ontology (miRWalk)	GO0006281 dna repair	over-represented	0.00345322	3.75977	9	hsa-miR-93-5p; hsa-miR-192-5p; hsa-miR-16-5p; hsa-miR-106b-5p; hsa-miR-17-5p; hsa-miR-20a-5p; hsa-miR-30a-5p; hsa-miR-155-5p; hsa-miR-215-5p
Gene Ontology (miRWalk)	GO0008286 insulin receptor signaling pathway	over-represented	0.00372687	3.80273	9	hsa-miR-93-5p; hsa-miR-192-5p; hsa-miR-16-5p; hsa-miR-106b-5p; hsa-miR-17-5p; hsa-miR-20a-5p; hsa-miR-30a-5p; hsa-miR-155-5p; hsa-miR-215-5p
Gene Ontology (miRWalk)	GO0046777 protein autophosphorylation	over-represented	0.00372687	3.80273	9	hsa-miR-93-5p; hsa-miR-192-5p; hsa-miR-16-5p; hsa-miR-17-5p; hsa-miR-20a-5p; hsa-miR-30a-5p; hsa-miR-155-5p; hsa-miR-20b-5p; hsa-miR-215-5p
Gene Ontology (miRWalk)	GO0003713 transcription coactivator activity	over-represented	0.0040472	3.8457	9	hsa-miR-93-5p; hsa-miR-192-5p; hsa-miR-16-5p; hsa-miR-106b-5p; hsa-miR-17-5p; hsa-miR-20a-5p; hsa-miR-30a-5p; hsa-miR-155-5p; hsa-miR-215-5p
Gene Ontology (miRWalk)	GO0005813 centrosome	over-represented	0.0040472	3.8457	9	hsa-miR-93-5p; hsa-miR-192-5p; hsa-miR-16-5p; hsa-miR-106b-5p; hsa-miR-17-5p; hsa-miR-20a-5p; hsa-miR-30a-5p; hsa-miR-155-5p; hsa-miR-215-5p
Gene Ontology (miRWalk)	GO0007049 cell cycle	over-represented	0.00469407	3.93164	9	hsa-miR-93-5p; hsa-miR-192-5p; hsa-miR-16-5p; hsa-miR-106b-5p; hsa-miR-17-5p; hsa-miR-20a-5p; hsa-miR-30a-5p; hsa-miR-155-5p; hsa-miR-215-5p
Gene Ontology (miRWalk)	GO0043234 protein complex	over-represented	0.00469407	3.93164	9	hsa-miR-93-5p; hsa-miR-192-5p; hsa-miR-16-5p; hsa-miR-106b-5p; hsa-miR-17-5p; hsa-miR-20a-5p; hsa-miR-30a-5p; hsa-miR-155-5p; hsa-miR-215-5p
Gene Ontology (miRWalk)	GO0007275 multicellular organismal development	over-represented	0.00519511	3.99609	9	hsa-miR-93-5p; hsa-miR-192-5p; hsa-miR-16-5p; hsa-miR-106b-5p; hsa-miR-17-5p; hsa-miR-20a-5p; hsa-miR-30a-5p; hsa-miR-155-5p; hsa-miR-215-5p
Gene Ontology (miRWalk)	GO0005525 gtp binding	over-represented	0.00585889	4.06055	9	hsa-miR-93-5p; hsa-miR-192-5p; hsa-miR-16-5p; hsa-miR-106b-5p; hsa-miR-17-5p; hsa-miR-20a-5p; hsa-miR-30a-5p; hsa-miR-155-5p; hsa-miR-215-5p
Gene Ontology (miRWalk)	GO0006412 translation	over-represented	0.00585889	4.06055	9	hsa-miR-93-5p; hsa-miR-192-5p; hsa-miR-16-5p; hsa-miR-106b-5p; hsa-miR-17-5p; hsa-miR-20a-5p; hsa-miR-30a-5p; hsa-miR-155-5p; hsa-miR-215-5p
Gene Ontology (miRWalk)	GO0000139 golgi membrane	over-represented	0.00651982	4.125	9	hsa-miR-93-5p; hsa-miR-192-5p; hsa-miR-16-5p; hsa-miR-106b-5p; hsa-miR-17-5p; hsa-miR-20a-5p; hsa-miR-30a-5p; hsa-miR-155-5p; hsa-miR-215-5p
Gene Ontology (miRWalk)	GO0043065 positive regulation of apoptotic process	over-represented	0.00679071	4.14648	9	hsa-miR-93-5p; hsa-miR-192-5p; hsa-miR-16-5p; hsa-miR-106b-5p; hsa-miR-17-5p; hsa-miR-20a-5p; hsa-miR-30a-5p; hsa-miR-155-5p; hsa-miR-215-5p
Gene Ontology (miRWalk)	GO0016032 viral reproduction	over-represented	0.00802731	4.25391	9	hsa-miR-93-5p; hsa-miR-192-5p; hsa-miR-16-5p; hsa-miR-106b-5p; hsa-miR-17-5p; hsa-miR-20a-5p; hsa-miR-30a-5p; hsa-miR-155-5p; hsa-miR-215-5p
Gene Ontology (miRWalk)	GO0006366 transcription from rna polymerase ii promoter	over-represented	0.00819081	4.27539	9	hsa-miR-93-5p; hsa-miR-192-5p; hsa-miR-16-5p; hsa-miR-106b-5p; hsa-miR-17-5p; hsa-miR-20a-5p; hsa-miR-30a-5p; hsa-miR-155-5p; hsa-miR-215-5p
Gene Ontology (miRWalk)	GO0016071 mrna metabolic process	over-represented	0.00819081	4.27539	9	hsa-miR-93-5p; hsa-miR-192-5p; hsa-miR-16-5p; hsa-miR-106b-5p; hsa-miR-17-5p; hsa-miR-20a-5p; hsa-miR-30a-5p; hsa-miR-155-5p; hsa-miR-215-5p
Gene Ontology (miRWalk)	GO0051301 cell division	over-represented	0.00885691	4.31836	9	hsa-miR-93-5p; hsa-miR-192-5p; hsa-miR-16-5p; hsa-miR-106b-5p; hsa-miR-17-5p; hsa-miR-20a-5p; hsa-miR-30a-5p; hsa-miR-155-5p; hsa-miR-215-5p
Gene Ontology (miRWalk)	GO0043231 intracellular membrane bounded organelle	over-represented	0.0105413	4.42578	9	hsa-miR-93-5p; hsa-miR-192-5p; hsa-miR-16-5p; hsa-miR-106b-5p; hsa-miR-17-5p; hsa-miR-20a-5p; hsa-miR-30a-5p; hsa-miR-155-5p; hsa-miR-215-5p
Gene Ontology (miRWalk)	GO0005783 endoplasmic reticulum	over-represented	0.0110619	4.46875	9	hsa-miR-93-5p; hsa-miR-192-5p; hsa-miR-16-5p; hsa-miR-106b-5p; hsa-miR-17-5p; hsa-miR-20a-5p; hsa-miR-30a-5p; hsa-miR-155-5p; hsa-miR-215-5p
Gene Ontology (miRWalk)	GO0016070 rna metabolic process	over-represented	0.0118839	4.51172	9	hsa-miR-93-5p; hsa-miR-192-5p; hsa-miR-16-5p; hsa-miR-106b-5p; hsa-miR-17-5p; hsa-miR-20a-5p; hsa-miR-30a-5p; hsa-miR-155-5p; hsa-miR-215-5p
Gene Ontology (miRWalk)	GO0005789 endoplasmic reticulum membrane	over-represented	0.013149	4.57617	9	hsa-miR-93-5p; hsa-miR-192-5p; hsa-miR-16-5p; hsa-miR-106b-5p; hsa-miR-17-5p; hsa-miR-20a-5p; hsa-miR-30a-5p; hsa-miR-155-5p; hsa-miR-215-5p
Gene Ontology (miRWalk)	GO0007411 axon guidance	over-represented	0.0140272	4.61914	9	hsa-miR-93-5p; hsa-miR-192-5p; hsa-miR-16-5p; hsa-miR-106b-5p; hsa-miR-17-5p; hsa-miR-20a-5p; hsa-miR-30a-5p; hsa-miR-155-5p; hsa-miR-215-5p
Gene Ontology (miRWalk)	GO0048471 perinuclear region of cytoplasm	over-represented	0.0140272	4.61914	9	hsa-miR-93-5p; hsa-miR-192-5p; hsa-miR-16-5p; hsa-miR-106b-5p; hsa-miR-17-5p; hsa-miR-20a-5p; hsa-miR-30a-5p; hsa-miR-155-5p; hsa-miR-215-5p
Gene Ontology (miRWalk)	GO0003723 rna binding	over-represented	0.0238777	5.00586	9	hsa-miR-93-5p; hsa-miR-192-5p; hsa-miR-16-5p; hsa-miR-106b-5p; hsa-miR-17-5p; hsa-miR-20a-5p; hsa-miR-30a-5p; hsa-miR-155-5p; hsa-miR-215-5p
