# Supplementary material for: Chronic Voluntary Ethanol Drinking in Cynomolgus Macaques Elicits Gene Expression Changes in Prefrontal Cortical Area 46
Source: Alcohol Clin Exp Res. 2020 Jan 25;44(2):470–8. doi: 10.1111/acer.14259 (PMC7018568; doi:10.1111/acer.14259)
Supplement: Supplementary file 4 — Table S4. Transcription Factors Associated with Alcohol affected Genes. [file ACER-44-470-s004.xlsx]

## Sheet: UP-reg TRANSFAC_and_JASPAR_PWMs
Term	Overlap	P-value	Adjusted P-value	Z-score	Combined Score	Genes
JUND (human)	80/1380	6.86362e-10	1.92868e-07	-1.76711	37.2854	PCSK1;SCOC;CHIC1;TNFAIP6;GOLT1B;HHIP;ELAVL4;HTR2C;RORB;JRKL;NR3C1;LIPA;ELAVL2;ZDBF2;LRRTM3;CA2;B3GALT2;FGFR1OP2;AP1S2;SOSTDC1;GNPNAT1;TMED7;CCDC39;CADPS2;SLC38A1;POSTN;ANKRD46;EED;ETV1;GTPBP8;THAP2;GABRG2;PJA2;IFT81;RUFY3;MNS1;BCAT1;CCDC152;SHC4;MTMR2;KLHL14;KCNA3;PPM1K;SLAIN1;TMEM70;RPAP3;TTBK2;FLRT3;CLCA2;BEND4;TSPAN2;CHML;CEPT1;LRRC8B;EIF4E;PMS1;GABRA1;SLC14A1;IL33;LRRN3;BDNF;KRR1;MCF2;GFPT1;T…
MYB (human)	76/1409	4.25901e-08	5.98391e-06	-1.74779	29.6628	AMD1;GPR22;ELAVL4;RORB;NR3C1;BMI1;PHF6;LIPA;ZDBF2;FAM134B;PCLO;PPIP5K2;OTUD6B;KIAA0895;SLC25A40;GNPNAT1;ENPP4;BBS7;NBN;PRKACB;EDIL3;SLC25A46;POSTN;MBNL2;EED;PABPC5;STX7;DNAJB14;ETV1;ZBTB33;ASPN;PJA2;CRISPLD1;TMEM33;CTXN2;DGKH;ATL2;MOSPD2;AKAP7;PHYHIPL;MRPS30;HSD11B1;FXR1;UGT8;CAND1;STAMBPL1;DNAJB4;SLITRK4;TAF1A;SMNDC1;MAP9;LGI1;GABRA1;SYT4;LRRN3;BDNF;MCF2;GPR52;NAP1L2;TUBE1;NMBR;ABCA8;SULF1;OXR1;…
POU1F1 (human)	70/1408	3.01623e-06	0.00028252	-1.7199	21.8625	SCOC;FAM13C;GPR22;ELAVL4;SNX10;RORB;NR3C1;RXFP1;ZDHHC2;PCLO;PPIP5K2;B3GALT2;RNF19A;SOSTDC1;BBS7;NBN;TMED7;PRKACB;SLC25A46;EPHA5;POSTN;GLCE;PABPC5;ETV1;PEX2;RSBN1;ASPN;OLFM3;NME7;MED21;CDH10;KIAA1456;PPIG;CTXN3;DGKH;UBA6;AKAP7;MRPS30;PCDH18;UGT8;FLRT3;DNAJB4;SLITRK4;SPOCK3;CLCA2;SPP1;BEND4;SLC17A6;CHML;CEPT1;FILIP1L;GABRA1;ZRANB2;LRRN3;BDNF;GABRA4;EYA4;SLC4A10;NAP1L3;NAP1L2;ESRRG;RAB27B;NMBR;OXR1;…
TBP (human)	104/2486	2.59696e-05	0.00182436	-1.56635	16.5385	FAM13C;GPATCH2;PLOD2;LIPA;ABHD13;FPGT;RNF19A;KIAA0895;NBN;PRKACB;SLC25A46;CADPS2;CSNK1G3;POSTN;EPHA7;MBNL2;ARL15;GTPBP8;FAM91A1;DKK1;THAP2;GABRG2;ARMC1;CRISPLD1;RNF128;LIX1;RUFY3;CTXN3;CCDC82;SHC4;ATP6V1A;PEX11A;PHYHIPL;SLAIN1;PCDH18;HSPH1;G3BP2;MAP9;SOCS5;OSBPL8;SLC14A1;ANKRD29;ZRANB2;BDNF;PCDH20;GFPT1;SLC4A10;ESRRG;FAM199X;NMBR;PLCH1;ZNF654;USPL1;AMD1;GPR22;ELAVL4;CYR61;ELAVL2;PCLO;SNAPC1;ZNF80…
HNF1B (human)	10/90	0.000231633	0.0130178	-2.04535	17.1203	GABRA1;KITLG;OLFM3;RNF128;LIX1;SPP1;BRIX1;FAM98A;CTXN3;INTS8
CBEPB (human)	102/2598	0.000356524	0.0166972	-1.58203	12.5599	SCARB2;SCOC;TMEM200A;NAB1;UBE2D1;RORB;MANEA;TMEM144;FAM134B;RNF19A;PRKACB;EPHA7;STX7;VASH2;LIFR;GTPBP8;ZBTB33;ZNF14;ERMN;GABRG2;GPRIN3;PREPL;THAP5;CRISPLD1;CTXN3;CCDC152;DGKH;PCDH18;RPAP3;RASGRP3;HSD11B1;UGT8;CLCA2;TSPAN2;LONRF1;SLC14A1;LRRN3;BDNF;SLC4A10;ESRRG;LNPEP;ABCA8;DCLK1;PLCH1;ZNF654;GPR22;ELAVL4;SNX10;BMI1;ELAVL2;EEA1;ZNF800;EDIL3;TMED5;NKX3-1;ELOVL4;ETV1;PEX2;WNT16;TMEM33;PEX3;TMEM106B;…

## Sheet: DN-reg TRANSFAC_and_JASPAR_PWMs
	Term	Overlap	P-value	Adjusted P-value	Z-score	Combined Score	Genes
Group A	KLF11 (human)	103/1388	2.10795e-14	6.53466e-12	-1.75259	55.1898	PNMT;SPON2;FCGBP;SPI1;PLXND1;LST1;IFI30;ENO3;BZRAP1;TMEM88;SLC12A7;SLC16A3;SOX7;BHLHA15;SULT2B1;SIGIRR;THEG;ASPHD1;KCNQ1;HHIPL1;PRKD2;ELMO3;MYL9;EXD3;ITPR3;PRDM12;MEFV;SBNO2;TERT;LCN15;KIAA1522;KCNN1;TNFRSF14;JAG2;GSDMD;TGFB1;ZG16B;ARHGAP27;AZU1;GGN;COL1A1;CXCL12;BCL3;ITGA11;FXYD5;TGFBI;FERMT3;B4GALT2;PRR5;ACVRL1;COL18A1;PRR7;TINAGL1;SERPINA1;ITGB2;ATP2A3;LSP1;TCIRG1;GLI1;THBD;PSTPIP1;DBP;PSD4;PR…
	KLF4 (human)	104/1485	6.10812e-13	9.46759e-11	-1.70967	48.0827	PNMT;SPON2;FCGBP;SPI1;PLXND1;LST1;IFI30;ENO3;BZRAP1;TMEM88;SLC12A7;SLC16A3;SOX7;BHLHA15;SULT2B1;SIGIRR;THEG;ACAP1;ASPHD1;KCNQ1;HHIPL1;PRKD2;ELMO3;MYL9;EXD3;ITPR3;PRDM12;MEFV;SBNO2;TERT;LCN15;KIAA1522;KCNN1;TNFRSF14;JAG2;GSDMD;TGFB1;ZG16B;ARHGAP27;AZU1;GGN;COL1A1;CXCL12;BCL3;ITGA11;FXYD5;TGFBI;FERMT3;B4GALT2;PRR5;ACVRL1;COL18A1;PRR7;TINAGL1;SERPINA1;ITGB2;ATP2A3;LSP1;TCIRG1;GLI1;THBD;PSTPIP1;DBP;P…
	ZNF148 (human)	104/1591	3.88251e-11	4.01193e-09	-1.71075	41.0101	PNMT;SPON2;FCGBP;SPI1;PLXND1;AVIL;LST1;IFI30;ENO3;HTR6;BZRAP1;TMEM88;SLC12A7;SLC16A3;SOX7;EPHB4;SLC11A1;TPM2;BHLHA15;SIGIRR;THEG;ASPHD1;KCNQ1;PRKD2;ELMO3;PTPRCAP;MYL9;EXD3;ITPR3;PRDM12;MEFV;CNN2;SBNO2;TERT;LCN15;PRDM16;KIAA1522;KCNN1;TNFRSF14;JAG2;GSDMD;TGFB1;ZG16B;VASN;GGN;COL1A1;CXCL12;BCL3;ITGA11;FXYD5;TGFBI;FERMT3;B4GALT2;PRR5;ACVRL1;COL18A1;PRR7;TINAGL1;ITGB2;FHL3;CTSW;LSP1;TCIRG1;GLI1;THBD;…
	CACYBP (human)	91/1350	1.61575e-10	1.25221e-08	-1.71651	38.7005	PNMT;DENND1C;SPON2;FCGBP;PRR7;TNFRSF6B;SPI1;TGFB1I1;ITGB2;ATP2A3;FHL3;ICAM3;CTSW;LSP1;TCIRG1;IFI30;THBD;PSTPIP1;PSD4;PRX;STAB1;CA4;TBC1D10C;CA7;FAM53A;SLC12A7;ABCD1;SLC16A3;CD177;PTGIS;ARHGEF15;TPM2;PLEKHG5;BHLHA15;TMEM80;SIGIRR;THEG;TYROBP;ASPHD1;KCNQ1;COL6A2;SLC29A4;PRKD2;ELMO3;PTPRCAP;BIRC7;EGFL8;ENG;LRRC56;KRT80;LTK;SELPLG;UNC93B1;ADCY4;RASAL1;SBSN;LTC4S;FBLN2;TSPAN32;BEGAIN;GNA15;SBNO2;DHRSX…
Group B	MZF1 (human)	79/1389	3.332e-06	0.000172153	-1.67141	21.0798	ACVRL1;FCN1;FCGBP;CD164L2;TINAGL1;ITGB2;LST1;ATP2A3;FHL3;GLI1;ENO3;MEOX1;DUSP13;ELK3;ARHGAP4;SOX18;PALM;STAB1;CA4;CD37;FAM53A;SLC12A7;SLC16A3;PTGIS;PLEKHG2;TPM2;PLEKHG5;SH2D3C;TMEM80;LAT2;SULT2B1;HCK;MYL7;ASPHD1;KCNQ1;COL6A2;PRKD2;ADAM8;BIRC7;RGR;S100A8;CFD;TAGLN;AKNA;RASAL1;PRAM1;PLAC8;CLEC3B;DHRSX;BGLAP;TMEM204;SH3BP2;MYH11;ZNF467;HES4;JAG2;GSDMD;SEMA4A;PNPLA7;APOBR;NBEAL2;ARHGAP27;VASN;COL1A1;…
	SNAI1 (human)	78/1428	1.65045e-05	0.000568489	-1.69298	18.6429	FCGBP;COL18A1;CD164L2;PLVAP;TNFRSF6B;SERPINA1;LSP1;ITGAL;CD3E;TRIOBP;RINL;DBP;SLCO2B1;STAB1;RAC2;CD37;FAM53A;SLC12A7;JAK3;SLC16A3;IL6R;ATHL1;NFAM1;AGTRAP;FLT3LG;IL16;LSR;TNFRSF1B;TMEM80;FGR;LAT2;SULT2B1;PTP4A3;BCAM;MFNG;KCNQ1;COL6A2;NINJ1;SLC29A4;PRKD2;ADAM8;BIRC7;PTGES;TLR2;LTK;CLDND2;EXD3;UNC93B1;LTBP4;PRAM1;PIK3R5;PLAC8;GNA15;GALR3;SH3BP2;FAM180B;OTOF;FLNA;TNFRSF14;NCKAP1L;GSDMD;RCVRN;NOS3;GCG…
	SNAI2 (human)	78/1428	1.65045e-05	0.000568489	-1.67978	18.4976	FCGBP;COL18A1;CD164L2;PLVAP;TNFRSF6B;SERPINA1;LSP1;ITGAL;CD3E;TRIOBP;RINL;DBP;SLCO2B1;STAB1;RAC2;CD37;FAM53A;SLC12A7;JAK3;SLC16A3;IL6R;ATHL1;NFAM1;AGTRAP;FLT3LG;IL16;LSR;TNFRSF1B;TMEM80;FGR;LAT2;SULT2B1;PTP4A3;BCAM;MFNG;KCNQ1;COL6A2;NINJ1;SLC29A4;PRKD2;ADAM8;BIRC7;PTGES;TLR2;LTK;CLDND2;EXD3;UNC93B1;LTBP4;PRAM1;PIK3R5;PLAC8;GNA15;GALR3;SH3BP2;FAM180B;OTOF;FLNA;TNFRSF14;NCKAP1L;GSDMD;RCVRN;NOS3;GCG…
	TCF3 (human)	78/1428	1.65045e-05	0.000568489	-1.66695	18.3562	FCGBP;COL18A1;CD164L2;PLVAP;TNFRSF6B;SERPINA1;LSP1;ITGAL;CD3E;TRIOBP;RINL;DBP;SLCO2B1;STAB1;RAC2;CD37;FAM53A;SLC12A7;JAK3;SLC16A3;IL6R;ATHL1;NFAM1;AGTRAP;FLT3LG;IL16;LSR;TNFRSF1B;TMEM80;FGR;LAT2;SULT2B1;PTP4A3;BCAM;MFNG;KCNQ1;COL6A2;NINJ1;SLC29A4;PRKD2;ADAM8;BIRC7;PTGES;TLR2;LTK;CLDND2;EXD3;UNC93B1;LTBP4;PRAM1;PIK3R5;PLAC8;GNA15;GALR3;SH3BP2;FAM180B;OTOF;FLNA;TNFRSF14;NCKAP1L;GSDMD;RCVRN;NOS3;GCG…
	NFE2 (human)	127/2681	3.74607e-05	0.00116128	-1.52249	15.5176	PNMT;FCGBP;TNFRSF6B;NCF1;GMFG;SLA;ENO3;BZRAP1;TUBB6;RINL;TMEM88;SLCO2B1;SLC16A8;SLC12A7;SLC16A3;SOX7;MFSD2A;CD177;SP110;NANOS3;BHLHA15;TMEM80;SULT2B1;SIGIRR;TYROBP;MYL7;MFNG;KCNQ1;NINJ1;PRKD2;RIN1;S100A9;PTGES;IDO1;EXD3;FBLN2;NPAS1;AGER;PIK3R5;SOCS3;GALR3;LCN15;PRDM16;SLC19A3;TNFRSF14;SLC15A3;GSDMD;GDF1;GRIN2C;HSPA12B;VASN;NFATC4;GGN;ARHGAP33;COL1A1;CXCL12;BCL3;ALPL;FXYD5;TGFBI;PRRT4;MYD88;SLC2A4…
	IKZF1 (human)	73/1373	7.45116e-05	0.00209987	-1.62433	15.4385	PRR5;DENND1C;TNFRSF6B;GMFG;TGFB1I1;ITGB2;FHL3;ICAM3;CTSW;DUSP13;VMO1;C1QTNF1;FCGRT;HYAL1;TBC1D10C;CA7;CD37;CAMP;EPHB4;SEMA6B;FCER1G;ARHGEF15;SP110;SLC11A1;PLEKHG5;NANOS3;SH2D3C;EMP3;TMEM173;VAV1;FGR;LAT2;SULT2B1;ACAP1;SLC7A7;CRISPLD2;SLC29A4;ITGA7;ENG;PTGES;KRT80;CLDND2;SELPLG;IGSF6;NR1I3;USHBP1;C5AR1;VWCE;WDR62;SBSN;MEFV;PRAM1;PIK3R5;CNN2;GALR3;KIAA1522;FAM180B;FLNA;APOE;CENPT;TIE1;F12;SIGLEC11;…
	ELF3 (human)	76/1488	0.000187437	0.00484213	-1.58899	13.6368	TTC25;ACVRL1;COL18A1;TINAGL1;SERPINA1;SPI1;PLXND1;TGFB1I1;DOCK8;NCF4;ITGB2;TCIRG1;PEAR1;DUSP13;TRIOBP;CASP8;DBP;RAC2;ABCD1;SLC16A3;FCER1G;TRIM63;SP110;SH2D3C;BGN;AGTRAP;FLT3LG;GMIP;TMEM80;RGMA;SIGIRR;TYROBP;NPEPL1;CLPS;ASPHD1;S100A9;ZFPM1;ENG;PTGES;IGSF6;STXBP2;ADCY4;CSF2RB;DENND3;ITPR3;VWCE;SEMA3F;AGER;RASIP1;PIK3R5;NEURL1B;THPO;TMEM204;SH3BP2;TNFRSF14;MYH11;SLC15A3;SEMA4A;SLC37A2;NOS3;ZG16B;TRE…
	SREBF2 (human)	70/1361	0.000278835	0.00664915	-1.60768	13.1587	PNMT;SPON2;FCGBP;COL18A1;IFITM1;TINAGL1;ITGAM;TNFRSF6B;SERPINA1;ITGB2;LST1;CTSS;PLB1;THBD;PSD4;CA7;CD37;SLC16A3;NFAM1;DDX11;SH2D3C;AGTRAP;UTF1;VAV1;RGMA;SIGIRR;BACE2;BCAM;MYL7;ACAP1;KCNQ1;ELMO3;ENG;CLDND2;CHRNA2;STXBP2;PRDM12;CFP;LTC4S;RASAL3;FBLN2;PRAM1;TSPAN32;DDN;PLAC8;C3;DHRSX;UCP2;CDH22;PRDM16;SLC19A3;OTOF;TNFRSF14;TP53I11;GSDMD;OSGIN1;STAC3;APOBR;FBXL16;SMAD6;KY;GZMM;CD4;ARHGAP30;BCL3;CD248…
	KLF13 (human)	72/1453	0.000656421	0.014535	-1.5627	11.4526	B4GALT2;FCGBP;CD164L2;TINAGL1;SPI1;ITGB2;DYSF;ICAM3;CTSW;LSP1;MEOX1;DUSP13;TRIOBP;PRSS21;PSTPIP1;SLCO2B1;RAC2;CA7;EMILIN2;LGALS9;ABCD1;SLC16A3;ATHL1;PTGIS;SH2D3C;USP2;ZDHHC12;TMEM80;THEG;ACAP1;MFNG;KCNQ1;SLC29A4;TAGLN2;PRKD2;ADAM8;ELMO3;MYL9;ENG;CFD;CLDND2;TAGLN;UNC93B1;PTAFR;CABP5;KLK5;ITPR3;WDR62;SBSN;PIK3R5;SBNO2;DHRSX;SH3BP2;OTOF;GSG1L;KCNN1;ZNF467;GSDMD;TM4SF18;TGFB1;PNPLA7;TIE1;GCGR;MX2;DEF…
	SP1 (human)	69/1406	0.00109677	0.0226665	-1.58515	10.8034	B4GALT2;PNMT;PRR5;COL18A1;PRR7;PLXND1;TONSL;LSP1;ENO3;LIMD2;MMP25;DBP;SOX18;TMEM88;PALM;FAM53A;CIC;SLC12A7;ABCD1;SLC16A3;SOX7;ATHL1;GP1BB;TPM2;PLEKHG5;KCNK13;BHLHA15;UTF1;RGMA;THEG;BACE2;ASPHD1;KCNQ1;IRF1;EIF4E1B;SLC29A4;ZFPM1;LRRC56;MEGF6;LTBP4;DENND3;SEMA3F;NPAS1;FAM129B;BEGAIN;TYMP;PDZD4;THPO;PRDM16;SH3BP2;CCR10;HES4;PNPLA7;WNT7B;CBX2;NFATC1;FBXL16;SMAD6;GRIN2C;HSPA12B;NFATC4;GGN;TBX2;BCL3;NOX…

## Sheet: Group 1 - 149 genes 
149 genes		GO Term	Description	P-value	FDR q-value	Enrichment	N	B	n	b	Genes
PNMT		PROCESS
SPON2		GO:0007155	cell adhesion	7.94e-10	1.15e-05	3.8	12297	612	148	28	[LIMS2 - lim and senescent cell antigen-like domains 2, STAB1 - stabilin 1, ICAM3 - intercellular adhesion molecule 3, COL18A1 - collagen, type xviii, alpha 1, PSTPIP1 - proline-serine-threonine phosphatase interacting protein 1, TSPAN32 - tetraspanin 32, CXCL12 - chemokine (c-x-c motif) ligand 12, GP1BB - glycoprotein ib (platelet), beta polypeptide, WNT7B - wingless-type mmtv integration site f…
FCGBP		GO:0022610	biological adhesion	9.2e-10	6.68e-06	3.78	12297	616	148	28	[LIMS2 - lim and senescent cell antigen-like domains 2, STAB1 - stabilin 1, ICAM3 - intercellular adhesion molecule 3, COL18A1 - collagen, type xviii, alpha 1, PSTPIP1 - proline-serine-threonine phosphatase interacting protein 1, TSPAN32 - tetraspanin 32, CXCL12 - chemokine (c-x-c motif) ligand 12, GP1BB - glycoprotein ib (platelet), beta polypeptide, WNT7B - wingless-type mmtv integration site f…
SPI1		GO:0006952	defense response	5.37e-09	2.6e-05	3.72	12297	580	148	26	[LSP1 - lymphocyte-specific protein 1, STAB1 - stabilin 1, TYROBP - tyro protein tyrosine kinase binding protein, UNC93B1 - unc-93 homolog b1 (c. elegans), NLRC5 - nlr family, card domain containing 5, PSTPIP1 - proline-serine-threonine phosphatase interacting protein 1, CXCL12 - chemokine (c-x-c motif) ligand 12, TSPAN32 - tetraspanin 32, AZU1 - azurocidin 1, SLC11A1 - solute carrier family 11 (…
IFI30		GO:0006955	immune response	1.57e-08	5.71e-05	4.12	12297	444	148	22	[LAT2 - linker for activation of t cells family, member 2, TGFB1 - transforming growth factor, beta 1, TYROBP - tyro protein tyrosine kinase binding protein, TNFRSF14 - tumor necrosis factor receptor superfamily, member 14, NLRC5 - nlr family, card domain containing 5, UNC93B1 - unc-93 homolog b1 (c. elegans), LST1 - leukocyte specific transcript 1, CTSW - cathepsin w, C1QC - complement component…
SLC12A7		GO:0002376	immune system process	2.34e-07	0.000681	2.38	12297	1326	148	38	[TBC1D10C - tbc1 domain family, member 10c, SBNO2 - strawberry notch homolog 2 (drosophila), TYROBP - tyro protein tyrosine kinase binding protein, ICAM3 - intercellular adhesion molecule 3, UNC93B1 - unc-93 homolog b1 (c. elegans), NLRC5 - nlr family, card domain containing 5, LST1 - leukocyte specific transcript 1, PSTPIP1 - proline-serine-threonine phosphatase interacting protein 1, CXCL12 - c…
SLC16A3		GO:0001775	cell activation	7.41e-07	0.00179	2.99	12297	694	148	25	[TBC1D10C - tbc1 domain family, member 10c, SBNO2 - strawberry notch homolog 2 (drosophila), TYROBP - tyro protein tyrosine kinase binding protein, AZU1 - azurocidin 1, GP1BB - glycoprotein ib (platelet), beta polypeptide, ITPR3 - inositol 1,4,5-trisphosphate receptor, type 3, COL1A1 - collagen, type i, alpha 1, SLC11A1 - solute carrier family 11 (proton-coupled divalent metal ion transporter), m…
BHLHA15		GO:0098542	defense response to other organism	7.94e-07	0.00165	5.43	12297	199	148	13	[STAB1 - stabilin 1, TGFB1 - transforming growth factor, beta 1, TNFRSF14 - tumor necrosis factor receptor superfamily, member 14, UNC93B1 - unc-93 homolog b1 (c. elegans), NLRC5 - nlr family, card domain containing 5, TSPAN32 - tetraspanin 32, AZU1 - azurocidin 1, SLC11A1 - solute carrier family 11 (proton-coupled divalent metal ion transporter), member 1, GSDMD - gasdermin d, BCL3 - b-cell cll/…
SIGIRR		GO:0002250	adaptive immune response	1.69e-06	0.00307	8.04	12297	93	148	9	[SLC11A1 - solute carrier family 11 (proton-coupled divalent metal ion transporter), member 1, BCL3 - b-cell cll/lymphoma 3, LAT2 - linker for activation of t cells family, member 2, TGFB1 - transforming growth factor, beta 1, TNFRSF14 - tumor necrosis factor receptor superfamily, member 14, PRR7 - proline rich 7 (synaptic), UNC93B1 - unc-93 homolog b1 (c. elegans), TCIRG1 - t-cell, immune regula…
THEG		GO:0048584	positive regulation of response to stimulus	3.63e-06	0.00586	2.08	12297	1601	148	40	[LIMS2 - lim and senescent cell antigen-like domains 2, ICAM3 - intercellular adhesion molecule 3, UNC93B1 - unc-93 homolog b1 (c. elegans), NLRC5 - nlr family, card domain containing 5, BIRC7 - baculoviral iap repeat containing 7, ACVRL1 - activin a receptor type ii-like 1, CXCL12 - chemokine (c-x-c motif) ligand 12, AZU1 - azurocidin 1, TERT - telomerase reverse transcriptase, GLI1 - gli family…
ASPHD1		GO:0042742	defense response to bacterium	4.19e-06	0.00608	8.52	12297	78	148	8	[SLC11A1 - solute carrier family 11 (proton-coupled divalent metal ion transporter), member 1, GSDMD - gasdermin d, BCL3 - b-cell cll/lymphoma 3, STAB1 - stabilin 1, TNFRSF14 - tumor necrosis factor receptor superfamily, member 14, SPON2 - spondin 2, extracellular matrix protein, FGR - feline gardner-rasheed sarcoma viral oncogene homolog, AZU1 - azurocidin 1]
KCNQ1		GO:0016477	cell migration	5.43e-06	0.00716	3.02	12297	577	148	21	[ELMO3 - engulfment and cell motility 3, PLXND1 - plexin d1, TGFB1 - transforming growth factor, beta 1, ACVRL1 - activin a receptor type ii-like 1, EPHB4 - eph receptor b4, CXCL12 - chemokine (c-x-c motif) ligand 12, SLC16A3 - solute carrier family 16 (monocarboxylate transporter), member 3, AZU1 - azurocidin 1, TBX1 - t-box 1, COL1A1 - collagen, type i, alpha 1, FLNA - filamin a, alpha, CD248 -…
PRKD2		GO:0007165	signal transduction	6.17e-06	0.00746	1.67	12297	3032	148	61	[UNC93B1 - unc-93 homolog b1 (c. elegans), NLRC5 - nlr family, card domain containing 5, ARHGAP27 - rho gtpase activating protein 27, CXCL12 - chemokine (c-x-c motif) ligand 12, IFI30 - interferon, gamma-inducible protein 30, GP1BB - glycoprotein ib (platelet), beta polypeptide, WNT7B - wingless-type mmtv integration site family, member 7b, FLNA - filamin a, alpha, PRR7 - proline rich 7 (synaptic…
ELMO3		GO:0032930	positive regulation of superoxide anion generation	1.32e-05	0.0148	25.57	12297	13	148	4	[CD177 - cd177 molecule, TYROBP - tyro protein tyrosine kinase binding protein, TGFB1 - transforming growth factor, beta 1, ITGB2 - integrin, beta 2 (complement component 3 receptor 3 and 4 subunit)]
SBNO2		GO:0051239	regulation of multicellular organismal process	1.66e-05	0.0172	1.79	12297	2222	148	48	[ARHGEF15 - rho guanine nucleotide exchange factor (gef) 15, LIMS2 - lim and senescent cell antigen-like domains 2, STAB1 - stabilin 1, TYROBP - tyro protein tyrosine kinase binding protein, ATP2A3 - atpase, ca++ transporting, ubiquitous, NLRC5 - nlr family, card domain containing 5, RASAL1 - ras protein activator like 1 (gap1 like), ACVRL1 - activin a receptor type ii-like 1, AVIL - advillin, CX…
KCNN1		GO:0051240	positive regulation of multicellular organismal process	1.76e-05	0.017	2.18	12297	1222	148	32	[TYROBP - tyro protein tyrosine kinase binding protein, RASAL1 - ras protein activator like 1 (gap1 like), AVIL - advillin, ACVRL1 - activin a receptor type ii-like 1, CXCL12 - chemokine (c-x-c motif) ligand 12, TERT - telomerase reverse transcriptase, AZU1 - azurocidin 1, GLI1 - gli family zinc finger 1, COL1A1 - collagen, type i, alpha 1, SLC11A1 - solute carrier family 11 (proton-coupled dival…
TNFRSF14		GO:0048870	cell motility	2.16e-05	0.0196	2.76	12297	632	148	21	[ELMO3 - engulfment and cell motility 3, PLXND1 - plexin d1, TGFB1 - transforming growth factor, beta 1, ACVRL1 - activin a receptor type ii-like 1, EPHB4 - eph receptor b4, CXCL12 - chemokine (c-x-c motif) ligand 12, SLC16A3 - solute carrier family 16 (monocarboxylate transporter), member 3, AZU1 - azurocidin 1, TBX1 - t-box 1, COL1A1 - collagen, type i, alpha 1, FLNA - filamin a, alpha, CD248 -…
JAG2		GO:0009617	response to bacterium	2.65e-05	0.0227	5.75	12297	130	148	9	[SLC11A1 - solute carrier family 11 (proton-coupled divalent metal ion transporter), member 1, GSDMD - gasdermin d, BCL3 - b-cell cll/lymphoma 3, STAB1 - stabilin 1, TNFRSF14 - tumor necrosis factor receptor superfamily, member 14, SPON2 - spondin 2, extracellular matrix protein, NLRC5 - nlr family, card domain containing 5, FGR - feline gardner-rasheed sarcoma viral oncogene homolog, AZU1 - azur…
GSDMD		GO:0006954	inflammatory response	2.99e-05	0.0241	4.19	12297	238	148	12	[SLC11A1 - solute carrier family 11 (proton-coupled divalent metal ion transporter), member 1, GSDMD - gasdermin d, STAB1 - stabilin 1, TGFB1 - transforming growth factor, beta 1, MEFV - mediterranean fever, PSTPIP1 - proline-serine-threonine phosphatase interacting protein 1, ITGB2 - integrin, beta 2 (complement component 3 receptor 3 and 4 subunit), NFAM1 - nfat activating protein with itam mot…
TGFB1		GO:0048583	regulation of response to stimulus	3.03e-05	0.0231	1.61	12297	3037	148	59	[ARHGEF15 - rho guanine nucleotide exchange factor (gef) 15, TBC1D10C - tbc1 domain family, member 10c, SBNO2 - strawberry notch homolog 2 (drosophila), UNC93B1 - unc-93 homolog b1 (c. elegans), NLRC5 - nlr family, card domain containing 5, BIRC7 - baculoviral iap repeat containing 7, CXCL12 - chemokine (c-x-c motif) ligand 12, SLC11A1 - solute carrier family 11 (proton-coupled divalent metal ion…
GGN		GO:0042116	macrophage activation	3.12e-05	0.0226	13.4	12297	31	148	5	[SLC11A1 - solute carrier family 11 (proton-coupled divalent metal ion transporter), member 1, SBNO2 - strawberry notch homolog 2 (drosophila), TYROBP - tyro protein tyrosine kinase binding protein, ITGB2 - integrin, beta 2 (complement component 3 receptor 3 and 4 subunit), AZU1 - azurocidin 1]
CXCL12		GO:0032928	regulation of superoxide anion generation	3.28e-05	0.0226	20.77	12297	16	148	4	[CD177 - cd177 molecule, TYROBP - tyro protein tyrosine kinase binding protein, TGFB1 - transforming growth factor, beta 1, ITGB2 - integrin, beta 2 (complement component 3 receptor 3 and 4 subunit)]
BCL3		GO:0050896	response to stimulus	3.29e-05	0.0217	1.56	12297	3408	148	64	[SBNO2 - strawberry notch homolog 2 (drosophila), COL18A1 - collagen, type xviii, alpha 1, UNC93B1 - unc-93 homolog b1 (c. elegans), NLRC5 - nlr family, card domain containing 5, LST1 - leukocyte specific transcript 1, CXCL12 - chemokine (c-x-c motif) ligand 12, GP1BB - glycoprotein ib (platelet), beta polypeptide, SLC11A1 - solute carrier family 11 (proton-coupled divalent metal ion transporter)…
FXYD5		GO:0040011	locomotion	3.39e-05	0.0214	2.6	12297	703	148	22	[ELMO3 - engulfment and cell motility 3, PLXND1 - plexin d1, TGFB1 - transforming growth factor, beta 1, ACVRL1 - activin a receptor type ii-like 1, EPHB4 - eph receptor b4, CXCL12 - chemokine (c-x-c motif) ligand 12, SLC16A3 - solute carrier family 16 (monocarboxylate transporter), member 3, AZU1 - azurocidin 1, TBX1 - t-box 1, COL1A1 - collagen, type i, alpha 1, FES - feline sarcoma oncogene, F…
PRR7		GO:0043300	regulation of leukocyte degranulation	3.66e-05	0.0221	12.98	12297	32	148	5	[FES - feline sarcoma oncogene, CD177 - cd177 molecule, RAC2 - ras-related c3 botulinum toxin substrate 2 (rho family, small gtp binding protein rac2), FGR - feline gardner-rasheed sarcoma viral oncogene homolog, ITGB2 - integrin, beta 2 (complement component 3 receptor 3 and 4 subunit)]
ITGB2		GO:0045321	leukocyte activation	3.9e-05	0.0226	2.74	12297	607	148	20	[TBC1D10C - tbc1 domain family, member 10c, LAT2 - linker for activation of t cells family, member 2, SBNO2 - strawberry notch homolog 2 (drosophila), TGFB1 - transforming growth factor, beta 1, TYROBP - tyro protein tyrosine kinase binding protein, NFAM1 - nfat activating protein with itam motif 1, AZU1 - azurocidin 1, SERPINA1 - serpin peptidase inhibitor, clade a (alpha-1 antiproteinase, antit…
LSP1		GO:0051707	response to other organism	3.97e-05	0.0222	3.56	12297	327	148	14	[STAB1 - stabilin 1, TGFB1 - transforming growth factor, beta 1, TNFRSF14 - tumor necrosis factor receptor superfamily, member 14, UNC93B1 - unc-93 homolog b1 (c. elegans), NLRC5 - nlr family, card domain containing 5, TSPAN32 - tetraspanin 32, CXCL12 - chemokine (c-x-c motif) ligand 12, AZU1 - azurocidin 1, SLC11A1 - solute carrier family 11 (proton-coupled divalent metal ion transporter), membe…
TCIRG1		GO:0045055	regulated exocytosis	4.15e-05	0.0223	2.93	12297	511	148	18	[TBC1D10C - tbc1 domain family, member 10c, LAT2 - linker for activation of t cells family, member 2, TGFB1 - transforming growth factor, beta 1, TYROBP - tyro protein tyrosine kinase binding protein, CTSW - cathepsin w, NFAM1 - nfat activating protein with itam motif 1, AZU1 - azurocidin 1, SERPINA1 - serpin peptidase inhibitor, clade a (alpha-1 antiproteinase, antitrypsin), member 1, SLC11A1 - …
THBD		GO:0030154	cell differentiation	4.82e-05	0.025	2.1	12297	1226	148	31	[SBNO2 - strawberry notch homolog 2 (drosophila), TYROBP - tyro protein tyrosine kinase binding protein, ACVRL1 - activin a receptor type ii-like 1, GLI1 - gli family zinc finger 1, COL1A1 - collagen, type i, alpha 1, WNT7B - wingless-type mmtv integration site family, member 7b, JAG2 - jagged 2, ITGA11 - integrin, alpha 11, PRR7 - proline rich 7 (synaptic), SPI1 - spleen focus forming virus (sff…
PSD4		GO:0032940	secretion by cell	5.16e-05	0.0258	2.53	12297	723	148	22	[TBC1D10C - tbc1 domain family, member 10c, LAT2 - linker for activation of t cells family, member 2, TGFB1 - transforming growth factor, beta 1, TYROBP - tyro protein tyrosine kinase binding protein, CTSW - cathepsin w, NFAM1 - nfat activating protein with itam motif 1, AZU1 - azurocidin 1, BZRAP1 - benzodiazapine receptor (peripheral) associated protein 1, SERPINA1 - serpin peptidase inhibitor,…
PRX		GO:0007166	cell surface receptor signaling pathway	5.43e-05	0.0263	1.94	12297	1539	148	36	[TYROBP - tyro protein tyrosine kinase binding protein, ICAM3 - intercellular adhesion molecule 3, ACVRL1 - activin a receptor type ii-like 1, TSPAN32 - tetraspanin 32, CXCL12 - chemokine (c-x-c motif) ligand 12, IFI30 - interferon, gamma-inducible protein 30, COL1A1 - collagen, type i, alpha 1, GLI1 - gli family zinc finger 1, GP1BB - glycoprotein ib (platelet), beta polypeptide, JAG2 - jagged 2…
CA4		GO:0060033	anatomical structure regression	5.77e-05	0.027	35.61	12297	7	148	3	[GLI1 - gli family zinc finger 1, CD248 - cd248 molecule, endosialin, SPI1 - spleen focus forming virus (sffv) proviral integration oncogene]
CA7		GO:0006887	exocytosis	5.95e-05	0.027	2.75	12297	575	148	19	[TBC1D10C - tbc1 domain family, member 10c, LAT2 - linker for activation of t cells family, member 2, TGFB1 - transforming growth factor, beta 1, TYROBP - tyro protein tyrosine kinase binding protein, CTSW - cathepsin w, NFAM1 - nfat activating protein with itam motif 1, AZU1 - azurocidin 1, SERPINA1 - serpin peptidase inhibitor, clade a (alpha-1 antiproteinase, antitrypsin), member 1, SLC11A1 - …
PTGIS		GO:0002274	myeloid leukocyte activation	6.16e-05	0.0271	3.08	12297	431	148	16	[TBC1D10C - tbc1 domain family, member 10c, LAT2 - linker for activation of t cells family, member 2, SBNO2 - strawberry notch homolog 2 (drosophila), TGFB1 - transforming growth factor, beta 1, TYROBP - tyro protein tyrosine kinase binding protein, NFAM1 - nfat activating protein with itam motif 1, AZU1 - azurocidin 1, SERPINA1 - serpin peptidase inhibitor, clade a (alpha-1 antiproteinase, antit…
PLEKHG5		GO:0007159	leukocyte cell-cell adhesion	6.59e-05	0.0281	11.54	12297	36	148	5	[FERMT3 - fermitin family member 3, CD177 - cd177 molecule, RAC2 - ras-related c3 botulinum toxin substrate 2 (rho family, small gtp binding protein rac2), SELPLG - selectin p ligand, ITGB2 - integrin, beta 2 (complement component 3 receptor 3 and 4 subunit)]
BIRC7		GO:0002886	regulation of myeloid leukocyte mediated immunity	9.77e-05	0.0405	10.65	12297	39	148	5	[FES - feline sarcoma oncogene, CD177 - cd177 molecule, RAC2 - ras-related c3 botulinum toxin substrate 2 (rho family, small gtp binding protein rac2), FGR - feline gardner-rasheed sarcoma viral oncogene homolog, ITGB2 - integrin, beta 2 (complement component 3 receptor 3 and 4 subunit)]
ENG		GO:0002252	immune effector process	0.000101	0.0406	2.56	12297	650	148	20	[TBC1D10C - tbc1 domain family, member 10c, LAT2 - linker for activation of t cells family, member 2, SBNO2 - strawberry notch homolog 2 (drosophila), TYROBP - tyro protein tyrosine kinase binding protein, NLRC5 - nlr family, card domain containing 5, UNC93B1 - unc-93 homolog b1 (c. elegans), NFAM1 - nfat activating protein with itam motif 1, C1QC - complement component 1, q subcomponent, c chain…
KRT80		GO:0002699	positive regulation of immune effector process	0.000124	0.0485	5.36	12297	124	148	8	[FES - feline sarcoma oncogene, CD177 - cd177 molecule, TGFB1 - transforming growth factor, beta 1, TNFRSF14 - tumor necrosis factor receptor superfamily, member 14, RAC2 - ras-related c3 botulinum toxin substrate 2 (rho family, small gtp binding protein rac2), SPON2 - spondin 2, extracellular matrix protein, FGR - feline gardner-rasheed sarcoma viral oncogene homolog, ITGB2 - integrin, beta 2 (c…
SBSN		FUNCTION
LTC4S		GO:0034987	immunoglobulin receptor binding	6.77e-06	0.0287	62.32	12297	4	148	3	[FLNA - filamin a, alpha, FES - feline sarcoma oncogene, FGR - feline gardner-rasheed sarcoma viral oncogene homolog]
TSPAN32		OMPONENT
BEGAIN		GO:0005886	plasma membrane	5.14e-07	0.000967	1.82	12297	2689	148	59	[TBC1D10C - tbc1 domain family, member 10c, SLC16A3 - solute carrier family 16 (monocarboxylate transporter), member 3, GP1BB - glycoprotein ib (platelet), beta polypeptide, SLC11A1 - solute carrier family 11 (proton-coupled divalent metal ion transporter), member 1, PRX - periaxin, ENO3 - enolase 3 (beta, muscle), WNT7B - wingless-type mmtv integration site family, member 7b, FLNA - filamin a, a…
DHRSX		GO:0044459	plasma membrane part	2.88e-06	0.00271	1.99	12297	1833	148	44	[TBC1D10C - tbc1 domain family, member 10c, STAB1 - stabilin 1, TYROBP - tyro protein tyrosine kinase binding protein, ICAM3 - intercellular adhesion molecule 3, ACVRL1 - activin a receptor type ii-like 1, PSTPIP1 - proline-serine-threonine phosphatase interacting protein 1, TSPAN32 - tetraspanin 32, CXCL12 - chemokine (c-x-c motif) ligand 12, SLC16A3 - solute carrier family 16 (monocarboxylate t…
SH3BP2		GO:0005576	extracellular region	4.41e-06	0.00277	2.52	12297	923	148	28	[TCN2 - transcobalamin ii, COL18A1 - collagen, type xviii, alpha 1, CXCL12 - chemokine (c-x-c motif) ligand 12, IFI30 - interferon, gamma-inducible protein 30, AZU1 - azurocidin 1, COL1A1 - collagen, type i, alpha 1, WNT7B - wingless-type mmtv integration site family, member 7b, FLNA - filamin a, alpha, FERMT3 - fermitin family member 3, MEGF6 - multiple egf-like-domains 6, CNN2 - calponin 2, DHR…
SH2B2		GO:0031012	extracellular matrix	6.87e-05	0.0323	3.38	12297	344	148	14	[COL6A2 - collagen, type vi, alpha 2, TGFBI - transforming growth factor, beta-induced, 68kda, TGFB1 - transforming growth factor, beta 1, TGFB1I1 - transforming growth factor beta 1 induced transcript 1, COL18A1 - collagen, type xviii, alpha 1, C1QC - complement component 1, q subcomponent, c chain, CXCL12 - chemokine (c-x-c motif) ligand 12, SERPINA1 - serpin peptidase inhibitor, clade a (alpha…
GCGR
FBXL16
SHKBP1
LIMS2
C1QC
PLXND1
LST1
ENO3
BZRAP1
TMEM88
SOX7
MYL9
EXD3
ITPR3
PRDM12
MEFV
TERT
LCN15
KIAA1522
ZG16B
ARHGAP27
COL1A1
ITGA11
TGFBI
FERMT3
B4GALT2
PRR5
ACVRL1
COL18A1
TINAGL1
ATP2A3
GLI1
PSTPIP1
CIC
GP1BB
NFAM1
ROM1
FGR
LAT2
NPEPL1
SLC29A4
EGFL8
MEGF6
NLRC5
RASIP1
ZNF467
HES4
PNPLA7
CD248
CRLF1
SULT2B1
HHIPL1
AZU1
SERPINA1
DBP
RAC2
FAM129B
FLNA
ACAP1
AVIL
HTR6
EPHB4
SLC11A1
TPM2
PTPRCAP
CNN2
PRDM16
VASN
FHL3
CTSW
ABCD1
SH2D3C
TBX1
DENND1C
TNFRSF6B
TGFB1I1
ICAM3
STAB1
TBC1D10C
FAM53A
CD177
ARHGEF15
TMEM80
TYROBP
COL6A2
LRRC56
LTK
SELPLG
UNC93B1
ADCY4
RASAL1
FBLN2
GNA15
OTOF
WNT7B
SNAI3
SIGLEC11
APOBR
DEF6
MLXIPL
TCN2
FES
PLCD3
SLC2A4RG

## Sheet: Group 2 - 193 unique genes
Unique to Group B (193)		GO Term	Description	P-value	FDR q-value	Enrichment	N	B	n	b	Genes
FCN1		PROCESS
CD164L2		GO:0045321	leukocyte activation	1.74e-16	2.53e-12	4.41	12297	607	193	42	[EEF2 - eukaryotic translation elongation factor 2, PLAC8 - placenta-specific 8, ITGAM - integrin, alpha m (complement component 3 receptor 3 subunit), PTAFR - platelet-activating factor receptor, CD244 - cd244 molecule, natural killer cell receptor 2b4, SYK - spleen tyrosine kinase, ITGAL - integrin, alpha l (antigen cd11a (p180), lymphocyte function-associated antigen 1; alpha polypeptide), CRI…
MEOX1		GO:0002376	immune system process	5.73e-16	4.16e-12	2.98	12297	1326	193	62	[IFITM1 - interferon induced transmembrane protein 1, LGALS9 - lectin, galactoside-binding, soluble, 9, NCF4 - neutrophil cytosolic factor 4, 40kda, PLAC8 - placenta-specific 8, IL16 - interleukin 16, SYK - spleen tyrosine kinase, CD244 - cd244 molecule, natural killer cell receptor 2b4, F12 - coagulation factor xii (hageman factor), CAMP - cathelicidin antimicrobial peptide, TREX1 - three prime …
DUSP13		GO:0001775	cell activation	7.38e-16	3.57e-12	4.04	12297	694	193	44	[EEF2 - eukaryotic translation elongation factor 2, PLAC8 - placenta-specific 8, PTAFR - platelet-activating factor receptor, ITGAM - integrin, alpha m (complement component 3 receptor 3 subunit), CD244 - cd244 molecule, natural killer cell receptor 2b4, SYK - spleen tyrosine kinase, ITGAL - integrin, alpha l (antigen cd11a (p180), lymphocyte function-associated antigen 1; alpha polypeptide), CRI…
ELK3		GO:0006955	immune response	1.66e-15	6.04e-12	5.02	12297	444	193	35	[NCF4 - neutrophil cytosolic factor 4, 40kda, ITGAM - integrin, alpha m (complement component 3 receptor 3 subunit), PTAFR - platelet-activating factor receptor, CD244 - cd244 molecule, natural killer cell receptor 2b4, SYK - spleen tyrosine kinase, IL16 - interleukin 16, F12 - coagulation factor xii (hageman factor), TREX1 - three prime repair exonuclease 1, CAMP - cathelicidin antimicrobial pep…
ARHGAP4		GO:0050776	regulation of immune response	3.2e-15	9.28e-12	4.16	12297	628	193	41	[IFITM1 - interferon induced transmembrane protein 1, LGALS9 - lectin, galactoside-binding, soluble, 9, ITGAM - integrin, alpha m (complement component 3 receptor 3 subunit), PTAFR - platelet-activating factor receptor, SYK - spleen tyrosine kinase, MYD88 - myeloid differentiation primary response 88, ITGAL - integrin, alpha l (antigen cd11a (p180), lymphocyte function-associated antigen 1; alpha…
SOX18		GO:0002684	positive regulation of immune system process	4.43e-15	1.07e-11	4.12	12297	634	193	41	[LGALS9 - lectin, galactoside-binding, soluble, 9, ITGAM - integrin, alpha m (complement component 3 receptor 3 subunit), PTAFR - platelet-activating factor receptor, CD244 - cd244 molecule, natural killer cell receptor 2b4, SYK - spleen tyrosine kinase, MYD88 - myeloid differentiation primary response 88, RASAL3 - ras protein activator like 3, DYSF - dysferlin, limb girdle muscular dystrophy 2b …
PALM		GO:0006952	defense response	6.51e-15	1.35e-11	4.28	12297	580	193	39	[LGALS9 - lectin, galactoside-binding, soluble, 9, IFITM1 - interferon induced transmembrane protein 1, PLAC8 - placenta-specific 8, ITGAM - integrin, alpha m (complement component 3 receptor 3 subunit), PTAFR - platelet-activating factor receptor, CD244 - cd244 molecule, natural killer cell receptor 2b4, SYK - spleen tyrosine kinase, MYD88 - myeloid differentiation primary response 88, ITGAL - i…
CD37		GO:0002366	leukocyte activation involved in immune response	7.03e-15	1.28e-11	4.95	12297	438	193	34	[EEF2 - eukaryotic translation elongation factor 2, PLAC8 - placenta-specific 8, CD244 - cd244 molecule, natural killer cell receptor 2b4, SYK - spleen tyrosine kinase, PTAFR - platelet-activating factor receptor, ITGAM - integrin, alpha m (complement component 3 receptor 3 subunit), ITGAL - integrin, alpha l (antigen cd11a (p180), lymphocyte function-associated antigen 1; alpha polypeptide), CRI…
PLEKHG2		GO:0002263	cell activation involved in immune response	8.61e-15	1.39e-11	4.91	12297	441	193	34	[EEF2 - eukaryotic translation elongation factor 2, PLAC8 - placenta-specific 8, CD244 - cd244 molecule, natural killer cell receptor 2b4, SYK - spleen tyrosine kinase, PTAFR - platelet-activating factor receptor, ITGAM - integrin, alpha m (complement component 3 receptor 3 subunit), ITGAL - integrin, alpha l (antigen cd11a (p180), lymphocyte function-associated antigen 1; alpha polypeptide), CRI…
HCK		GO:0002682	regulation of immune system process	3.1e-14	4.5e-11	3.25	12297	979	193	50	[IFITM1 - interferon induced transmembrane protein 1, LGALS9 - lectin, galactoside-binding, soluble, 9, SYK - spleen tyrosine kinase, CD244 - cd244 molecule, natural killer cell receptor 2b4, TREX1 - three prime repair exonuclease 1, FLT3LG - fms-related tyrosine kinase 3 ligand, PLVAP - plasmalemma vesicle associated protein, AGER - advanced glycosylation end product-specific receptor, TMEM173 -…
MYL7		GO:0002252	immune effector process	5.29e-14	6.97e-11	3.92	12297	650	193	40	[IFITM1 - interferon induced transmembrane protein 1, EEF2 - eukaryotic translation elongation factor 2, PLAC8 - placenta-specific 8, ITGAM - integrin, alpha m (complement component 3 receptor 3 subunit), PTAFR - platelet-activating factor receptor, CD244 - cd244 molecule, natural killer cell receptor 2b4, SYK - spleen tyrosine kinase, ITGAL - integrin, alpha l (antigen cd11a (p180), lymphocyte f…
ADAM8		GO:0050865	regulation of cell activation	2.51e-13	3.03e-10	5.19	12297	356	193	29	[LGALS9 - lectin, galactoside-binding, soluble, 9, SYK - spleen tyrosine kinase, PTAFR - platelet-activating factor receptor, ITGAM - integrin, alpha m (complement component 3 receptor 3 subunit), RASAL3 - ras protein activator like 3, TREX1 - three prime repair exonuclease 1, FLT3LG - fms-related tyrosine kinase 3 ligand, AGER - advanced glycosylation end product-specific receptor, IDO1 - indole…
RGR		GO:0043207	response to external biotic stimulus	5.75e-13	6.42e-10	4.38	12297	480	193	33	[LGALS9 - lectin, galactoside-binding, soluble, 9, IFITM1 - interferon induced transmembrane protein 1, PLAC8 - placenta-specific 8, PTAFR - platelet-activating factor receptor, MYD88 - myeloid differentiation primary response 88, SYK - spleen tyrosine kinase, TREX1 - three prime repair exonuclease 1, CAMP - cathelicidin antimicrobial peptide, HYAL1 - hyaluronoglucosaminidase 1, TMEM173 - transme…
S100A8		GO:0002275	myeloid cell activation involved in immune response	5.79e-13	6.01e-10	4.84	12297	395	193	30	[EEF2 - eukaryotic translation elongation factor 2, PLAC8 - placenta-specific 8, SYK - spleen tyrosine kinase, PTAFR - platelet-activating factor receptor, ITGAM - integrin, alpha m (complement component 3 receptor 3 subunit), ITGAL - integrin, alpha l (antigen cd11a (p180), lymphocyte function-associated antigen 1; alpha polypeptide), CRISPLD2 - cysteine-rich secretory protein lccl domain contai…
CFD		GO:0009607	response to biotic stimulus	1.99e-12	1.92e-09	4.19	12297	502	193	33	[LGALS9 - lectin, galactoside-binding, soluble, 9, IFITM1 - interferon induced transmembrane protein 1, PLAC8 - placenta-specific 8, PTAFR - platelet-activating factor receptor, MYD88 - myeloid differentiation primary response 88, SYK - spleen tyrosine kinase, TREX1 - three prime repair exonuclease 1, CAMP - cathelicidin antimicrobial peptide, HYAL1 - hyaluronoglucosaminidase 1, TMEM173 - transme…
TAGLN		GO:0032101	regulation of response to external stimulus	2.39e-12	2.17e-09	4.04	12297	536	193	34	[LGALS9 - lectin, galactoside-binding, soluble, 9, ITGAM - integrin, alpha m (complement component 3 receptor 3 subunit), SYK - spleen tyrosine kinase, MYD88 - myeloid differentiation primary response 88, IL16 - interleukin 16, F12 - coagulation factor xii (hageman factor), DYSF - dysferlin, limb girdle muscular dystrophy 2b (autosomal recessive), TREX1 - three prime repair exonuclease 1, SEMA4A …
AKNA		GO:0050778	positive regulation of immune response	4.25e-12	3.63e-09	4.33	12297	456	193	31	[LGALS9 - lectin, galactoside-binding, soluble, 9, SYK - spleen tyrosine kinase, MYD88 - myeloid differentiation primary response 88, PTAFR - platelet-activating factor receptor, ITGAM - integrin, alpha m (complement component 3 receptor 3 subunit), TREX1 - three prime repair exonuclease 1, TMEM173 - transmembrane protein 173, CASP8 - caspase 8, apoptosis-related cysteine peptidase, IDO1 - indole…
PRAM1		GO:0002283	neutrophil activation involved in immune response	5.27e-12	4.25e-09	4.77	12297	374	193	28	[EEF2 - eukaryotic translation elongation factor 2, PLAC8 - placenta-specific 8, SYK - spleen tyrosine kinase, PTAFR - platelet-activating factor receptor, ITGAM - integrin, alpha m (complement component 3 receptor 3 subunit), ITGAL - integrin, alpha l (antigen cd11a (p180), lymphocyte function-associated antigen 1; alpha polypeptide), CRISPLD2 - cysteine-rich secretory protein lccl domain contai…
PLAC8		GO:0002274	myeloid leukocyte activation	5.42e-12	4.14e-09	4.43	12297	431	193	30	[EEF2 - eukaryotic translation elongation factor 2, PLAC8 - placenta-specific 8, SYK - spleen tyrosine kinase, PTAFR - platelet-activating factor receptor, ITGAM - integrin, alpha m (complement component 3 receptor 3 subunit), ITGAL - integrin, alpha l (antigen cd11a (p180), lymphocyte function-associated antigen 1; alpha polypeptide), CRISPLD2 - cysteine-rich secretory protein lccl domain contai…
CLEC3B		GO:0042119	neutrophil activation	7.25e-12	5.26e-09	4.71	12297	379	193	28	[EEF2 - eukaryotic translation elongation factor 2, PLAC8 - placenta-specific 8, SYK - spleen tyrosine kinase, ITGAM - integrin, alpha m (complement component 3 receptor 3 subunit), PTAFR - platelet-activating factor receptor, ITGAL - integrin, alpha l (antigen cd11a (p180), lymphocyte function-associated antigen 1; alpha polypeptide), CRISPLD2 - cysteine-rich secretory protein lccl domain contai…
BGLAP		GO:0002694	regulation of leukocyte activation	7.85e-12	5.42e-09	5.08	12297	326	193	26	[LGALS9 - lectin, galactoside-binding, soluble, 9, SYK - spleen tyrosine kinase, ITGAM - integrin, alpha m (complement component 3 receptor 3 subunit), PTAFR - platelet-activating factor receptor, RASAL3 - ras protein activator like 3, TREX1 - three prime repair exonuclease 1, FLT3LG - fms-related tyrosine kinase 3 ligand, AGER - advanced glycosylation end product-specific receptor, IDO1 - indole…
TMEM204		GO:0036230	granulocyte activation	9.32e-12	6.15e-09	4.66	12297	383	193	28	[EEF2 - eukaryotic translation elongation factor 2, PLAC8 - placenta-specific 8, SYK - spleen tyrosine kinase, PTAFR - platelet-activating factor receptor, ITGAM - integrin, alpha m (complement component 3 receptor 3 subunit), ITGAL - integrin, alpha l (antigen cd11a (p180), lymphocyte function-associated antigen 1; alpha polypeptide), CRISPLD2 - cysteine-rich secretory protein lccl domain contai…
MYH11		GO:0043299	leukocyte degranulation	1.19e-11	7.54e-09	4.61	12297	387	193	28	[EEF2 - eukaryotic translation elongation factor 2, PLAC8 - placenta-specific 8, ITGAM - integrin, alpha m (complement component 3 receptor 3 subunit), PTAFR - platelet-activating factor receptor, ITGAL - integrin, alpha l (antigen cd11a (p180), lymphocyte function-associated antigen 1; alpha polypeptide), CRISPLD2 - cysteine-rich secretory protein lccl domain containing 2, CAMP - cathelicidin an…
SEMA4A		GO:0043312	neutrophil degranulation	2.68e-11	1.62e-08	4.62	12297	372	193	27	[EEF2 - eukaryotic translation elongation factor 2, PLAC8 - placenta-specific 8, ITGAM - integrin, alpha m (complement component 3 receptor 3 subunit), PTAFR - platelet-activating factor receptor, ITGAL - integrin, alpha l (antigen cd11a (p180), lymphocyte function-associated antigen 1; alpha polypeptide), CRISPLD2 - cysteine-rich secretory protein lccl domain containing 2, CAMP - cathelicidin an…
NBEAL2		GO:0050900	leukocyte migration	3.15e-11	1.83e-08	6.92	12297	175	193	19	[SLC7A7 - solute carrier family 7 (amino acid transporter light chain, y+l system), member 7, HCK - hemopoietic cell kinase, SYK - spleen tyrosine kinase, CD244 - cd244 molecule, natural killer cell receptor 2b4, IL16 - interleukin 16, ITGAM - integrin, alpha m (complement component 3 receptor 3 subunit), ITGAL - integrin, alpha l (antigen cd11a (p180), lymphocyte function-associated antigen 1; a…
PARVG		GO:0031347	regulation of defense response	3.51e-11	1.96e-08	3.99	12297	495	193	31	[LGALS9 - lectin, galactoside-binding, soluble, 9, SYK - spleen tyrosine kinase, MYD88 - myeloid differentiation primary response 88, ITGAM - integrin, alpha m (complement component 3 receptor 3 subunit), F12 - coagulation factor xii (hageman factor), TREX1 - three prime repair exonuclease 1, AGER - advanced glycosylation end product-specific receptor, TMEM173 - transmembrane protein 173, CASP8 -…
TBX10		GO:0007165	signal transduction	5.47e-11	2.94e-08	1.87	12297	3032	193	89	[LGALS9 - lectin, galactoside-binding, soluble, 9, IFITM1 - interferon induced transmembrane protein 1, NCF4 - neutrophil cytosolic factor 4, 40kda, TIE1 - tyrosine kinase with immunoglobulin-like and egf-like domains 1, CD244 - cd244 molecule, natural killer cell receptor 2b4, IL16 - interleukin 16, SYK - spleen tyrosine kinase, CHRNA2 - cholinergic receptor, nicotinic, alpha 2 (neuronal), RGR -…
TBXAS1		GO:0050727	regulation of inflammatory response	7.57e-11	3.92e-08	5.82	12297	230	193	21	[HCK - hemopoietic cell kinase, SOCS3 - suppressor of cytokine signaling 3, MYD88 - myeloid differentiation primary response 88, ITGAM - integrin, alpha m (complement component 3 receptor 3 subunit), F12 - coagulation factor xii (hageman factor), TREX1 - three prime repair exonuclease 1, S100A8 - s100 calcium binding protein a8, MMP9 - matrix metallopeptidase 9 (gelatinase b, 92kda gelatinase, 92…
SP7		GO:0006954	inflammatory response	1.44e-10	7.2e-08	5.62	12297	238	193	21	[LGALS9 - lectin, galactoside-binding, soluble, 9, HCK - hemopoietic cell kinase, MYD88 - myeloid differentiation primary response 88, PTAFR - platelet-activating factor receptor, F12 - coagulation factor xii (hageman factor), ITGAL - integrin, alpha l (antigen cd11a (p180), lymphocyte function-associated antigen 1; alpha polypeptide), TREX1 - three prime repair exonuclease 1, S100A8 - s100 calci…
AGRN		GO:0002697	regulation of immune effector process	1.44e-10	6.96e-08	5.62	12297	238	193	21	[LGALS9 - lectin, galactoside-binding, soluble, 9, STXBP2 - syntaxin binding protein 2, PTAFR - platelet-activating factor receptor, SYK - spleen tyrosine kinase, CD244 - cd244 molecule, natural killer cell receptor 2b4, ITGAM - integrin, alpha m (complement component 3 receptor 3 subunit), TREX1 - three prime repair exonuclease 1, FCGR2B - fc fragment of igg, low affinity iib, receptor (cd32), A…
SP140L		GO:0009617	response to bacterium	1.85e-10	8.64e-08	7.84	12297	130	193	16	[PLAC8 - placenta-specific 8, MYD88 - myeloid differentiation primary response 88, PTAFR - platelet-activating factor receptor, SYK - spleen tyrosine kinase, CAMP - cathelicidin antimicrobial peptide, S100A8 - s100 calcium binding protein a8, FCGR2B - fc fragment of igg, low affinity iib, receptor (cd32), S100A9 - s100 calcium binding protein a9, C3 - complement component 3, CLPS - colipase, panc…
PVRL2		GO:0002703	regulation of leukocyte mediated immunity	2.07e-10	9.4e-08	8.53	12297	112	193	15	[LGALS9 - lectin, galactoside-binding, soluble, 9, STXBP2 - syntaxin binding protein 2, ITGAM - integrin, alpha m (complement component 3 receptor 3 subunit), PTAFR - platelet-activating factor receptor, SYK - spleen tyrosine kinase, FCGR2B - fc fragment of igg, low affinity iib, receptor (cd32), AGER - advanced glycosylation end product-specific receptor, C3 - complement component 3, PTPN6 - pro…
CD244		GO:0002253	activation of immune response	2.8e-10	1.23e-07	4.69	12297	326	193	24	[HCK - hemopoietic cell kinase, MYD88 - myeloid differentiation primary response 88, SYK - spleen tyrosine kinase, ITGAM - integrin, alpha m (complement component 3 receptor 3 subunit), FCN1 - ficolin (collagen/fibrinogen domain containing) 1, TREX1 - three prime repair exonuclease 1, CTSS - cathepsin s, S100A8 - s100 calcium binding protein a8, S100A9 - s100 calcium binding protein a9, FCGR2B - …
NCF1		GO:0051707	response to other organism	2.99e-10	1.27e-07	4.68	12297	327	193	24	[LGALS9 - lectin, galactoside-binding, soluble, 9, IFITM1 - interferon induced transmembrane protein 1, VWCE - von willebrand factor c and egf domains, PLAC8 - placenta-specific 8, PTAFR - platelet-activating factor receptor, MYD88 - myeloid differentiation primary response 88, SYK - spleen tyrosine kinase, CAMP - cathelicidin antimicrobial peptide, TREX1 - three prime repair exonuclease 1, S100A…
GMFG		GO:0045055	regulated exocytosis	3.64e-10	1.51e-07	3.74	12297	511	193	30	[EEF2 - eukaryotic translation elongation factor 2, PLAC8 - placenta-specific 8, ITGAM - integrin, alpha m (complement component 3 receptor 3 subunit), PTAFR - platelet-activating factor receptor, ITGAL - integrin, alpha l (antigen cd11a (p180), lymphocyte function-associated antigen 1; alpha polypeptide), CRISPLD2 - cysteine-rich secretory protein lccl domain containing 2, CAMP - cathelicidin an…
SLA		GO:0009605	response to external stimulus	3.71e-10	1.5e-07	2.85	12297	938	193	42	[IFITM1 - interferon induced transmembrane protein 1, LGALS9 - lectin, galactoside-binding, soluble, 9, EEF2 - eukaryotic translation elongation factor 2, PLAC8 - placenta-specific 8, MYD88 - myeloid differentiation primary response 88, SYK - spleen tyrosine kinase, PTAFR - platelet-activating factor receptor, RGR - retinal g protein coupled receptor, CAMP - cathelicidin antimicrobial peptide, TR…
TUBB6		GO:0045088	regulation of innate immune response	6.28e-10	2.46e-07	4.94	12297	284	193	22	[LGALS9 - lectin, galactoside-binding, soluble, 9, HCK - hemopoietic cell kinase, SOCS3 - suppressor of cytokine signaling 3, MYD88 - myeloid differentiation primary response 88, SYK - spleen tyrosine kinase, ITGAM - integrin, alpha m (complement component 3 receptor 3 subunit), FCN1 - ficolin (collagen/fibrinogen domain containing) 1, TREX1 - three prime repair exonuclease 1, CTSS - cathepsin s,…
RINL		GO:0007166	cell surface receptor signaling pathway	6.31e-10	2.41e-07	2.32	12297	1539	193	56	[IFITM1 - interferon induced transmembrane protein 1, NCF4 - neutrophil cytosolic factor 4, 40kda, TIE1 - tyrosine kinase with immunoglobulin-like and egf-like domains 1, SYK - spleen tyrosine kinase, IL16 - interleukin 16, TREX1 - three prime repair exonuclease 1, FLT3LG - fms-related tyrosine kinase 3 ligand, PLVAP - plasmalemma vesicle associated protein, AGER - advanced glycosylation end prod…
SLCO2B1		GO:0045087	innate immune response	1.11e-09	4.14e-07	5.31	12297	240	193	20	[SYK - spleen tyrosine kinase, CD244 - cd244 molecule, natural killer cell receptor 2b4, ITGAM - integrin, alpha m (complement component 3 receptor 3 subunit), F12 - coagulation factor xii (hageman factor), FCN1 - ficolin (collagen/fibrinogen domain containing) 1, CAMP - cathelicidin antimicrobial peptide, S100A8 - s100 calcium binding protein a8, GZMM - granzyme m (lymphocyte met-ase 1), S100A9 …
SLC16A8		GO:0050863	regulation of T cell activation	1.2e-09	4.36e-07	5.97	12297	192	193	18	[LGALS9 - lectin, galactoside-binding, soluble, 9, SYK - spleen tyrosine kinase, RASAL3 - ras protein activator like 3, TREX1 - three prime repair exonuclease 1, FCGR2B - fc fragment of igg, low affinity iib, receptor (cd32), AGER - advanced glycosylation end product-specific receptor, NCKAP1L - nck-associated protein 1-like, PTPN6 - protein tyrosine phosphatase, non-receptor type 6, IRF1 - inter…
MFSD2A		GO:0001816	cytokine production	1.55e-09	5.5e-07	11.88	12297	59	193	11	[TMEM173 - transmembrane protein 173, NFATC4 - nuclear factor of activated t-cells, cytoplasmic, calcineurin-dependent 4, FCER1G - fc fragment of ige, high affinity i, receptor for; gamma polypeptide, IDO1 - indoleamine 2,3-dioxygenase 1, PTAFR - platelet-activating factor receptor, TLR2 - toll-like receptor 2, NFATC1 - nuclear factor of activated t-cells, cytoplasmic, calcineurin-dependent 1, TR…
SP110		GO:0050670	regulation of lymphocyte proliferation	1.74e-09	6.03e-07	7.35	12297	130	193	15	[LGALS9 - lectin, galactoside-binding, soluble, 9, SYK - spleen tyrosine kinase, RASAL3 - ras protein activator like 3, FLT3LG - fms-related tyrosine kinase 3 ligand, FCGR2B - fc fragment of igg, low affinity iib, receptor (cd32), AGER - advanced glycosylation end product-specific receptor, NCKAP1L - nck-associated protein 1-like, PTPN6 - protein tyrosine phosphatase, non-receptor type 6, IRF1 - …
NANOS3		GO:0032944	regulation of mononuclear cell proliferation	1.94e-09	6.56e-07	7.3	12297	131	193	15	[LGALS9 - lectin, galactoside-binding, soluble, 9, SYK - spleen tyrosine kinase, RASAL3 - ras protein activator like 3, FLT3LG - fms-related tyrosine kinase 3 ligand, FCGR2B - fc fragment of igg, low affinity iib, receptor (cd32), AGER - advanced glycosylation end product-specific receptor, NCKAP1L - nck-associated protein 1-like, PTPN6 - protein tyrosine phosphatase, non-receptor type 6, IRF1 - …
MFNG		GO:0042129	regulation of T cell proliferation	2.65e-09	8.74e-07	8.72	12297	95	193	13	[LGALS9 - lectin, galactoside-binding, soluble, 9, SYK - spleen tyrosine kinase, RASAL3 - ras protein activator like 3, AGER - advanced glycosylation end product-specific receptor, NCKAP1L - nck-associated protein 1-like, PTPN6 - protein tyrosine phosphatase, non-receptor type 6, IRF1 - interferon regulatory factor 1, IDO1 - indoleamine 2,3-dioxygenase 1, JAK3 - janus kinase 3, CD3E - cd3e molecu…
NINJ1		GO:0042742	defense response to bacterium	2.79e-09	8.99e-07	9.8	12297	78	193	12	[FCER1G - fc fragment of ige, high affinity i, receptor for; gamma polypeptide, PLAC8 - placenta-specific 8, MYD88 - myeloid differentiation primary response 88, SYK - spleen tyrosine kinase, TLR2 - toll-like receptor 2, C5AR1 - complement component 5a receptor 1, CFP - complement factor properdin, CAMP - cathelicidin antimicrobial peptide, S100A8 - s100 calcium binding protein a8, S100A9 - s100 …
RIN1		GO:0032103	positive regulation of response to external stimulus	3.19e-09	1.01e-06	5.62	12297	204	193	18	[LGALS9 - lectin, galactoside-binding, soluble, 9, MYD88 - myeloid differentiation primary response 88, IL16 - interleukin 16, ITGAM - integrin, alpha m (complement component 3 receptor 3 subunit), F12 - coagulation factor xii (hageman factor), DYSF - dysferlin, limb girdle muscular dystrophy 2b (autosomal recessive), S100A8 - s100 calcium binding protein a8, S100A9 - s100 calcium binding protein…
S100A9		GO:0002696	positive regulation of leukocyte activation	3.19e-09	9.85e-07	5.62	12297	204	193	18	[LGALS9 - lectin, galactoside-binding, soluble, 9, PTAFR - platelet-activating factor receptor, SYK - spleen tyrosine kinase, ITGAM - integrin, alpha m (complement component 3 receptor 3 subunit), RASAL3 - ras protein activator like 3, FLT3LG - fms-related tyrosine kinase 3 ligand, AGER - advanced glycosylation end product-specific receptor, NCKAP1L - nck-associated protein 1-like, PTPN6 - protei…
PTGES		GO:0070663	regulation of leukocyte proliferation	3.64e-09	1.1e-06	6.98	12297	137	193	15	[LGALS9 - lectin, galactoside-binding, soluble, 9, SYK - spleen tyrosine kinase, RASAL3 - ras protein activator like 3, FLT3LG - fms-related tyrosine kinase 3 ligand, FCGR2B - fc fragment of igg, low affinity iib, receptor (cd32), AGER - advanced glycosylation end product-specific receptor, NCKAP1L - nck-associated protein 1-like, PTPN6 - protein tyrosine phosphatase, non-receptor type 6, IRF1 - …
IDO1		GO:0001817	regulation of cytokine production	4.9e-09	1.45e-06	3.78	12297	438	193	26	[LGALS9 - lectin, galactoside-binding, soluble, 9, MYD88 - myeloid differentiation primary response 88, CD244 - cd244 molecule, natural killer cell receptor 2b4, SYK - spleen tyrosine kinase, PTAFR - platelet-activating factor receptor, TREX1 - three prime repair exonuclease 1, AGER - advanced glycosylation end product-specific receptor, TMEM173 - transmembrane protein 173, NFATC4 - nuclear facto…
NPAS1		GO:0001819	positive regulation of cytokine production	5.46e-09	1.58e-06	4.85	12297	263	193	20	[LGALS9 - lectin, galactoside-binding, soluble, 9, PTAFR - platelet-activating factor receptor, MYD88 - myeloid differentiation primary response 88, SYK - spleen tyrosine kinase, CD244 - cd244 molecule, natural killer cell receptor 2b4, FCN1 - ficolin (collagen/fibrinogen domain containing) 1, AGER - advanced glycosylation end product-specific receptor, C3 - complement component 3, TMEM173 - tran…
AGER		GO:1903037	regulation of leukocyte cell-cell adhesion	5.67e-09	1.61e-06	5.79	12297	187	193	17	[LGALS9 - lectin, galactoside-binding, soluble, 9, PTAFR - platelet-activating factor receptor, SYK - spleen tyrosine kinase, RASAL3 - ras protein activator like 3, FCGR2B - fc fragment of igg, low affinity iib, receptor (cd32), AGER - advanced glycosylation end product-specific receptor, NCKAP1L - nck-associated protein 1-like, PTPN6 - protein tyrosine phosphatase, non-receptor type 6, IRF1 - in…
PIK3R5		GO:0006887	exocytosis	5.89e-09	1.64e-06	3.32	12297	575	193	30	[EEF2 - eukaryotic translation elongation factor 2, PLAC8 - placenta-specific 8, PTAFR - platelet-activating factor receptor, ITGAM - integrin, alpha m (complement component 3 receptor 3 subunit), ITGAL - integrin, alpha l (antigen cd11a (p180), lymphocyte function-associated antigen 1; alpha polypeptide), CRISPLD2 - cysteine-rich secretory protein lccl domain containing 2, CAMP - cathelicidin an…
SOCS3		GO:0050867	positive regulation of cell activation	6.34e-09	1.74e-06	5.38	12297	213	193	18	[LGALS9 - lectin, galactoside-binding, soluble, 9, PTAFR - platelet-activating factor receptor, SYK - spleen tyrosine kinase, ITGAM - integrin, alpha m (complement component 3 receptor 3 subunit), RASAL3 - ras protein activator like 3, FLT3LG - fms-related tyrosine kinase 3 ligand, AGER - advanced glycosylation end product-specific receptor, NCKAP1L - nck-associated protein 1-like, PTPN6 - protei…
GALR3		GO:0002886	regulation of myeloid leukocyte mediated immunity	6.77e-09	1.82e-06	14.7	12297	39	193	9	[STXBP2 - syntaxin binding protein 2, LGALS9 - lectin, galactoside-binding, soluble, 9, C3 - complement component 3, FCER1G - fc fragment of ige, high affinity i, receptor for; gamma polypeptide, SYK - spleen tyrosine kinase, ITGAM - integrin, alpha m (complement component 3 receptor 3 subunit), PTAFR - platelet-activating factor receptor, PRAM1 - pml-rara regulated adaptor molecule 1, FCGR2B - f…
SLC19A3		GO:0019221	cytokine-mediated signaling pathway	7.06e-09	1.86e-06	3.85	12297	414	193	25	[IFITM1 - interferon induced transmembrane protein 1, MYD88 - myeloid differentiation primary response 88, SYK - spleen tyrosine kinase, IL16 - interleukin 16, PTAFR - platelet-activating factor receptor, ITGAM - integrin, alpha m (complement component 3 receptor 3 subunit), TREX1 - three prime repair exonuclease 1, FLT3LG - fms-related tyrosine kinase 3 ligand, PLVAP - plasmalemma vesicle associ…
SLC15A3		GO:0002764	immune response-regulating signaling pathway	1.15e-08	2.99e-06	4.42	12297	303	193	21	[HCK - hemopoietic cell kinase, MYD88 - myeloid differentiation primary response 88, SYK - spleen tyrosine kinase, ITGAM - integrin, alpha m (complement component 3 receptor 3 subunit), FCN1 - ficolin (collagen/fibrinogen domain containing) 1, CTSS - cathepsin s, S100A8 - s100 calcium binding protein a8, FCGR2B - fc fragment of igg, low affinity iib, receptor (cd32), S100A9 - s100 calcium binding…
GDF1		GO:0098542	defense response to other organism	1.45e-08	3.69e-06	5.44	12297	199	193	17	[IFITM1 - interferon induced transmembrane protein 1, PLAC8 - placenta-specific 8, MYD88 - myeloid differentiation primary response 88, SYK - spleen tyrosine kinase, CAMP - cathelicidin antimicrobial peptide, TREX1 - three prime repair exonuclease 1, S100A8 - s100 calcium binding protein a8, S100A9 - s100 calcium binding protein a9, TMEM173 - transmembrane protein 173, IRF1 - interferon regulator…
GRIN2C		GO:0048583	regulation of response to stimulus	1.57e-08	3.93e-06	1.74	12297	3037	193	83	[LGALS9 - lectin, galactoside-binding, soluble, 9, IFITM1 - interferon induced transmembrane protein 1, IL16 - interleukin 16, SYK - spleen tyrosine kinase, F12 - coagulation factor xii (hageman factor), TREX1 - three prime repair exonuclease 1, FLT3LG - fms-related tyrosine kinase 3 ligand, TRIM63 - tripartite motif containing 63, e3 ubiquitin protein ligase, SEMA4A - sema domain, immunoglobulin…
HSPA12B		GO:0002757	immune response-activating signal transduction	1.68e-08	4.14e-06	4.53	12297	281	193	20	[HCK - hemopoietic cell kinase, MYD88 - myeloid differentiation primary response 88, SYK - spleen tyrosine kinase, ITGAM - integrin, alpha m (complement component 3 receptor 3 subunit), FCN1 - ficolin (collagen/fibrinogen domain containing) 1, CTSS - cathepsin s, S100A8 - s100 calcium binding protein a8, FCGR2B - fc fragment of igg, low affinity iib, receptor (cd32), S100A9 - s100 calcium binding…
NFATC4		GO:0043300	regulation of leukocyte degranulation	2.43e-08	5.87e-06	15.93	12297	32	193	8	[STXBP2 - syntaxin binding protein 2, LGALS9 - lectin, galactoside-binding, soluble, 9, FCER1G - fc fragment of ige, high affinity i, receptor for; gamma polypeptide, ITGAM - integrin, alpha m (complement component 3 receptor 3 subunit), PTAFR - platelet-activating factor receptor, SYK - spleen tyrosine kinase, PRAM1 - pml-rara regulated adaptor molecule 1, FCGR2B - fc fragment of igg, low affini…
ARHGAP33		GO:0006935	chemotaxis	2.43e-08	5.78e-06	5.26	12297	206	193	17	[LGALS9 - lectin, galactoside-binding, soluble, 9, SYK - spleen tyrosine kinase, IL16 - interleukin 16, PTAFR - platelet-activating factor receptor, S100A8 - s100 calcium binding protein a8, S100A9 - s100 calcium binding protein a9, SEMA4A - sema domain, immunoglobulin domain (ig), transmembrane domain (tm) and short cytoplasmic domain, (semaphorin) 4a, SEMA6B - sema domain, transmembrane domain …
ALPL		GO:1903039	positive regulation of leukocyte cell-cell adhesion	2.48e-08	5.82e-06	6.61	12297	135	193	14	[LGALS9 - lectin, galactoside-binding, soluble, 9, PTAFR - platelet-activating factor receptor, SYK - spleen tyrosine kinase, RASAL3 - ras protein activator like 3, AGER - advanced glycosylation end product-specific receptor, NCKAP1L - nck-associated protein 1-like, PTPN6 - protein tyrosine phosphatase, non-receptor type 6, VAV1 - vav 1 guanine nucleotide exchange factor, ADAM8 - adam metallopept…
PRRT4		GO:0032940	secretion by cell	2.52e-08	5.79e-06	2.91	12297	723	193	33	[LTBP4 - latent transforming growth factor beta binding protein 4, EEF2 - eukaryotic translation elongation factor 2, PLAC8 - placenta-specific 8, SYK - spleen tyrosine kinase, ITGAM - integrin, alpha m (complement component 3 receptor 3 subunit), PTAFR - platelet-activating factor receptor, ITGAL - integrin, alpha l (antigen cd11a (p180), lymphocyte function-associated antigen 1; alpha polypepti…
MYD88		GO:0042330	taxis	2.81e-08	6.36e-06	5.21	12297	208	193	17	[LGALS9 - lectin, galactoside-binding, soluble, 9, SYK - spleen tyrosine kinase, IL16 - interleukin 16, PTAFR - platelet-activating factor receptor, S100A8 - s100 calcium binding protein a8, S100A9 - s100 calcium binding protein a9, SEMA4A - sema domain, immunoglobulin domain (ig), transmembrane domain (tm) and short cytoplasmic domain, (semaphorin) 4a, SEMA6B - sema domain, transmembrane domain …
CCNJL		GO:0031349	positive regulation of defense response	3.59e-08	8.02e-06	4.33	12297	294	193	20	[HCK - hemopoietic cell kinase, MYD88 - myeloid differentiation primary response 88, SYK - spleen tyrosine kinase, ITGAM - integrin, alpha m (complement component 3 receptor 3 subunit), F12 - coagulation factor xii (hageman factor), FCN1 - ficolin (collagen/fibrinogen domain containing) 1, CTSS - cathepsin s, S100A8 - s100 calcium binding protein a8, S100A9 - s100 calcium binding protein a9, AGER…
ZSCAN1		GO:0048869	cellular developmental process	4.19e-08	9.22e-06	2.01	12297	1869	193	59	[TIE1 - tyrosine kinase with immunoglobulin-like and egf-like domains 1, PLAC8 - placenta-specific 8, TREX1 - three prime repair exonuclease 1, FLT3LG - fms-related tyrosine kinase 3 ligand, ELK3 - elk3, ets-domain protein (srf accessory protein 2), WFIKKN1 - wap, follistatin/kazal, immunoglobulin, kunitz and netrin domain containing 1, AGER - advanced glycosylation end product-specific receptor,…
ROBO4		GO:0051249	regulation of lymphocyte activation	4.99e-08	1.08e-05	4.47	12297	271	193	19	[LGALS9 - lectin, galactoside-binding, soluble, 9, SYK - spleen tyrosine kinase, RASAL3 - ras protein activator like 3, TREX1 - three prime repair exonuclease 1, FLT3LG - fms-related tyrosine kinase 3 ligand, FCGR2B - fc fragment of igg, low affinity iib, receptor (cd32), AGER - advanced glycosylation end product-specific receptor, NCKAP1L - nck-associated protein 1-like, PTPN6 - protein tyrosine…
WFIKKN1		GO:0045785	positive regulation of cell adhesion	6.67e-08	1.42e-05	4.39	12297	276	193	19	[LGALS9 - lectin, galactoside-binding, soluble, 9, PTAFR - platelet-activating factor receptor, SYK - spleen tyrosine kinase, RASAL3 - ras protein activator like 3, DYSF - dysferlin, limb girdle muscular dystrophy 2b (autosomal recessive), EMILIN2 - elastin microfibril interfacer 2, HYAL1 - hyaluronoglucosaminidase 1, AGER - advanced glycosylation end product-specific receptor, NCKAP1L - nck-asso…
DYSF		GO:0050870	positive regulation of T cell activation	7e-08	1.47e-05	6.68	12297	124	193	13	[LGALS9 - lectin, galactoside-binding, soluble, 9, SYK - spleen tyrosine kinase, RASAL3 - ras protein activator like 3, AGER - advanced glycosylation end product-specific receptor, NCKAP1L - nck-associated protein 1-like, PTPN6 - protein tyrosine phosphatase, non-receptor type 6, VAV1 - vav 1 guanine nucleotide exchange factor, ADAM8 - adam metallopeptidase domain 8, JAK3 - janus kinase 3, CD3E -…
HRCT1		GO:0050729	positive regulation of inflammatory response	8.31e-08	1.72e-05	8.25	12297	85	193	11	[AGER - advanced glycosylation end product-specific receptor, C3 - complement component 3, FCER1G - fc fragment of ige, high affinity i, receptor for; gamma polypeptide, IDO1 - indoleamine 2,3-dioxygenase 1, ADAM8 - adam metallopeptidase domain 8, ITGAM - integrin, alpha m (complement component 3 receptor 3 subunit), MYD88 - myeloid differentiation primary response 88, TLR2 - toll-like receptor 2…
TRIOBP		GO:0022407	regulation of cell-cell adhesion	1.16e-07	2.37e-05	4.46	12297	257	193	18	[LGALS9 - lectin, galactoside-binding, soluble, 9, PTAFR - platelet-activating factor receptor, SYK - spleen tyrosine kinase, C1QTNF1 - c1q and tumor necrosis factor related protein 1, RASAL3 - ras protein activator like 3, FCGR2B - fc fragment of igg, low affinity iib, receptor (cd32), AGER - advanced glycosylation end product-specific receptor, NCKAP1L - nck-associated protein 1-like, PTPN6 - p…
C1QTNF1		GO:0042102	positive regulation of T cell proliferation	1.39e-07	2.79e-05	10.62	12297	54	193	9	[AGER - advanced glycosylation end product-specific receptor, LGALS9 - lectin, galactoside-binding, soluble, 9, NCKAP1L - nck-associated protein 1-like, JAK3 - janus kinase 3, SYK - spleen tyrosine kinase, CD3E - cd3e molecule, epsilon (cd3-tcr complex), RASAL3 - ras protein activator like 3, CD4 - cd4 molecule, IL6R - interleukin 6 receptor]
HYAL1		GO:0046903	secretion	1.76e-07	3.5e-05	2.68	12297	785	193	33	[LTBP4 - latent transforming growth factor beta binding protein 4, EEF2 - eukaryotic translation elongation factor 2, PLAC8 - placenta-specific 8, PTAFR - platelet-activating factor receptor, ITGAM - integrin, alpha m (complement component 3 receptor 3 subunit), SYK - spleen tyrosine kinase, ITGAL - integrin, alpha l (antigen cd11a (p180), lymphocyte function-associated antigen 1; alpha polypepti…
TRIM63		GO:0032653	regulation of interleukin-10 production	1.88e-07	3.7e-05	15.93	12297	28	193	7	[AGER - advanced glycosylation end product-specific receptor, LGALS9 - lectin, galactoside-binding, soluble, 9, FCER1G - fc fragment of ige, high affinity i, receptor for; gamma polypeptide, IDO1 - indoleamine 2,3-dioxygenase 1, JAK3 - janus kinase 3, TLR2 - toll-like receptor 2, FCGR2B - fc fragment of igg, low affinity iib, receptor (cd32)]
SYK		GO:0030595	leukocyte chemotaxis	1.89e-07	3.66e-05	8.73	12297	73	193	10	[NCKAP1L - nck-associated protein 1-like, FCER1G - fc fragment of ige, high affinity i, receptor for; gamma polypeptide, VAV1 - vav 1 guanine nucleotide exchange factor, ADAM8 - adam metallopeptidase domain 8, SYK - spleen tyrosine kinase, IL16 - interleukin 16, C5AR1 - complement component 5a receptor 1, S100A8 - s100 calcium binding protein a8, S100A9 - s100 calcium binding protein a9, IL6R - i…
BGN		GO:0022409	positive regulation of cell-cell adhesion	1.97e-07	3.76e-05	5.61	12297	159	193	14	[LGALS9 - lectin, galactoside-binding, soluble, 9, PTAFR - platelet-activating factor receptor, SYK - spleen tyrosine kinase, RASAL3 - ras protein activator like 3, AGER - advanced glycosylation end product-specific receptor, NCKAP1L - nck-associated protein 1-like, PTPN6 - protein tyrosine phosphatase, non-receptor type 6, VAV1 - vav 1 guanine nucleotide exchange factor, ADAM8 - adam metallopept…
IL16		GO:1902563	regulation of neutrophil activation	2.14e-07	4.03e-05	31.86	12297	10	193	5	[SYK - spleen tyrosine kinase, ITGAM - integrin, alpha m (complement component 3 receptor 3 subunit), PTAFR - platelet-activating factor receptor, PRAM1 - pml-rara regulated adaptor molecule 1, FCGR2B - fc fragment of igg, low affinity iib, receptor (cd32)]
LSR		GO:0046634	regulation of alpha-beta T cell activation	3.06e-07	5.7e-05	9.72	12297	59	193	9	[AGER - advanced glycosylation end product-specific receptor, LGALS9 - lectin, galactoside-binding, soluble, 9, NCKAP1L - nck-associated protein 1-like, IRF1 - interferon regulatory factor 1, JAK3 - janus kinase 3, SYK - spleen tyrosine kinase, CD3E - cd3e molecule, epsilon (cd3-tcr complex), RASAL3 - ras protein activator like 3, IL6R - interleukin 6 receptor]
MMP9		GO:0050671	positive regulation of lymphocyte proliferation	3.58e-07	6.58e-05	8.17	12297	78	193	10	[AGER - advanced glycosylation end product-specific receptor, LGALS9 - lectin, galactoside-binding, soluble, 9, NCKAP1L - nck-associated protein 1-like, JAK3 - janus kinase 3, SYK - spleen tyrosine kinase, CD3E - cd3e molecule, epsilon (cd3-tcr complex), RASAL3 - ras protein activator like 3, FLT3LG - fms-related tyrosine kinase 3 ligand, CD4 - cd4 molecule, IL6R - interleukin 6 receptor]
BACE2		GO:0032946	positive regulation of mononuclear cell proliferation	4.04e-07	7.34e-05	8.07	12297	79	193	10	[AGER - advanced glycosylation end product-specific receptor, LGALS9 - lectin, galactoside-binding, soluble, 9, NCKAP1L - nck-associated protein 1-like, JAK3 - janus kinase 3, SYK - spleen tyrosine kinase, CD3E - cd3e molecule, epsilon (cd3-tcr complex), RASAL3 - ras protein activator like 3, FLT3LG - fms-related tyrosine kinase 3 ligand, CD4 - cd4 molecule, IL6R - interleukin 6 receptor]
PTP4A3		GO:0002819	regulation of adaptive immune response	4.49e-07	8.05e-05	7.01	12297	100	193	11	[AGER - advanced glycosylation end product-specific receptor, C3 - complement component 3, PTPN6 - protein tyrosine phosphatase, non-receptor type 6, IRF1 - interferon regulatory factor 1, FCER1G - fc fragment of ige, high affinity i, receptor for; gamma polypeptide, JAK3 - janus kinase 3, TNFRSF1B - tumor necrosis factor receptor superfamily, member 1b, CD4 - cd4 molecule, PVRL2 - poliovirus rec…
SLC7A7		GO:1902105	regulation of leukocyte differentiation	4.83e-07	8.55e-05	5.22	12297	171	193	14	[LGALS9 - lectin, galactoside-binding, soluble, 9, BGLAP - bone gamma-carboxyglutamate (gla) protein, SYK - spleen tyrosine kinase, FLT3LG - fms-related tyrosine kinase 3 ligand, FCGR2B - fc fragment of igg, low affinity iib, receptor (cd32), AGER - advanced glycosylation end product-specific receptor, NCKAP1L - nck-associated protein 1-like, PTPN6 - protein tyrosine phosphatase, non-receptor typ…
VWCE		GO:0040011	locomotion	5.05e-07	8.84e-05	2.72	12297	703	193	30	[LGALS9 - lectin, galactoside-binding, soluble, 9, SLC7A7 - solute carrier family 7 (amino acid transporter light chain, y+l system), member 7, CD244 - cd244 molecule, natural killer cell receptor 2b4, SYK - spleen tyrosine kinase, IL16 - interleukin 16, PTAFR - platelet-activating factor receptor, ITGAM - integrin, alpha m (complement component 3 receptor 3 subunit), ITGAL - integrin, alpha l (a…
SEMA3F		GO:0070665	positive regulation of leukocyte proliferation	5.13e-07	8.87e-05	7.87	12297	81	193	10	[AGER - advanced glycosylation end product-specific receptor, LGALS9 - lectin, galactoside-binding, soluble, 9, NCKAP1L - nck-associated protein 1-like, JAK3 - janus kinase 3, SYK - spleen tyrosine kinase, CD3E - cd3e molecule, epsilon (cd3-tcr complex), RASAL3 - ras protein activator like 3, FLT3LG - fms-related tyrosine kinase 3 ligand, CD4 - cd4 molecule, IL6R - interleukin 6 receptor]
TYMP		GO:0051251	positive regulation of lymphocyte activation	5.97e-07	0.000102	5.13	12297	174	193	14	[LGALS9 - lectin, galactoside-binding, soluble, 9, SYK - spleen tyrosine kinase, RASAL3 - ras protein activator like 3, FLT3LG - fms-related tyrosine kinase 3 ligand, AGER - advanced glycosylation end product-specific receptor, NCKAP1L - nck-associated protein 1-like, PTPN6 - protein tyrosine phosphatase, non-receptor type 6, VAV1 - vav 1 guanine nucleotide exchange factor, ADAM8 - adam metallope…
UCP2		GO:0016192	vesicle-mediated transport	7.25e-07	0.000122	2.14	12297	1310	193	44	[NCF4 - neutrophil cytosolic factor 4, 40kda, EEF2 - eukaryotic translation elongation factor 2, DENND3 - denn/madd domain containing 3, PLAC8 - placenta-specific 8, SYK - spleen tyrosine kinase, PTAFR - platelet-activating factor receptor, ITGAM - integrin, alpha m (complement component 3 receptor 3 subunit), ITGAL - integrin, alpha l (antigen cd11a (p180), lymphocyte function-associated antigen…
RCVRN		GO:0048584	positive regulation of response to stimulus	9.27e-07	0.000155	1.99	12297	1601	193	50	[LGALS9 - lectin, galactoside-binding, soluble, 9, SYK - spleen tyrosine kinase, IL16 - interleukin 16, F12 - coagulation factor xii (hageman factor), TREX1 - three prime repair exonuclease 1, AGER - advanced glycosylation end product-specific receptor, TMEM173 - transmembrane protein 173, CASP8 - caspase 8, apoptosis-related cysteine peptidase, IDO1 - indoleamine 2,3-dioxygenase 1, TLR2 - toll-l…
NOS3		GO:0002822	regulation of adaptive immune response based on somatic recombination of immune receptors built from immunoglobulin superfamily domains	1.01e-06	0.000166	7.32	12297	87	193	10	[AGER - advanced glycosylation end product-specific receptor, C3 - complement component 3, PTPN6 - protein tyrosine phosphatase, non-receptor type 6, FCER1G - fc fragment of ige, high affinity i, receptor for; gamma polypeptide, JAK3 - janus kinase 3, TNFRSF1B - tumor necrosis factor receptor superfamily, member 1b, FCGR2B - fc fragment of igg, low affinity iib, receptor (cd32), CD4 - cd4 molecul…
IL10RA		GO:0002687	positive regulation of leukocyte migration	1.12e-06	0.000183	7.24	12297	88	193	10	[AGER - advanced glycosylation end product-specific receptor, LGALS9 - lectin, galactoside-binding, soluble, 9, NCKAP1L - nck-associated protein 1-like, ADAM8 - adam metallopeptidase domain 8, PTAFR - platelet-activating factor receptor, C5AR1 - complement component 5a receptor 1, DYSF - dysferlin, limb girdle muscular dystrophy 2b (autosomal recessive), PLVAP - plasmalemma vesicle associated pro…
MX2		GO:0016477	cell migration	1.16e-06	0.000187	2.87	12297	577	193	26	[SLC7A7 - solute carrier family 7 (amino acid transporter light chain, y+l system), member 7, CD244 - cd244 molecule, natural killer cell receptor 2b4, SYK - spleen tyrosine kinase, IL16 - interleukin 16, ITGAM - integrin, alpha m (complement component 3 receptor 3 subunit), ITGAL - integrin, alpha l (antigen cd11a (p180), lymphocyte function-associated antigen 1; alpha polypeptide), SEMA4A - sem…
FCGR2B		GO:0045089	positive regulation of innate immune response	1.29e-06	0.000205	4.49	12297	213	193	15	[HCK - hemopoietic cell kinase, MYD88 - myeloid differentiation primary response 88, SYK - spleen tyrosine kinase, ITGAM - integrin, alpha m (complement component 3 receptor 3 subunit), FCN1 - ficolin (collagen/fibrinogen domain containing) 1, CTSS - cathepsin s, S100A8 - s100 calcium binding protein a8, S100A9 - s100 calcium binding protein a9, TMEM173 - transmembrane protein 173, CASP8 - caspas…
PLVAP		GO:0060326	cell chemotaxis	1.41e-06	0.000223	6.26	12297	112	193	11	[NCKAP1L - nck-associated protein 1-like, VAV1 - vav 1 guanine nucleotide exchange factor, FCER1G - fc fragment of ige, high affinity i, receptor for; gamma polypeptide, SYK - spleen tyrosine kinase, ADAM8 - adam metallopeptidase domain 8, IL16 - interleukin 16, C5AR1 - complement component 5a receptor 1, CCR10 - chemokine (c-c motif) receptor 10, S100A8 - s100 calcium binding protein a8, S100A9 …
ITGAL		GO:0002237	response to molecule of bacterial origin	1.72e-06	0.000268	4.69	12297	190	193	14	[LGALS9 - lectin, galactoside-binding, soluble, 9, CSF2RB - colony stimulating factor 2 receptor, beta, low-affinity (granulocyte-macrophage), S100A8 - s100 calcium binding protein a8, FCGR2B - fc fragment of igg, low affinity iib, receptor (cd32), IL10RA - interleukin 10 receptor, alpha, CASP8 - caspase 8, apoptosis-related cysteine peptidase, IDO1 - indoleamine 2,3-dioxygenase 1, TLR2 - toll-li…
CD3E		GO:0030593	neutrophil chemotaxis	1.76e-06	0.000272	11.74	12297	38	193	7	[NCKAP1L - nck-associated protein 1-like, FCER1G - fc fragment of ige, high affinity i, receptor for; gamma polypeptide, VAV1 - vav 1 guanine nucleotide exchange factor, SYK - spleen tyrosine kinase, C5AR1 - complement component 5a receptor 1, S100A8 - s100 calcium binding protein a8, S100A9 - s100 calcium binding protein a9]
JAK3		GO:0002250	adaptive immune response	1.88e-06	0.000287	6.85	12297	93	193	10	[FCER1G - fc fragment of ige, high affinity i, receptor for; gamma polypeptide, JAK3 - janus kinase 3, CD244 - cd244 molecule, natural killer cell receptor 2b4, SYK - spleen tyrosine kinase, CD3E - cd3e molecule, epsilon (cd3-tcr complex), TREX1 - three prime repair exonuclease 1, CTSS - cathepsin s, GZMM - granzyme m (lymphocyte met-ase 1), FCGR2B - fc fragment of igg, low affinity iib, receptor…
IL6R		GO:0042108	positive regulation of cytokine biosynthetic process	2.12e-06	0.00032	11.44	12297	39	193	7	[AGER - advanced glycosylation end product-specific receptor, IRF1 - interferon regulatory factor 1, SYK - spleen tyrosine kinase, PTAFR - platelet-activating factor receptor, CD3E - cd3e molecule, epsilon (cd3-tcr complex), CD4 - cd4 molecule, ZFPM1 - zinc finger protein, fog family member 1]
ATHL1		GO:0030154	cell differentiation	2.14e-06	0.00032	2.13	12297	1226	193	41	[TIE1 - tyrosine kinase with immunoglobulin-like and egf-like domains 1, EEF2 - eukaryotic translation elongation factor 2, ITGA7 - integrin, alpha 7, TAGLN - transgelin, PLAC8 - placenta-specific 8, ITGAM - integrin, alpha m (complement component 3 receptor 3 subunit), DYSF - dysferlin, limb girdle muscular dystrophy 2b (autosomal recessive), TREX1 - three prime repair exonuclease 1, FLT3LG - fm…
AGTRAP		GO:0030155	regulation of cell adhesion	2.17e-06	0.000321	3.02	12297	485	193	23	[LGALS9 - lectin, galactoside-binding, soluble, 9, PTAFR - platelet-activating factor receptor, SYK - spleen tyrosine kinase, C1QTNF1 - c1q and tumor necrosis factor related protein 1, RASAL3 - ras protein activator like 3, DYSF - dysferlin, limb girdle muscular dystrophy 2b (autosomal recessive), EMILIN2 - elastin microfibril interfacer 2, HYAL1 - hyaluronoglucosaminidase 1, FCGR2B - fc fragment…
FLT3LG		GO:0002706	regulation of lymphocyte mediated immunity	2.47e-06	0.000361	7.65	12297	75	193	9	[AGER - advanced glycosylation end product-specific receptor, LGALS9 - lectin, galactoside-binding, soluble, 9, C3 - complement component 3, PTPN6 - protein tyrosine phosphatase, non-receptor type 6, FCER1G - fc fragment of ige, high affinity i, receptor for; gamma polypeptide, VAV1 - vav 1 guanine nucleotide exchange factor, TNFRSF1B - tumor necrosis factor receptor superfamily, member 1b, FCGR2…
TNFRSF1B		GO:0034097	response to cytokine	2.92e-06	0.000424	3.17	12297	422	193	21	[IFITM1 - interferon induced transmembrane protein 1, LGALS9 - lectin, galactoside-binding, soluble, 9, STXBP2 - syntaxin binding protein 2, PTP4A3 - protein tyrosine phosphatase type iva, member 3, CSF2RB - colony stimulating factor 2 receptor, beta, low-affinity (granulocyte-macrophage), SOCS3 - suppressor of cytokine signaling 3, MYD88 - myeloid differentiation primary response 88, TREX1 - thr…
BCAM		GO:0048518	positive regulation of biological process	2.97e-06	0.000427	1.46	12297	4333	193	99	[LGALS9 - lectin, galactoside-binding, soluble, 9, IFITM1 - interferon induced transmembrane protein 1, PLAC8 - placenta-specific 8, CD244 - cd244 molecule, natural killer cell receptor 2b4, IL16 - interleukin 16, TREX1 - three prime repair exonuclease 1, FLT3LG - fms-related tyrosine kinase 3 ligand, ELK3 - elk3, ets-domain protein (srf accessory protein 2), TMEM173 - transmembrane protein 173, …
TLR2		GO:0032673	regulation of interleukin-4 production	3.43e-06	0.000488	19.91	12297	16	193	5	[LGALS9 - lectin, galactoside-binding, soluble, 9, FCER1G - fc fragment of ige, high affinity i, receptor for; gamma polypeptide, SYK - spleen tyrosine kinase, CD3E - cd3e molecule, epsilon (cd3-tcr complex), ZFPM1 - zinc finger protein, fog family member 1]
CLDND2		GO:0032675	regulation of interleukin-6 production	3.44e-06	0.000484	7.35	12297	78	193	9	[AGER - advanced glycosylation end product-specific receptor, LGALS9 - lectin, galactoside-binding, soluble, 9, NCKAP1L - nck-associated protein 1-like, PTPN6 - protein tyrosine phosphatase, non-receptor type 6, FCER1G - fc fragment of ige, high affinity i, receptor for; gamma polypeptide, PTAFR - platelet-activating factor receptor, MYD88 - myeloid differentiation primary response 88, TLR2 - tol…
LTBP4		GO:0065009	regulation of molecular function	3.55e-06	0.000495	1.73	12297	2279	193	62	[LGALS9 - lectin, galactoside-binding, soluble, 9, NCF4 - neutrophil cytosolic factor 4, 40kda, SYK - spleen tyrosine kinase, IL16 - interleukin 16, TREX1 - three prime repair exonuclease 1, FLT3LG - fms-related tyrosine kinase 3 ligand, WFIKKN1 - wap, follistatin/kazal, immunoglobulin, kunitz and netrin domain containing 1, AGER - advanced glycosylation end product-specific receptor, RIN1 - ras …
FAM180B		GO:0001796	regulation of type IIa hypersensitivity	3.81e-06	0.000526	63.72	12297	3	193	3	[C3 - complement component 3, FCER1G - fc fragment of ige, high affinity i, receptor for; gamma polypeptide, FCGR2B - fc fragment of igg, low affinity iib, receptor (cd32)]
NCKAP1L		GO:0002892	regulation of type II hypersensitivity	3.81e-06	0.000521	63.72	12297	3	193	3	[C3 - complement component 3, FCER1G - fc fragment of ige, high affinity i, receptor for; gamma polypeptide, FCGR2B - fc fragment of igg, low affinity iib, receptor (cd32)]
OSGIN1		GO:0032502	developmental process	3.82e-06	0.000518	1.54	12297	3424	193	83	[TIE1 - tyrosine kinase with immunoglobulin-like and egf-like domains 1, PLAC8 - placenta-specific 8, SYK - spleen tyrosine kinase, TREX1 - three prime repair exonuclease 1, FLT3LG - fms-related tyrosine kinase 3 ligand, ELK3 - elk3, ets-domain protein (srf accessory protein 2), SEMA4A - sema domain, immunoglobulin domain (ig), transmembrane domain (tm) and short cytoplasmic domain, (semaphorin) …
EEF2		GO:0002699	positive regulation of immune effector process	3.87e-06	0.00052	5.65	12297	124	193	11	[STXBP2 - syntaxin binding protein 2, LGALS9 - lectin, galactoside-binding, soluble, 9, C3 - complement component 3, KLK5 - kallikrein-related peptidase 5, VAV1 - vav 1 guanine nucleotide exchange factor, FCER1G - fc fragment of ige, high affinity i, receptor for; gamma polypeptide, SYK - spleen tyrosine kinase, ITGAM - integrin, alpha m (complement component 3 receptor 3 subunit), PTAFR - platel…
GZMM		GO:0043313	regulation of neutrophil degranulation	3.92e-06	0.000522	31.86	12297	8	193	4	[PTAFR - platelet-activating factor receptor, ITGAM - integrin, alpha m (complement component 3 receptor 3 subunit), SYK - spleen tyrosine kinase, PRAM1 - pml-rara regulated adaptor molecule 1]
CTRL		GO:0032501	multicellular organismal process	4.04e-06	0.000533	1.77	12297	2082	193	58	[IFITM1 - interferon induced transmembrane protein 1, LGALS9 - lectin, galactoside-binding, soluble, 9, TIE1 - tyrosine kinase with immunoglobulin-like and egf-like domains 1, CHRNA2 - cholinergic receptor, nicotinic, alpha 2 (neuronal), RGR - retinal g protein coupled receptor, TREX1 - three prime repair exonuclease 1, TRIM63 - tripartite motif containing 63, e3 ubiquitin protein ligase, AGER - …
NOXA1		GO:0050764	regulation of phagocytosis	4.05e-06	0.00053	8.5	12297	60	193	8	[C3 - complement component 3, NCKAP1L - nck-associated protein 1-like, HCK - hemopoietic cell kinase, FCER1G - fc fragment of ige, high affinity i, receptor for; gamma polypeptide, SYK - spleen tyrosine kinase, TLR2 - toll-like receptor 2, DYSF - dysferlin, limb girdle muscular dystrophy 2b (autosomal recessive), FCGR2B - fc fragment of igg, low affinity iib, receptor (cd32)]
PTPN6		GO:0071621	granulocyte chemotaxis	4.2e-06	0.000545	10.37	12297	43	193	7	[NCKAP1L - nck-associated protein 1-like, VAV1 - vav 1 guanine nucleotide exchange factor, FCER1G - fc fragment of ige, high affinity i, receptor for; gamma polypeptide, SYK - spleen tyrosine kinase, C5AR1 - complement component 5a receptor 1, S100A8 - s100 calcium binding protein a8, S100A9 - s100 calcium binding protein a9]
VMO1		GO:1990266	neutrophil migration	4.2e-06	0.00054	10.37	12297	43	193	7	[NCKAP1L - nck-associated protein 1-like, VAV1 - vav 1 guanine nucleotide exchange factor, FCER1G - fc fragment of ige, high affinity i, receptor for; gamma polypeptide, SYK - spleen tyrosine kinase, C5AR1 - complement component 5a receptor 1, S100A8 - s100 calcium binding protein a8, S100A9 - s100 calcium binding protein a9]
FCGRT		GO:0046649	lymphocyte activation	4.71e-06	0.0006	4.31	12297	207	193	14	[CD244 - cd244 molecule, natural killer cell receptor 2b4, ITGAL - integrin, alpha l (antigen cd11a (p180), lymphocyte function-associated antigen 1; alpha polypeptide), FLT3LG - fms-related tyrosine kinase 3 ligand, FCGR2B - fc fragment of igg, low affinity iib, receptor (cd32), SEMA4A - sema domain, immunoglobulin domain (ig), transmembrane domain (tm) and short cytoplasmic domain, (semaphorin)…
CAMP		GO:0001910	regulation of leukocyte mediated cytotoxicity	4.86e-06	0.000614	13.18	12297	29	193	6	[AGER - advanced glycosylation end product-specific receptor, LGALS9 - lectin, galactoside-binding, soluble, 9, VAV1 - vav 1 guanine nucleotide exchange factor, ITGAM - integrin, alpha m (complement component 3 receptor 3 subunit), FCGR2B - fc fragment of igg, low affinity iib, receptor (cd32), PVRL2 - poliovirus receptor-related 2 (herpesvirus entry mediator b)]
SEMA6B		GO:0002521	leukocyte differentiation	5.74e-06	0.000718	4.55	12297	182	193	13	[FLT3LG - fms-related tyrosine kinase 3 ligand, MMP9 - matrix metallopeptidase 9 (gelatinase b, 92kda gelatinase, 92kda type iv collagenase), FCGR2B - fc fragment of igg, low affinity iib, receptor (cd32), SEMA4A - sema domain, immunoglobulin domain (ig), transmembrane domain (tm) and short cytoplasmic domain, (semaphorin) 4a, MFNG - mfng o-fucosylpeptide 3-beta-n-acetylglucosaminyltransferase, I…
FCER1G		GO:0048870	cell motility	6.17e-06	0.000765	2.62	12297	632	193	26	[SLC7A7 - solute carrier family 7 (amino acid transporter light chain, y+l system), member 7, CD244 - cd244 molecule, natural killer cell receptor 2b4, SYK - spleen tyrosine kinase, IL16 - interleukin 16, ITGAM - integrin, alpha m (complement component 3 receptor 3 subunit), ITGAL - integrin, alpha l (antigen cd11a (p180), lymphocyte function-associated antigen 1; alpha polypeptide), SEMA4A - sem…
EMP3		GO:0050896	response to stimulus	6.29e-06	0.000774	1.53	12297	3408	193	82	[IFITM1 - interferon induced transmembrane protein 1, LGALS9 - lectin, galactoside-binding, soluble, 9, TIE1 - tyrosine kinase with immunoglobulin-like and egf-like domains 1, NCF4 - neutrophil cytosolic factor 4, 40kda, PLAC8 - placenta-specific 8, SYK - spleen tyrosine kinase, IL16 - interleukin 16, CD244 - cd244 molecule, natural killer cell receptor 2b4, F12 - coagulation factor xii (hageman …
TMEM173		GO:0002758	innate immune response-activating signal transduction	6.63e-06	0.000809	4.87	12297	157	193	12	[TMEM173 - transmembrane protein 173, HCK - hemopoietic cell kinase, CASP8 - caspase 8, apoptosis-related cysteine peptidase, FCER1G - fc fragment of ige, high affinity i, receptor for; gamma polypeptide, SYK - spleen tyrosine kinase, MYD88 - myeloid differentiation primary response 88, ITGAM - integrin, alpha m (complement component 3 receptor 3 subunit), TLR2 - toll-like receptor 2, FCN1 - fico…
VAV1		GO:0097529	myeloid leukocyte migration	6.65e-06	0.000804	7.96	12297	64	193	8	[NCKAP1L - nck-associated protein 1-like, FCER1G - fc fragment of ige, high affinity i, receptor for; gamma polypeptide, VAV1 - vav 1 guanine nucleotide exchange factor, SYK - spleen tyrosine kinase, C5AR1 - complement component 5a receptor 1, S100A8 - s100 calcium binding protein a8, S100A9 - s100 calcium binding protein a9, IL6R - interleukin 6 receptor]
CRISPLD2		GO:0002221	pattern recognition receptor signaling pathway	8.56e-06	0.00103	6.59	12297	87	193	9	[TMEM173 - transmembrane protein 173, CASP8 - caspase 8, apoptosis-related cysteine peptidase, ITGAM - integrin, alpha m (complement component 3 receptor 3 subunit), MYD88 - myeloid differentiation primary response 88, TLR2 - toll-like receptor 2, FCN1 - ficolin (collagen/fibrinogen domain containing) 1, CTSS - cathepsin s, S100A8 - s100 calcium binding protein a8, S100A9 - s100 calcium binding p…
ITGA7		GO:0002673	regulation of acute inflammatory response	1.03e-05	0.00123	9.1	12297	49	193	7	[C3 - complement component 3, FCER1G - fc fragment of ige, high affinity i, receptor for; gamma polypeptide, ADAM8 - adam metallopeptidase domain 8, F12 - coagulation factor xii (hageman factor), C5AR1 - complement component 5a receptor 1, CFP - complement factor properdin, FCGR2B - fc fragment of igg, low affinity iib, receptor (cd32)]
IGSF6		GO:0097530	granulocyte migration	1.03e-05	0.00122	9.1	12297	49	193	7	[NCKAP1L - nck-associated protein 1-like, FCER1G - fc fragment of ige, high affinity i, receptor for; gamma polypeptide, VAV1 - vav 1 guanine nucleotide exchange factor, SYK - spleen tyrosine kinase, C5AR1 - complement component 5a receptor 1, S100A8 - s100 calcium binding protein a8, S100A9 - s100 calcium binding protein a9]
NR1I3		GO:0080134	regulation of response to stress	1.05e-05	0.00123	2.13	12297	1078	193	36	[LGALS9 - lectin, galactoside-binding, soluble, 9, MYD88 - myeloid differentiation primary response 88, ITGAM - integrin, alpha m (complement component 3 receptor 3 subunit), SYK - spleen tyrosine kinase, F12 - coagulation factor xii (hageman factor), TREX1 - three prime repair exonuclease 1, AGER - advanced glycosylation end product-specific receptor, TMEM173 - transmembrane protein 173, CASP8 -…
USHBP1		GO:0032655	regulation of interleukin-12 production	1.08e-05	0.00125	11.58	12297	33	193	6	[AGER - advanced glycosylation end product-specific receptor, LGALS9 - lectin, galactoside-binding, soluble, 9, IRF1 - interferon regulatory factor 1, IDO1 - indoleamine 2,3-dioxygenase 1, JAK3 - janus kinase 3, TLR2 - toll-like receptor 2]
C5AR1		GO:0031341	regulation of cell killing	1.08e-05	0.00124	11.58	12297	33	193	6	[AGER - advanced glycosylation end product-specific receptor, LGALS9 - lectin, galactoside-binding, soluble, 9, VAV1 - vav 1 guanine nucleotide exchange factor, ITGAM - integrin, alpha m (complement component 3 receptor 3 subunit), FCGR2B - fc fragment of igg, low affinity iib, receptor (cd32), PVRL2 - poliovirus receptor-related 2 (herpesvirus entry mediator b)]
WDR62		GO:0032693	negative regulation of interleukin-10 production	1.15e-05	0.00131	25.49	12297	10	193	4	[AGER - advanced glycosylation end product-specific receptor, IDO1 - indoleamine 2,3-dioxygenase 1, JAK3 - janus kinase 3, FCGR2B - fc fragment of igg, low affinity iib, receptor (cd32)]
APOE		GO:0032755	positive regulation of interleukin-6 production	1.19e-05	0.00135	8.92	12297	50	193	7	[AGER - advanced glycosylation end product-specific receptor, LGALS9 - lectin, galactoside-binding, soluble, 9, FCER1G - fc fragment of ige, high affinity i, receptor for; gamma polypeptide, MYD88 - myeloid differentiation primary response 88, PTAFR - platelet-activating factor receptor, TLR2 - toll-like receptor 2, IL6R - interleukin 6 receptor]
CENPT		GO:1903555	regulation of tumor necrosis factor superfamily cytokine production	1.48e-05	0.00167	6.17	12297	93	193	9	[AGER - advanced glycosylation end product-specific receptor, LGALS9 - lectin, galactoside-binding, soluble, 9, PTPN6 - protein tyrosine phosphatase, non-receptor type 6, NFATC4 - nuclear factor of activated t-cells, cytoplasmic, calcineurin-dependent 4, FCER1G - fc fragment of ige, high affinity i, receptor for; gamma polypeptide, ADAM8 - adam metallopeptidase domain 8, PTAFR - platelet-activati…
TIE1		GO:0032735	positive regulation of interleukin-12 production	1.5e-05	0.00167	15.17	12297	21	193	5	[AGER - advanced glycosylation end product-specific receptor, LGALS9 - lectin, galactoside-binding, soluble, 9, IRF1 - interferon regulatory factor 1, IDO1 - indoleamine 2,3-dioxygenase 1, TLR2 - toll-like receptor 2]
F12		GO:0038156	interleukin-3-mediated signaling pathway	1.51e-05	0.00167	47.79	12297	4	193	3	[CSF2RB - colony stimulating factor 2 receptor, beta, low-affinity (granulocyte-macrophage), FCER1G - fc fragment of ige, high affinity i, receptor for; gamma polypeptide, SYK - spleen tyrosine kinase]
ADAM33		GO:0002883	regulation of hypersensitivity	1.51e-05	0.00165	47.79	12297	4	193	3	[C3 - complement component 3, FCER1G - fc fragment of ige, high affinity i, receptor for; gamma polypeptide, FCGR2B - fc fragment of igg, low affinity iib, receptor (cd32)]
DOLK		GO:0002920	regulation of humoral immune response	1.54e-05	0.00168	10.92	12297	35	193	6	[C3 - complement component 3, PTPN6 - protein tyrosine phosphatase, non-receptor type 6, KLK5 - kallikrein-related peptidase 5, CFP - complement factor properdin, C5AR1 - complement component 5a receptor 1, FCGR2B - fc fragment of igg, low affinity iib, receptor (cd32)]
ARHGAP30		GO:2000484	positive regulation of interleukin-8 secretion	1.78e-05	0.00193	23.17	12297	11	193	4	[LGALS9 - lectin, galactoside-binding, soluble, 9, CD244 - cd244 molecule, natural killer cell receptor 2b4, TLR2 - toll-like receptor 2, FCN1 - ficolin (collagen/fibrinogen domain containing) 1]
TTC25		GO:0007229	integrin-mediated signaling pathway	1.79e-05	0.00192	6.98	12297	73	193	8	[HCK - hemopoietic cell kinase, ITGA7 - integrin, alpha 7, FCER1G - fc fragment of ige, high affinity i, receptor for; gamma polypeptide, VAV1 - vav 1 guanine nucleotide exchange factor, ITGAM - integrin, alpha m (complement component 3 receptor 3 subunit), SYK - spleen tyrosine kinase, ITGAL - integrin, alpha l (antigen cd11a (p180), lymphocyte function-associated antigen 1; alpha polypeptide), …
DOCK8		GO:0002218	activation of innate immune response	1.89e-05	0.00201	4.39	12297	174	193	12	[TMEM173 - transmembrane protein 173, HCK - hemopoietic cell kinase, CASP8 - caspase 8, apoptosis-related cysteine peptidase, FCER1G - fc fragment of ige, high affinity i, receptor for; gamma polypeptide, SYK - spleen tyrosine kinase, MYD88 - myeloid differentiation primary response 88, ITGAM - integrin, alpha m (complement component 3 receptor 3 subunit), TLR2 - toll-like receptor 2, FCN1 - fico…
NCF4		GO:0070232	regulation of T cell apoptotic process	1.92e-05	0.00203	14.48	12297	22	193	5	[LGALS9 - lectin, galactoside-binding, soluble, 9, IDO1 - indoleamine 2,3-dioxygenase 1, ADAM8 - adam metallopeptidase domain 8, JAK3 - janus kinase 3, DOCK8 - dedicator of cytokinesis 8]
PEAR1		GO:0046596	regulation of viral entry into host cell	1.92e-05	0.00202	14.48	12297	22	193	5	[IFITM1 - interferon induced transmembrane protein 1, LGALS9 - lectin, galactoside-binding, soluble, 9, FCN1 - ficolin (collagen/fibrinogen domain containing) 1, CD4 - cd4 molecule, PVRL2 - poliovirus receptor-related 2 (herpesvirus entry mediator b)]
CASP8		GO:0046640	regulation of alpha-beta T cell proliferation	1.92e-05	0.002	14.48	12297	22	193	5	[LGALS9 - lectin, galactoside-binding, soluble, 9, IRF1 - interferon regulatory factor 1, SYK - spleen tyrosine kinase, CD3E - cd3e molecule, epsilon (cd3-tcr complex), RASAL3 - ras protein activator like 3]
GMIP		GO:1903557	positive regulation of tumor necrosis factor superfamily cytokine production	2e-05	0.00207	8.26	12297	54	193	7	[AGER - advanced glycosylation end product-specific receptor, LGALS9 - lectin, galactoside-binding, soluble, 9, NFATC4 - nuclear factor of activated t-cells, cytoplasmic, calcineurin-dependent 4, FCER1G - fc fragment of ige, high affinity i, receptor for; gamma polypeptide, ADAM8 - adam metallopeptidase domain 8, PTAFR - platelet-activating factor receptor, TLR2 - toll-like receptor 2]
RGMA		GO:0044093	positive regulation of molecular function	2.05e-05	0.00211	1.94	12297	1344	193	41	[LGALS9 - lectin, galactoside-binding, soluble, 9, NCF4 - neutrophil cytosolic factor 4, 40kda, MYD88 - myeloid differentiation primary response 88, ITGAM - integrin, alpha m (complement component 3 receptor 3 subunit), PTAFR - platelet-activating factor receptor, SYK - spleen tyrosine kinase, RASAL3 - ras protein activator like 3, AGER - advanced glycosylation end product-specific receptor, RIN1…
CLPS		GO:0030098	lymphocyte differentiation	2.49e-05	0.00254	5.14	12297	124	193	10	[SEMA4A - sema domain, immunoglobulin domain (ig), transmembrane domain (tm) and short cytoplasmic domain, (semaphorin) 4a, MFNG - mfng o-fucosylpeptide 3-beta-n-acetylglucosaminyltransferase, IRF1 - interferon regulatory factor 1, VAV1 - vav 1 guanine nucleotide exchange factor, FCER1G - fc fragment of ige, high affinity i, receptor for; gamma polypeptide, JAK3 - janus kinase 3, CD3E - cd3e mole…
ZFPM1		GO:0032496	response to lipopolysaccharide	2.5e-05	0.00254	4.27	12297	179	193	12	[LGALS9 - lectin, galactoside-binding, soluble, 9, IL10RA - interleukin 10 receptor, alpha, CASP8 - caspase 8, apoptosis-related cysteine peptidase, CSF2RB - colony stimulating factor 2 receptor, beta, low-affinity (granulocyte-macrophage), IDO1 - indoleamine 2,3-dioxygenase 1, C5AR1 - complement component 5a receptor 1, NOS3 - nitric oxide synthase 3 (endothelial cell), SMAD6 - smad family membe…
STXBP2		GO:0032753	positive regulation of interleukin-4 production	2.64e-05	0.00266	21.24	12297	12	193	4	[LGALS9 - lectin, galactoside-binding, soluble, 9, FCER1G - fc fragment of ige, high affinity i, receptor for; gamma polypeptide, SYK - spleen tyrosine kinase, CD3E - cd3e molecule, epsilon (cd3-tcr complex)]
CSF2RB		GO:0051240	positive regulation of multicellular organismal process	2.89e-05	0.00289	1.98	12297	1222	193	38	[IFITM1 - interferon induced transmembrane protein 1, LGALS9 - lectin, galactoside-binding, soluble, 9, TIE1 - tyrosine kinase with immunoglobulin-like and egf-like domains 1, PLAC8 - placenta-specific 8, MYD88 - myeloid differentiation primary response 88, PTAFR - platelet-activating factor receptor, SYK - spleen tyrosine kinase, CD244 - cd244 molecule, natural killer cell receptor 2b4, F12 - co…
DENND3		GO:0010543	regulation of platelet activation	3.02e-05	0.003	13.27	12297	24	193	5	[FCER1G - fc fragment of ige, high affinity i, receptor for; gamma polypeptide, APOE - apolipoprotein e, SYK - spleen tyrosine kinase, C1QTNF1 - c1q and tumor necrosis factor related protein 1, NOS3 - nitric oxide synthase 3 (endothelial cell)]
NEURL1B		GO:0033003	regulation of mast cell activation	3.02e-05	0.00298	13.27	12297	24	193	5	[LGALS9 - lectin, galactoside-binding, soluble, 9, STXBP2 - syntaxin binding protein 2, FCER1G - fc fragment of ige, high affinity i, receptor for; gamma polypeptide, SYK - spleen tyrosine kinase, PVRL2 - poliovirus receptor-related 2 (herpesvirus entry mediator b)]
THPO		GO:0051704	multi-organism process	3.4e-05	0.00333	2.1	12297	1001	193	33	[IFITM1 - interferon induced transmembrane protein 1, SP110 - sp110 nuclear body protein, LGALS9 - lectin, galactoside-binding, soluble, 9, PLAC8 - placenta-specific 8, MYD88 - myeloid differentiation primary response 88, IL16 - interleukin 16, PTAFR - platelet-activating factor receptor, SYK - spleen tyrosine kinase, CAMP - cathelicidin antimicrobial peptide, TREX1 - three prime repair exonuclea…
SLC37A2		GO:0150077	regulation of neuroinflammatory response	3.72e-05	0.00362	12.74	12297	25	193	5	[AGER - advanced glycosylation end product-specific receptor, ITGAM - integrin, alpha m (complement component 3 receptor 3 subunit), C5AR1 - complement component 5a receptor 1, TNFRSF1B - tumor necrosis factor receptor superfamily, member 1b, MMP9 - matrix metallopeptidase 9 (gelatinase b, 92kda gelatinase, 92kda type iv collagenase)]
TREX1		GO:0002693	positive regulation of cellular extravasation	3.76e-05	0.00364	19.6	12297	13	193	4	[AGER - advanced glycosylation end product-specific receptor, ADAM8 - adam metallopeptidase domain 8, PTAFR - platelet-activating factor receptor, PLVAP - plasmalemma vesicle associated protein]
SMAD6		GO:0046635	positive regulation of alpha-beta T cell activation	3.94e-05	0.00378	9.32	12297	41	193	6	[LGALS9 - lectin, galactoside-binding, soluble, 9, NCKAP1L - nck-associated protein 1-like, SYK - spleen tyrosine kinase, CD3E - cd3e molecule, epsilon (cd3-tcr complex), RASAL3 - ras protein activator like 3, IL6R - interleukin 6 receptor]
ARHGAP25		GO:0042035	regulation of cytokine biosynthetic process	4.48e-05	0.00428	7.31	12297	61	193	7	[AGER - advanced glycosylation end product-specific receptor, IRF1 - interferon regulatory factor 1, PTAFR - platelet-activating factor receptor, SYK - spleen tyrosine kinase, CD3E - cd3e molecule, epsilon (cd3-tcr complex), CD4 - cd4 molecule, ZFPM1 - zinc finger protein, fog family member 1]
ABI3		GO:0002888	positive regulation of myeloid leukocyte mediated immunity	4.55e-05	0.00431	12.25	12297	26	193	5	[C3 - complement component 3, FCER1G - fc fragment of ige, high affinity i, receptor for; gamma polypeptide, ITGAM - integrin, alpha m (complement component 3 receptor 3 subunit), PTAFR - platelet-activating factor receptor, SYK - spleen tyrosine kinase]
MXD3		GO:0002685	regulation of leukocyte migration	4.86e-05	0.00458	4.75	12297	134	193	10	[AGER - advanced glycosylation end product-specific receptor, LGALS9 - lectin, galactoside-binding, soluble, 9, NCKAP1L - nck-associated protein 1-like, ADAM8 - adam metallopeptidase domain 8, PTAFR - platelet-activating factor receptor, C5AR1 - complement component 5a receptor 1, DYSF - dysferlin, limb girdle muscular dystrophy 2b (autosomal recessive), PLVAP - plasmalemma vesicle associated pro…
IFITM1		GO:0046641	positive regulation of alpha-beta T cell proliferation	5.21e-05	0.00487	18.2	12297	14	193	4	[LGALS9 - lectin, galactoside-binding, soluble, 9, SYK - spleen tyrosine kinase, CD3E - cd3e molecule, epsilon (cd3-tcr complex), RASAL3 - ras protein activator like 3]
ITGAM		GO:0006950	response to stress	5.42e-05	0.00505	1.66	12297	2108	193	55	[IFITM1 - interferon induced transmembrane protein 1, LGALS9 - lectin, galactoside-binding, soluble, 9, NCF4 - neutrophil cytosolic factor 4, 40kda, PLAC8 - placenta-specific 8, SYK - spleen tyrosine kinase, CD244 - cd244 molecule, natural killer cell receptor 2b4, F12 - coagulation factor xii (hageman factor), TREX1 - three prime repair exonuclease 1, CAMP - cathelicidin antimicrobial peptide, E…
CTSS		GO:0042221	response to chemical	5.56e-05	0.00514	1.7	12297	1954	193	52	[IFITM1 - interferon induced transmembrane protein 1, LGALS9 - lectin, galactoside-binding, soluble, 9, TIE1 - tyrosine kinase with immunoglobulin-like and egf-like domains 1, NCF4 - neutrophil cytosolic factor 4, 40kda, SYK - spleen tyrosine kinase, F12 - coagulation factor xii (hageman factor), TREX1 - three prime repair exonuclease 1, TRIM63 - tripartite motif containing 63, e3 ubiquitin prote…
PLB1		GO:0050789	regulation of biological process	6.09e-05	0.0056	1.21	12297	7753	193	147	[LGALS9 - lectin, galactoside-binding, soluble, 9, IFITM1 - interferon induced transmembrane protein 1, NCF4 - neutrophil cytosolic factor 4, 40kda, PLAC8 - placenta-specific 8, CD244 - cd244 molecule, natural killer cell receptor 2b4, IL16 - interleukin 16, EMP3 - epithelial membrane protein 3, RGR - retinal g protein coupled receptor, TREX1 - three prime repair exonuclease 1, FLT3LG - fms-relat…
DDX11		GO:0043085	positive regulation of catalytic activity	6.33e-05	0.00578	2.01	12297	1079	193	34	[LGALS9 - lectin, galactoside-binding, soluble, 9, NCF4 - neutrophil cytosolic factor 4, 40kda, ITGAM - integrin, alpha m (complement component 3 receptor 3 subunit), PTAFR - platelet-activating factor receptor, SYK - spleen tyrosine kinase, RASAL3 - ras protein activator like 3, AGER - advanced glycosylation end product-specific receptor, RIN1 - ras and rab interactor 1, CASP8 - caspase 8, apopt…
UTF1		GO:0032757	positive regulation of interleukin-8 production	6.63e-05	0.00601	11.38	12297	28	193	5	[LGALS9 - lectin, galactoside-binding, soluble, 9, MYD88 - myeloid differentiation primary response 88, CD244 - cd244 molecule, natural killer cell receptor 2b4, TLR2 - toll-like receptor 2, FCN1 - ficolin (collagen/fibrinogen domain containing) 1]
CHRNA2		GO:0042127	regulation of cell proliferation	7e-05	0.00631	1.97	12297	1131	193	35	[IFITM1 - interferon induced transmembrane protein 1, LGALS9 - lectin, galactoside-binding, soluble, 9, PLAC8 - placenta-specific 8, EMP3 - epithelial membrane protein 3, PTAFR - platelet-activating factor receptor, SYK - spleen tyrosine kinase, RASAL3 - ras protein activator like 3, DYSF - dysferlin, limb girdle muscular dystrophy 2b (autosomal recessive), FLT3LG - fms-related tyrosine kinase 3 …
CFP		GO:0045056	transcytosis	7.01e-05	0.00628	16.99	12297	15	193	4	[AGER - advanced glycosylation end product-specific receptor, MFSD2A - major facilitator superfamily domain containing 2a, PTAFR - platelet-activating factor receptor, FCGRT - fc fragment of igg, receptor, transporter, alpha]
RASAL3		GO:0048522	positive regulation of cellular process	7.09e-05	0.00631	1.42	12297	3914	193	87	[IFITM1 - interferon induced transmembrane protein 1, LGALS9 - lectin, galactoside-binding, soluble, 9, PLAC8 - placenta-specific 8, SYK - spleen tyrosine kinase, CD244 - cd244 molecule, natural killer cell receptor 2b4, F12 - coagulation factor xii (hageman factor), FLT3LG - fms-related tyrosine kinase 3 ligand, PLVAP - plasmalemma vesicle associated protein, ELK3 - elk3, ets-domain protein (srf…
DDN		GO:0033993	response to lipid	7.32e-05	0.00648	2.56	12297	523	193	21	[LGALS9 - lectin, galactoside-binding, soluble, 9, TIE1 - tyrosine kinase with immunoglobulin-like and egf-like domains 1, BGLAP - bone gamma-carboxyglutamate (gla) protein, EEF2 - eukaryotic translation elongation factor 2, CSF2RB - colony stimulating factor 2 receptor, beta, low-affinity (granulocyte-macrophage), PTAFR - platelet-activating factor receptor, TRIM63 - tripartite motif containing …
C3		GO:0002768	immune response-regulating cell surface receptor signaling pathway	7.49e-05	0.00659	3.57	12297	232	193	13	[HCK - hemopoietic cell kinase, SYK - spleen tyrosine kinase, FCN1 - ficolin (collagen/fibrinogen domain containing) 1, FCGR2B - fc fragment of igg, low affinity iib, receptor (cd32), NCKAP1L - nck-associated protein 1-like, PTPN6 - protein tyrosine phosphatase, non-receptor type 6, VAV1 - vav 1 guanine nucleotide exchange factor, FCER1G - fc fragment of ige, high affinity i, receptor for; gamma …
CDH22		GO:0048468	cell development	8.26e-05	0.00722	2.7	12297	449	193	19	[BGLAP - bone gamma-carboxyglutamate (gla) protein, STAC3 - sh3 and cysteine rich domain 3, DYSF - dysferlin, limb girdle muscular dystrophy 2b (autosomal recessive), MYH11 - myosin, heavy chain 11, smooth muscle, S100A8 - s100 calcium binding protein a8, WFIKKN1 - wap, follistatin/kazal, immunoglobulin, kunitz and netrin domain containing 1, AGER - advanced glycosylation end product-specific rec…
TP53I11		GO:0048856	anatomical structure development	8.58e-05	0.00745	1.61	12297	2302	193	58	[TIE1 - tyrosine kinase with immunoglobulin-like and egf-like domains 1, SYK - spleen tyrosine kinase, TREX1 - three prime repair exonuclease 1, FLT3LG - fms-related tyrosine kinase 3 ligand, WFIKKN1 - wap, follistatin/kazal, immunoglobulin, kunitz and netrin domain containing 1, AGER - advanced glycosylation end product-specific receptor, NPAS1 - neuronal pas domain protein 1, TLR2 - toll-like r…
STAC3		GO:0042110	T cell activation	8.61e-05	0.00744	4.94	12297	116	193	9	[SEMA4A - sema domain, immunoglobulin domain (ig), transmembrane domain (tm) and short cytoplasmic domain, (semaphorin) 4a, IRF1 - interferon regulatory factor 1, CASP8 - caspase 8, apoptosis-related cysteine peptidase, VAV1 - vav 1 guanine nucleotide exchange factor, FCER1G - fc fragment of ige, high affinity i, receptor for; gamma polypeptide, ITGAL - integrin, alpha l (antigen cd11a (p180), ly…
KY		GO:2000482	regulation of interleukin-8 secretion	9.23e-05	0.00793	15.93	12297	16	193	4	[LGALS9 - lectin, galactoside-binding, soluble, 9, CD244 - cd244 molecule, natural killer cell receptor 2b4, TLR2 - toll-like receptor 2, FCN1 - ficolin (collagen/fibrinogen domain containing) 1]
CD4		GO:0002675	positive regulation of acute inflammatory response	9.23e-05	0.00788	15.93	12297	16	193	4	[C3 - complement component 3, FCER1G - fc fragment of ige, high affinity i, receptor for; gamma polypeptide, ADAM8 - adam metallopeptidase domain 8, F12 - coagulation factor xii (hageman factor)]
PRSS21		GO:0033630	positive regulation of cell adhesion mediated by integrin	9.23e-05	0.00784	15.93	12297	16	193	4	[NCKAP1L - nck-associated protein 1-like, PTPN6 - protein tyrosine phosphatase, non-receptor type 6, SYK - spleen tyrosine kinase, CD3E - cd3e molecule, epsilon (cd3-tcr complex)]
EMILIN2		GO:0032680	regulation of tumor necrosis factor production	9.61e-05	0.00811	5.54	12297	92	193	8	[AGER - advanced glycosylation end product-specific receptor, LGALS9 - lectin, galactoside-binding, soluble, 9, PTPN6 - protein tyrosine phosphatase, non-receptor type 6, NFATC4 - nuclear factor of activated t-cells, cytoplasmic, calcineurin-dependent 4, FCER1G - fc fragment of ige, high affinity i, receptor for; gamma polypeptide, PTAFR - platelet-activating factor receptor, TLR2 - toll-like rec…
LGALS9		GO:0042116	macrophage activation	0.00011	0.00925	10.28	12297	31	193	5	[SYK - spleen tyrosine kinase, ITGAM - integrin, alpha m (complement component 3 receptor 3 subunit), TLR2 - toll-like receptor 2, DYSF - dysferlin, limb girdle muscular dystrophy 2b (autosomal recessive), TREX1 - three prime repair exonuclease 1]
USP2		GO:0050866	negative regulation of cell activation	0.000112	0.00934	4.78	12297	120	193	9	[LGALS9 - lectin, galactoside-binding, soluble, 9, PTPN6 - protein tyrosine phosphatase, non-receptor type 6, IRF1 - interferon regulatory factor 1, IDO1 - indoleamine 2,3-dioxygenase 1, C1QTNF1 - c1q and tumor necrosis factor related protein 1, JAK3 - janus kinase 3, APOE - apolipoprotein e, NOS3 - nitric oxide synthase 3 (endothelial cell), FCGR2B - fc fragment of igg, low affinity iib, recepto…
ZDHHC12		GO:0002429	immune response-activating cell surface receptor signaling pathway	0.000118	0.00978	3.64	12297	210	193	12	[NCKAP1L - nck-associated protein 1-like, PTPN6 - protein tyrosine phosphatase, non-receptor type 6, HCK - hemopoietic cell kinase, FCER1G - fc fragment of ige, high affinity i, receptor for; gamma polypeptide, VAV1 - vav 1 guanine nucleotide exchange factor, SYK - spleen tyrosine kinase, CD3E - cd3e molecule, epsilon (cd3-tcr complex), C5AR1 - complement component 5a receptor 1, PRAM1 - pml-rara…
TAGLN2		GO:1902107	positive regulation of leukocyte differentiation	0.000121	0.00994	5.37	12297	95	193	8	[AGER - advanced glycosylation end product-specific receptor, LGALS9 - lectin, galactoside-binding, soluble, 9, NCKAP1L - nck-associated protein 1-like, CASP8 - caspase 8, apoptosis-related cysteine peptidase, ADAM8 - adam metallopeptidase domain 8, SYK - spleen tyrosine kinase, FLT3LG - fms-related tyrosine kinase 3 ligand, CD4 - cd4 molecule]
PTAFR		GO:0051241	negative regulation of multicellular organismal process	0.000122	0.01	2.12	12297	841	193	28	[LGALS9 - lectin, galactoside-binding, soluble, 9, TIE1 - tyrosine kinase with immunoglobulin-like and egf-like domains 1, PLAC8 - placenta-specific 8, F12 - coagulation factor xii (hageman factor), TRIM63 - tripartite motif containing 63, e3 ubiquitin protein ligase, SEMA4A - sema domain, immunoglobulin domain (ig), transmembrane domain (tm) and short cytoplasmic domain, (semaphorin) 4a, AGER - …
CABP5		GO:1900046	regulation of hemostasis	0.000124	0.0101	7.65	12297	50	193	6	[FCER1G - fc fragment of ige, high affinity i, receptor for; gamma polypeptide, C1QTNF1 - c1q and tumor necrosis factor related protein 1, APOE - apolipoprotein e, SYK - spleen tyrosine kinase, F12 - coagulation factor xii (hageman factor), NOS3 - nitric oxide synthase 3 (endothelial cell)]
KLK5		GO:0002285	lymphocyte activation involved in immune response	0.000124	0.01	7.65	12297	50	193	6	[SEMA4A - sema domain, immunoglobulin domain (ig), transmembrane domain (tm) and short cytoplasmic domain, (semaphorin) 4a, MFNG - mfng o-fucosylpeptide 3-beta-n-acetylglucosaminyltransferase, FCER1G - fc fragment of ige, high affinity i, receptor for; gamma polypeptide, CD244 - cd244 molecule, natural killer cell receptor 2b4, ITGAL - integrin, alpha l (antigen cd11a (p180), lymphocyte function-…
GSG1L		GO:0030193	regulation of blood coagulation	0.000124	0.00998	7.65	12297	50	193	6	[FCER1G - fc fragment of ige, high affinity i, receptor for; gamma polypeptide, C1QTNF1 - c1q and tumor necrosis factor related protein 1, APOE - apolipoprotein e, SYK - spleen tyrosine kinase, F12 - coagulation factor xii (hageman factor), NOS3 - nitric oxide synthase 3 (endothelial cell)]
TM4SF18		GO:1903706	regulation of hemopoiesis	0.000124	0.00993	3.05	12297	313	193	15	[LGALS9 - lectin, galactoside-binding, soluble, 9, BGLAP - bone gamma-carboxyglutamate (gla) protein, SYK - spleen tyrosine kinase, FLT3LG - fms-related tyrosine kinase 3 ligand, FCGR2B - fc fragment of igg, low affinity iib, receptor (cd32), AGER - advanced glycosylation end product-specific receptor, NCKAP1L - nck-associated protein 1-like, PTPN6 - protein tyrosine phosphatase, non-receptor typ…
TONSL		GO:0002251	organ or tissue specific immune response	0.000127	0.0101	27.31	12297	7	193	3	[CAMP - cathelicidin antimicrobial peptide, TREX1 - three prime repair exonuclease 1, IL6R - interleukin 6 receptor]
LIMD2		GO:0002523	leukocyte migration involved in inflammatory response	0.000127	0.0101	27.31	12297	7	193	3	[ADAM8 - adam metallopeptidase domain 8, S100A8 - s100 calcium binding protein a8, S100A9 - s100 calcium binding protein a9]
MMP25		GO:0006957	complement activation, alternative pathway	0.000127	0.01	27.31	12297	7	193	3	[C3 - complement component 3, CFD - complement factor d (adipsin), CFP - complement factor properdin]
KCNK13		GO:0002922	positive regulation of humoral immune response	0.000127	0.00998	27.31	12297	7	193	3	[C3 - complement component 3, KLK5 - kallikrein-related peptidase 5, FCGR2B - fc fragment of igg, low affinity iib, receptor (cd32)]
IRF1		GO:0002224	toll-like receptor signaling pathway	0.000131	0.0102	6.19	12297	72	193	7	[CASP8 - caspase 8, apoptosis-related cysteine peptidase, MYD88 - myeloid differentiation primary response 88, ITGAM - integrin, alpha m (complement component 3 receptor 3 subunit), TLR2 - toll-like receptor 2, CTSS - cathepsin s, S100A8 - s100 calcium binding protein a8, S100A9 - s100 calcium binding protein a9]
EIF4E1B		GO:0035456	response to interferon-beta	0.000151	0.0118	14.16	12297	18	193	4	[IFITM1 - interferon induced transmembrane protein 1, TMEM173 - transmembrane protein 173, IRF1 - interferon regulatory factor 1, TREX1 - three prime repair exonuclease 1]
PDZD4		GO:1903708	positive regulation of hemopoiesis	0.000153	0.0118	4.59	12297	125	193	9	[AGER - advanced glycosylation end product-specific receptor, LGALS9 - lectin, galactoside-binding, soluble, 9, NCKAP1L - nck-associated protein 1-like, CASP8 - caspase 8, apoptosis-related cysteine peptidase, SYK - spleen tyrosine kinase, ADAM8 - adam metallopeptidase domain 8, FLT3LG - fms-related tyrosine kinase 3 ligand, THPO - thrombopoietin, CD4 - cd4 molecule]
CCR10		GO:0050818	regulation of coagulation	0.000154	0.0119	7.35	12297	52	193	6	[FCER1G - fc fragment of ige, high affinity i, receptor for; gamma polypeptide, C1QTNF1 - c1q and tumor necrosis factor related protein 1, APOE - apolipoprotein e, SYK - spleen tyrosine kinase, F12 - coagulation factor xii (hageman factor), NOS3 - nitric oxide synthase 3 (endothelial cell)]
CBX2		GO:0010033	response to organic substance	0.000164	0.0125	1.74	12297	1573	193	43	[LGALS9 - lectin, galactoside-binding, soluble, 9, IFITM1 - interferon induced transmembrane protein 1, TIE1 - tyrosine kinase with immunoglobulin-like and egf-like domains 1, EEF2 - eukaryotic translation elongation factor 2, MYD88 - myeloid differentiation primary response 88, SYK - spleen tyrosine kinase, PTAFR - platelet-activating factor receptor, F12 - coagulation factor xii (hageman factor…
NFATC1		GO:0002705	positive regulation of leukocyte mediated immunity	0.00017	0.0129	5.95	12297	75	193	7	[C3 - complement component 3, FCER1G - fc fragment of ige, high affinity i, receptor for; gamma polypeptide, VAV1 - vav 1 guanine nucleotide exchange factor, PTAFR - platelet-activating factor receptor, ITGAM - integrin, alpha m (complement component 3 receptor 3 subunit), SYK - spleen tyrosine kinase, PVRL2 - poliovirus receptor-related 2 (herpesvirus entry mediator b)]
TBX2		GO:0032760	positive regulation of tumor necrosis factor production	0.000172	0.013	7.21	12297	53	193	6	[AGER - advanced glycosylation end product-specific receptor, LGALS9 - lectin, galactoside-binding, soluble, 9, NFATC4 - nuclear factor of activated t-cells, cytoplasmic, calcineurin-dependent 4, FCER1G - fc fragment of ige, high affinity i, receptor for; gamma polypeptide, PTAFR - platelet-activating factor receptor, TLR2 - toll-like receptor 2]
		GO:0045619	regulation of lymphocyte differentiation	0.000173	0.013	5.1	12297	100	193	8	[LGALS9 - lectin, galactoside-binding, soluble, 9, NCKAP1L - nck-associated protein 1-like, PTPN6 - protein tyrosine phosphatase, non-receptor type 6, IRF1 - interferon regulatory factor 1, JAK3 - janus kinase 3, SYK - spleen tyrosine kinase, ADAM8 - adam metallopeptidase domain 8, FLT3LG - fms-related tyrosine kinase 3 ligand]
		GO:0002712	regulation of B cell mediated immunity	0.000174	0.013	9.37	12297	34	193	5	[C3 - complement component 3, PTPN6 - protein tyrosine phosphatase, non-receptor type 6, FCER1G - fc fragment of ige, high affinity i, receptor for; gamma polypeptide, FCGR2B - fc fragment of igg, low affinity iib, receptor (cd32), PVRL2 - poliovirus receptor-related 2 (herpesvirus entry mediator b)]
		GO:0032729	positive regulation of interferon-gamma production	0.000174	0.0129	9.37	12297	34	193	5	[LGALS9 - lectin, galactoside-binding, soluble, 9, CD244 - cd244 molecule, natural killer cell receptor 2b4, CD3E - cd3e molecule, epsilon (cd3-tcr complex), IL6R - interleukin 6 receptor, ZFPM1 - zinc finger protein, fog family member 1]
		GO:0002889	regulation of immunoglobulin mediated immune response	0.000174	0.0129	9.37	12297	34	193	5	[C3 - complement component 3, PTPN6 - protein tyrosine phosphatase, non-receptor type 6, FCER1G - fc fragment of ige, high affinity i, receptor for; gamma polypeptide, FCGR2B - fc fragment of igg, low affinity iib, receptor (cd32), PVRL2 - poliovirus receptor-related 2 (herpesvirus entry mediator b)]
		GO:0050794	regulation of cellular process	0.000181	0.0133	1.21	12297	7318	193	139	[LGALS9 - lectin, galactoside-binding, soluble, 9, IFITM1 - interferon induced transmembrane protein 1, NCF4 - neutrophil cytosolic factor 4, 40kda, PLAC8 - placenta-specific 8, CD244 - cd244 molecule, natural killer cell receptor 2b4, IL16 - interleukin 16, EMP3 - epithelial membrane protein 3, RGR - retinal g protein coupled receptor, TREX1 - three prime repair exonuclease 1, FLT3LG - fms-relat…
		GO:0050920	regulation of chemotaxis	0.000183	0.0134	4.06	12297	157	193	10	[SEMA6B - sema domain, transmembrane domain (tm), and cytoplasmic domain, (semaphorin) 6b, SEMA4A - sema domain, immunoglobulin domain (ig), transmembrane domain (tm) and short cytoplasmic domain, (semaphorin) 4a, AGER - advanced glycosylation end product-specific receptor, LGALS9 - lectin, galactoside-binding, soluble, 9, NCKAP1L - nck-associated protein 1-like, IL16 - interleukin 16, C5AR1 - co…
		GO:0050793	regulation of developmental process	0.000188	0.0137	1.65	12297	1890	193	49	[IFITM1 - interferon induced transmembrane protein 1, LGALS9 - lectin, galactoside-binding, soluble, 9, TIE1 - tyrosine kinase with immunoglobulin-like and egf-like domains 1, PLAC8 - placenta-specific 8, SYK - spleen tyrosine kinase, FLT3LG - fms-related tyrosine kinase 3 ligand, AGER - advanced glycosylation end product-specific receptor, SEMA4A - sema domain, immunoglobulin domain (ig), transm…
		GO:0043062	extracellular structure organization	0.000193	0.014	3.25	12297	255	193	13	[BGN - biglycan, ITGA7 - integrin, alpha 7, ITGAM - integrin, alpha m (complement component 3 receptor 3 subunit), ITGAL - integrin, alpha l (antigen cd11a (p180), lymphocyte function-associated antigen 1; alpha polypeptide), CRISPLD2 - cysteine-rich secretory protein lccl domain containing 2, MYH11 - myosin, heavy chain 11, smooth muscle, CTSS - cathepsin s, MMP9 - matrix metallopeptidase 9 (gel…
		GO:0006959	humoral immune response	0.0002	0.0144	5.79	12297	77	193	7	[C3 - complement component 3, CFD - complement factor d (adipsin), CFP - complement factor properdin, FCN1 - ficolin (collagen/fibrinogen domain containing) 1, CAMP - cathelicidin antimicrobial peptide, S100A8 - s100 calcium binding protein a8, S100A9 - s100 calcium binding protein a9]
		GO:2001198	regulation of dendritic cell differentiation	0.000201	0.0145	23.89	12297	8	193	3	[LGALS9 - lectin, galactoside-binding, soluble, 9, AGER - advanced glycosylation end product-specific receptor, FCGR2B - fc fragment of igg, low affinity iib, receptor (cd32)]
		GO:0043302	positive regulation of leukocyte degranulation	0.000234	0.0167	12.74	12297	20	193	4	[FCER1G - fc fragment of ige, high affinity i, receptor for; gamma polypeptide, SYK - spleen tyrosine kinase, PTAFR - platelet-activating factor receptor, ITGAM - integrin, alpha m (complement component 3 receptor 3 subunit)]
		GO:0010954	positive regulation of protein processing	0.000234	0.0166	12.74	12297	20	193	4	[C3 - complement component 3, CLEC3B - c-type lectin domain family 3, member b, ADAM8 - adam metallopeptidase domain 8, F12 - coagulation factor xii (hageman factor)]
		GO:0002691	regulation of cellular extravasation	0.000234	0.0166	12.74	12297	20	193	4	[AGER - advanced glycosylation end product-specific receptor, ADAM8 - adam metallopeptidase domain 8, PTAFR - platelet-activating factor receptor, PLVAP - plasmalemma vesicle associated protein]
		GO:0002554	serotonin secretion by platelet	0.000245	0.0173	63.72	12297	2	193	2	[FCER1G - fc fragment of ige, high affinity i, receptor for; gamma polypeptide, SYK - spleen tyrosine kinase]
		GO:0006837	serotonin transport	0.000245	0.0172	63.72	12297	2	193	2	[FCER1G - fc fragment of ige, high affinity i, receptor for; gamma polypeptide, SYK - spleen tyrosine kinase]
		GO:0002442	serotonin secretion involved in inflammatory response	0.000245	0.0171	63.72	12297	2	193	2	[FCER1G - fc fragment of ige, high affinity i, receptor for; gamma polypeptide, SYK - spleen tyrosine kinase]
		GO:0001798	positive regulation of type IIa hypersensitivity	0.000245	0.017	63.72	12297	2	193	2	[C3 - complement component 3, FCER1G - fc fragment of ige, high affinity i, receptor for; gamma polypeptide]
		GO:0001820	serotonin secretion	0.000245	0.0169	63.72	12297	2	193	2	[FCER1G - fc fragment of ige, high affinity i, receptor for; gamma polypeptide, SYK - spleen tyrosine kinase]
		GO:0070488	neutrophil aggregation	0.000245	0.0169	63.72	12297	2	193	2	[S100A8 - s100 calcium binding protein a8, S100A9 - s100 calcium binding protein a9]
		GO:0002894	positive regulation of type II hypersensitivity	0.000245	0.0168	63.72	12297	2	193	2	[C3 - complement component 3, FCER1G - fc fragment of ige, high affinity i, receptor for; gamma polypeptide]
		GO:0002924	negative regulation of humoral immune response mediated by circulating immunoglobulin	0.000245	0.0167	63.72	12297	2	193	2	[PTPN6 - protein tyrosine phosphatase, non-receptor type 6, FCGR2B - fc fragment of igg, low affinity iib, receptor (cd32)]
		GO:0070228	regulation of lymphocyte apoptotic process	0.000262	0.0178	8.61	12297	37	193	5	[LGALS9 - lectin, galactoside-binding, soluble, 9, IDO1 - indoleamine 2,3-dioxygenase 1, JAK3 - janus kinase 3, ADAM8 - adam metallopeptidase domain 8, DOCK8 - dedicator of cytokinesis 8]
		GO:0060337	type I interferon signaling pathway	0.000262	0.0177	8.61	12297	37	193	5	[IFITM1 - interferon induced transmembrane protein 1, IRF1 - interferon regulatory factor 1, MX2 - myxovirus (influenza virus) resistance 2 (mouse), MYD88 - myeloid differentiation primary response 88, TREX1 - three prime repair exonuclease 1]
		GO:0030198	extracellular matrix organization	0.000265	0.0178	3.34	12297	229	193	12	[MMP25 - matrix metallopeptidase 25, BGN - biglycan, ITGA7 - integrin, alpha 7, KLK5 - kallikrein-related peptidase 5, ITGAM - integrin, alpha m (complement component 3 receptor 3 subunit), ADAM8 - adam metallopeptidase domain 8, ITGAL - integrin, alpha l (antigen cd11a (p180), lymphocyte function-associated antigen 1; alpha polypeptide), CRISPLD2 - cysteine-rich secretory protein lccl domain con…
		GO:0050707	regulation of cytokine secretion	0.000276	0.0184	4.76	12297	107	193	8	[AGER - advanced glycosylation end product-specific receptor, LGALS9 - lectin, galactoside-binding, soluble, 9, SYK - spleen tyrosine kinase, CD244 - cd244 molecule, natural killer cell receptor 2b4, TLR2 - toll-like receptor 2, FCN1 - ficolin (collagen/fibrinogen domain containing) 1, TNFRSF1B - tumor necrosis factor receptor superfamily, member 1b, FCGR2B - fc fragment of igg, low affinity iib,…
		GO:0040017	positive regulation of locomotion	0.000282	0.0188	2.62	12297	414	193	17	[LGALS9 - lectin, galactoside-binding, soluble, 9, PTAFR - platelet-activating factor receptor, IL16 - interleukin 16, DYSF - dysferlin, limb girdle muscular dystrophy 2b (autosomal recessive), MMP9 - matrix metallopeptidase 9 (gelatinase b, 92kda gelatinase, 92kda type iv collagenase), PLVAP - plasmalemma vesicle associated protein, HYAL1 - hyaluronoglucosaminidase 1, SEMA4A - sema domain, immun…
		GO:2000106	regulation of leukocyte apoptotic process	0.000284	0.0188	6.59	12297	58	193	6	[LGALS9 - lectin, galactoside-binding, soluble, 9, FCER1G - fc fragment of ige, high affinity i, receptor for; gamma polypeptide, IDO1 - indoleamine 2,3-dioxygenase 1, JAK3 - janus kinase 3, ADAM8 - adam metallopeptidase domain 8, DOCK8 - dedicator of cytokinesis 8]
		GO:1903035	negative regulation of response to wounding	0.000284	0.0187	6.59	12297	58	193	6	[AGER - advanced glycosylation end product-specific receptor, C1QTNF1 - c1q and tumor necrosis factor related protein 1, APOE - apolipoprotein e, F12 - coagulation factor xii (hageman factor), NOS3 - nitric oxide synthase 3 (endothelial cell), RGMA - rgm domain family, member a]
		GO:0043304	regulation of mast cell degranulation	0.000286	0.0188	12.14	12297	21	193	4	[LGALS9 - lectin, galactoside-binding, soluble, 9, STXBP2 - syntaxin binding protein 2, FCER1G - fc fragment of ige, high affinity i, receptor for; gamma polypeptide, SYK - spleen tyrosine kinase]
		GO:0033006	regulation of mast cell activation involved in immune response	0.000286	0.0187	12.14	12297	21	193	4	[LGALS9 - lectin, galactoside-binding, soluble, 9, STXBP2 - syntaxin binding protein 2, FCER1G - fc fragment of ige, high affinity i, receptor for; gamma polypeptide, SYK - spleen tyrosine kinase]
		GO:0032102	negative regulation of response to external stimulus	0.000287	0.0186	3.31	12297	231	193	12	[SEMA4A - sema domain, immunoglobulin domain (ig), transmembrane domain (tm) and short cytoplasmic domain, (semaphorin) 4a, SEMA6B - sema domain, transmembrane domain (tm), and cytoplasmic domain, (semaphorin) 6b, AGER - advanced glycosylation end product-specific receptor, SOCS3 - suppressor of cytokine signaling 3, APOE - apolipoprotein e, C1QTNF1 - c1q and tumor necrosis factor related protein…
		GO:0002449	lymphocyte mediated immunity	0.000298	0.0193	8.38	12297	38	193	5	[PTPN6 - protein tyrosine phosphatase, non-receptor type 6, FCER1G - fc fragment of ige, high affinity i, receptor for; gamma polypeptide, TREX1 - three prime repair exonuclease 1, GZMM - granzyme m (lymphocyte met-ase 1), FCGR2B - fc fragment of igg, low affinity iib, receptor (cd32)]
		GO:0061515	myeloid cell development	0.000298	0.0192	8.38	12297	38	193	5	[NCKAP1L - nck-associated protein 1-like, PTPN6 - protein tyrosine phosphatase, non-receptor type 6, TLR2 - toll-like receptor 2, THPO - thrombopoietin, ZFPM1 - zinc finger protein, fog family member 1]
		GO:0070234	positive regulation of T cell apoptotic process	0.000298	0.0192	21.24	12297	9	193	3	[LGALS9 - lectin, galactoside-binding, soluble, 9, IDO1 - indoleamine 2,3-dioxygenase 1, ADAM8 - adam metallopeptidase domain 8]
		GO:0002864	regulation of acute inflammatory response to antigenic stimulus	0.000298	0.0191	21.24	12297	9	193	3	[C3 - complement component 3, FCER1G - fc fragment of ige, high affinity i, receptor for; gamma polypeptide, FCGR2B - fc fragment of igg, low affinity iib, receptor (cd32)]
		GO:0030335	positive regulation of cell migration	0.000333	0.0212	2.68	12297	381	193	16	[LGALS9 - lectin, galactoside-binding, soluble, 9, PTAFR - platelet-activating factor receptor, DYSF - dysferlin, limb girdle muscular dystrophy 2b (autosomal recessive), PLVAP - plasmalemma vesicle associated protein, MMP9 - matrix metallopeptidase 9 (gelatinase b, 92kda gelatinase, 92kda type iv collagenase), HYAL1 - hyaluronoglucosaminidase 1, SEMA4A - sema domain, immunoglobulin domain (ig), …
		GO:1902624	positive regulation of neutrophil migration	0.000345	0.0218	11.58	12297	22	193	4	[NCKAP1L - nck-associated protein 1-like, ADAM8 - adam metallopeptidase domain 8, C5AR1 - complement component 5a receptor 1, DYSF - dysferlin, limb girdle muscular dystrophy 2b (autosomal recessive)]
		GO:0002704	negative regulation of leukocyte mediated immunity	0.000345	0.0218	11.58	12297	22	193	4	[LGALS9 - lectin, galactoside-binding, soluble, 9, PTPN6 - protein tyrosine phosphatase, non-receptor type 6, JAK3 - janus kinase 3, FCGR2B - fc fragment of igg, low affinity iib, receptor (cd32)]
		GO:1903319	positive regulation of protein maturation	0.000345	0.0217	11.58	12297	22	193	4	[C3 - complement component 3, CLEC3B - c-type lectin domain family 3, member b, ADAM8 - adam metallopeptidase domain 8, F12 - coagulation factor xii (hageman factor)]
		GO:1903034	regulation of response to wounding	0.000354	0.0221	4.59	12297	111	193	8	[AGER - advanced glycosylation end product-specific receptor, FCER1G - fc fragment of ige, high affinity i, receptor for; gamma polypeptide, C1QTNF1 - c1q and tumor necrosis factor related protein 1, SYK - spleen tyrosine kinase, APOE - apolipoprotein e, F12 - coagulation factor xii (hageman factor), NOS3 - nitric oxide synthase 3 (endothelial cell), RGMA - rgm domain family, member a]
		GO:0032677	regulation of interleukin-8 production	0.000381	0.0237	7.96	12297	40	193	5	[LGALS9 - lectin, galactoside-binding, soluble, 9, MYD88 - myeloid differentiation primary response 88, CD244 - cd244 molecule, natural killer cell receptor 2b4, TLR2 - toll-like receptor 2, FCN1 - ficolin (collagen/fibrinogen domain containing) 1]
		GO:0006801	superoxide metabolic process	0.000412	0.0256	11.08	12297	23	193	4	[NCF1 - neutrophil cytosolic factor 1, NCF4 - neutrophil cytosolic factor 4, 40kda, NOS3 - nitric oxide synthase 3 (endothelial cell), NOXA1 - nadph oxidase activator 1]
		GO:2000147	positive regulation of cell motility	0.000419	0.0259	2.62	12297	389	193	16	[LGALS9 - lectin, galactoside-binding, soluble, 9, PTAFR - platelet-activating factor receptor, DYSF - dysferlin, limb girdle muscular dystrophy 2b (autosomal recessive), MMP9 - matrix metallopeptidase 9 (gelatinase b, 92kda gelatinase, 92kda type iv collagenase), PLVAP - plasmalemma vesicle associated protein, HYAL1 - hyaluronoglucosaminidase 1, SEMA4A - sema domain, immunoglobulin domain (ig), …
		GO:0002281	macrophage activation involved in immune response	0.000421	0.0259	19.11	12297	10	193	3	[SYK - spleen tyrosine kinase, DYSF - dysferlin, limb girdle muscular dystrophy 2b (autosomal recessive), TREX1 - three prime repair exonuclease 1]
		GO:0009966	regulation of signal transduction	0.000445	0.0272	1.52	12297	2389	193	57	[LGALS9 - lectin, galactoside-binding, soluble, 9, SYK - spleen tyrosine kinase, IL16 - interleukin 16, TREX1 - three prime repair exonuclease 1, FLT3LG - fms-related tyrosine kinase 3 ligand, WFIKKN1 - wap, follistatin/kazal, immunoglobulin, kunitz and netrin domain containing 1, AGER - advanced glycosylation end product-specific receptor, CASP8 - caspase 8, apoptosis-related cysteine peptidase,…
		GO:0061041	regulation of wound healing	0.000457	0.0279	5.07	12297	88	193	7	[AGER - advanced glycosylation end product-specific receptor, FCER1G - fc fragment of ige, high affinity i, receptor for; gamma polypeptide, C1QTNF1 - c1q and tumor necrosis factor related protein 1, APOE - apolipoprotein e, SYK - spleen tyrosine kinase, F12 - coagulation factor xii (hageman factor), NOS3 - nitric oxide synthase 3 (endothelial cell)]
		GO:0048646	anatomical structure formation involved in morphogenesis	0.000464	0.0282	2.36	12297	514	193	19	[TIE1 - tyrosine kinase with immunoglobulin-like and egf-like domains 1, TBX2 - t-box 2, SYK - spleen tyrosine kinase, DYSF - dysferlin, limb girdle muscular dystrophy 2b (autosomal recessive), MYH11 - myosin, heavy chain 11, smooth muscle, ELK3 - elk3, ets-domain protein (srf accessory protein 2), ROBO4 - roundabout, axon guidance receptor, homolog 4 (drosophila), SEMA4A - sema domain, immunoglo…
		GO:0072376	protein activation cascade	0.00048	0.029	7.59	12297	42	193	5	[CFD - complement factor d (adipsin), C3 - complement component 3, F12 - coagulation factor xii (hageman factor), CFP - complement factor properdin, FCN1 - ficolin (collagen/fibrinogen domain containing) 1]
		GO:0050868	negative regulation of T cell activation	0.000487	0.0293	5.97	12297	64	193	6	[LGALS9 - lectin, galactoside-binding, soluble, 9, PTPN6 - protein tyrosine phosphatase, non-receptor type 6, IRF1 - interferon regulatory factor 1, IDO1 - indoleamine 2,3-dioxygenase 1, JAK3 - janus kinase 3, FCGR2B - fc fragment of igg, low affinity iib, receptor (cd32)]
		GO:0030334	regulation of cell migration	0.000487	0.0292	2.18	12297	644	193	22	[IFITM1 - interferon induced transmembrane protein 1, LGALS9 - lectin, galactoside-binding, soluble, 9, TIE1 - tyrosine kinase with immunoglobulin-like and egf-like domains 1, PTAFR - platelet-activating factor receptor, DYSF - dysferlin, limb girdle muscular dystrophy 2b (autosomal recessive), MMP9 - matrix metallopeptidase 9 (gelatinase b, 92kda gelatinase, 92kda type iv collagenase), PLVAP - p…
		GO:0051272	positive regulation of cellular component movement	0.000552	0.033	2.55	12297	399	193	16	[LGALS9 - lectin, galactoside-binding, soluble, 9, PTAFR - platelet-activating factor receptor, DYSF - dysferlin, limb girdle muscular dystrophy 2b (autosomal recessive), MMP9 - matrix metallopeptidase 9 (gelatinase b, 92kda gelatinase, 92kda type iv collagenase), PLVAP - plasmalemma vesicle associated protein, HYAL1 - hyaluronoglucosaminidase 1, SEMA4A - sema domain, immunoglobulin domain (ig), …
		GO:0016064	immunoglobulin mediated immune response	0.000572	0.034	17.38	12297	11	193	3	[FCER1G - fc fragment of ige, high affinity i, receptor for; gamma polypeptide, TREX1 - three prime repair exonuclease 1, FCGR2B - fc fragment of igg, low affinity iib, receptor (cd32)]
		GO:0031279	regulation of cyclase activity	0.000575	0.034	10.19	12297	25	193	4	[RCVRN - recoverin, NOS3 - nitric oxide synthase 3 (endothelial cell), PALM - paralemmin, GALR3 - galanin receptor 3]
		GO:0051339	regulation of lyase activity	0.000575	0.0339	10.19	12297	25	193	4	[RCVRN - recoverin, NOS3 - nitric oxide synthase 3 (endothelial cell), PALM - paralemmin, GALR3 - galanin receptor 3]
		GO:0038094	Fc-gamma receptor signaling pathway	0.000575	0.0338	5.79	12297	66	193	6	[NCKAP1L - nck-associated protein 1-like, HCK - hemopoietic cell kinase, FCER1G - fc fragment of ige, high affinity i, receptor for; gamma polypeptide, VAV1 - vav 1 guanine nucleotide exchange factor, SYK - spleen tyrosine kinase, FCGR2B - fc fragment of igg, low affinity iib, receptor (cd32)]
		GO:0002431	Fc receptor mediated stimulatory signaling pathway	0.000623	0.0365	5.71	12297	67	193	6	[NCKAP1L - nck-associated protein 1-like, HCK - hemopoietic cell kinase, FCER1G - fc fragment of ige, high affinity i, receptor for; gamma polypeptide, VAV1 - vav 1 guanine nucleotide exchange factor, SYK - spleen tyrosine kinase, FCGR2B - fc fragment of igg, low affinity iib, receptor (cd32)]
		GO:1902622	regulation of neutrophil migration	0.000671	0.0391	9.8	12297	26	193	4	[NCKAP1L - nck-associated protein 1-like, ADAM8 - adam metallopeptidase domain 8, C5AR1 - complement component 5a receptor 1, DYSF - dysferlin, limb girdle muscular dystrophy 2b (autosomal recessive)]
		GO:0030217	T cell differentiation	0.000675	0.0392	5.62	12297	68	193	6	[SEMA4A - sema domain, immunoglobulin domain (ig), transmembrane domain (tm) and short cytoplasmic domain, (semaphorin) 4a, IRF1 - interferon regulatory factor 1, FCER1G - fc fragment of ige, high affinity i, receptor for; gamma polypeptide, VAV1 - vav 1 guanine nucleotide exchange factor, CD3E - cd3e molecule, epsilon (cd3-tcr complex), CD4 - cd4 molecule]
		GO:0002700	regulation of production of molecular mediator of immune response	0.000681	0.0394	4.74	12297	94	193	7	[KLK5 - kallikrein-related peptidase 5, FCER1G - fc fragment of ige, high affinity i, receptor for; gamma polypeptide, JAK3 - janus kinase 3, CD244 - cd244 molecule, natural killer cell receptor 2b4, TREX1 - three prime repair exonuclease 1, TNFRSF1B - tumor necrosis factor receptor superfamily, member 1b, FCGR2B - fc fragment of igg, low affinity iib, receptor (cd32)]
		GO:0051345	positive regulation of hydrolase activity	0.000725	0.0417	2.21	12297	576	193	20	[LGALS9 - lectin, galactoside-binding, soluble, 9, PTAFR - platelet-activating factor receptor, RASAL3 - ras protein activator like 3, S100A8 - s100 calcium binding protein a8, GMIP - gem interacting protein, S100A9 - s100 calcium binding protein a9, AGER - advanced glycosylation end product-specific receptor, RIN1 - ras and rab interactor 1, NCKAP1L - nck-associated protein 1-like, RINL - ras an…
		GO:0032119	sequestering of zinc ion	0.000728	0.0417	42.48	12297	3	193	2	[S100A8 - s100 calcium binding protein a8, S100A9 - s100 calcium binding protein a9]
		GO:0001810	regulation of type I hypersensitivity	0.000728	0.0416	42.48	12297	3	193	2	[FCER1G - fc fragment of ige, high affinity i, receptor for; gamma polypeptide, FCGR2B - fc fragment of igg, low affinity iib, receptor (cd32)]
		GO:0150064	vertebrate eye-specific patterning	0.000728	0.0414	42.48	12297	3	193	2	[C3 - complement component 3, ITGAM - integrin, alpha m (complement component 3 receptor 3 subunit)]
		GO:0150062	complement-mediated synapse pruning	0.000728	0.0412	42.48	12297	3	193	2	[C3 - complement component 3, ITGAM - integrin, alpha m (complement component 3 receptor 3 subunit)]
		GO:0070086	ubiquitin-dependent endocytosis	0.000728	0.0411	42.48	12297	3	193	2	[IL10RA - interleukin 10 receptor, alpha, NEURL1B - neuralized homolog 1b (drosophila)]
		GO:0060856	establishment of blood-brain barrier	0.000728	0.0409	42.48	12297	3	193	2	[MFSD2A - major facilitator superfamily domain containing 2a, LSR - lipolysis stimulated lipoprotein receptor]
		GO:0002885	positive regulation of hypersensitivity	0.000728	0.0408	42.48	12297	3	193	2	[C3 - complement component 3, FCER1G - fc fragment of ige, high affinity i, receptor for; gamma polypeptide]
		GO:0061045	negative regulation of wound healing	0.000735	0.041	6.93	12297	46	193	5	[AGER - advanced glycosylation end product-specific receptor, APOE - apolipoprotein e, C1QTNF1 - c1q and tumor necrosis factor related protein 1, F12 - coagulation factor xii (hageman factor), NOS3 - nitric oxide synthase 3 (endothelial cell)]
		GO:0045730	respiratory burst	0.000754	0.0419	15.93	12297	12	193	3	[NCF1 - neutrophil cytosolic factor 1, NCF4 - neutrophil cytosolic factor 4, 40kda, HCK - hemopoietic cell kinase]
		GO:0070230	positive regulation of lymphocyte apoptotic process	0.000754	0.0418	15.93	12297	12	193	3	[LGALS9 - lectin, galactoside-binding, soluble, 9, IDO1 - indoleamine 2,3-dioxygenase 1, ADAM8 - adam metallopeptidase domain 8]
		GO:0065007	biological regulation	0.000756	0.0417	1.16	12297	8184	193	149	[IFITM1 - interferon induced transmembrane protein 1, LGALS9 - lectin, galactoside-binding, soluble, 9, NCF4 - neutrophil cytosolic factor 4, 40kda, PLAC8 - placenta-specific 8, CD244 - cd244 molecule, natural killer cell receptor 2b4, IL16 - interleukin 16, EMP3 - epithelial membrane protein 3, RGR - retinal g protein coupled receptor, TREX1 - three prime repair exonuclease 1, FLT3LG - fms-relat…
		GO:1902533	positive regulation of intracellular signal transduction	0.000765	0.0421	2.02	12297	756	193	24	[LGALS9 - lectin, galactoside-binding, soluble, 9, PTP4A3 - protein tyrosine phosphatase type iva, member 3, SOCS3 - suppressor of cytokine signaling 3, SYK - spleen tyrosine kinase, C1QTNF1 - c1q and tumor necrosis factor related protein 1, MYD88 - myeloid differentiation primary response 88, S100A8 - s100 calcium binding protein a8, FCGR2B - fc fragment of igg, low affinity iib, receptor (cd32)…
		GO:0051239	regulation of multicellular organismal process	0.000772	0.0423	1.52	12297	2222	193	53	[IFITM1 - interferon induced transmembrane protein 1, LGALS9 - lectin, galactoside-binding, soluble, 9, TIE1 - tyrosine kinase with immunoglobulin-like and egf-like domains 1, PLAC8 - placenta-specific 8, SYK - spleen tyrosine kinase, CD244 - cd244 molecule, natural killer cell receptor 2b4, F12 - coagulation factor xii (hageman factor), TREX1 - three prime repair exonuclease 1, FLT3LG - fms-rela…
		GO:0070613	regulation of protein processing	0.000849	0.0463	5.38	12297	71	193	6	[C3 - complement component 3, CLEC3B - c-type lectin domain family 3, member b, ADAM8 - adam metallopeptidase domain 8, F12 - coagulation factor xii (hageman factor), C5AR1 - complement component 5a receptor 1, CFP - complement factor properdin]
		GO:0008284	positive regulation of cell proliferation	0.000864	0.047	2.13	12297	628	193	21	[LGALS9 - lectin, galactoside-binding, soluble, 9, HCK - hemopoietic cell kinase, TBX2 - t-box 2, PLAC8 - placenta-specific 8, PTAFR - platelet-activating factor receptor, SYK - spleen tyrosine kinase, RASAL3 - ras protein activator like 3, DYSF - dysferlin, limb girdle muscular dystrophy 2b (autosomal recessive), FLT3LG - fms-related tyrosine kinase 3 ligand, MMP9 - matrix metallopeptidase 9 (ge…
		GO:0050921	positive regulation of chemotaxis	0.000873	0.0473	4.55	12297	98	193	7	[AGER - advanced glycosylation end product-specific receptor, LGALS9 - lectin, galactoside-binding, soluble, 9, NCKAP1L - nck-associated protein 1-like, IL16 - interleukin 16, C5AR1 - complement component 5a receptor 1, DYSF - dysferlin, limb girdle muscular dystrophy 2b (autosomal recessive), IL6R - interleukin 6 receptor]
		GO:0032649	regulation of interferon-gamma production	0.000896	0.0483	6.64	12297	48	193	5	[LGALS9 - lectin, galactoside-binding, soluble, 9, CD244 - cd244 molecule, natural killer cell receptor 2b4, CD3E - cd3e molecule, epsilon (cd3-tcr complex), IL6R - interleukin 6 receptor, ZFPM1 - zinc finger protein, fog family member 1]
		GO:0050790	regulation of catalytic activity	0.000906	0.0487	1.61	12297	1703	193	43	[LGALS9 - lectin, galactoside-binding, soluble, 9, NCF4 - neutrophil cytosolic factor 4, 40kda, ITGAM - integrin, alpha m (complement component 3 receptor 3 subunit), PTAFR - platelet-activating factor receptor, SYK - spleen tyrosine kinase, RASAL3 - ras protein activator like 3, TREX1 - three prime repair exonuclease 1, AGER - advanced glycosylation end product-specific receptor, WFIKKN1 - wap, …
		GO:1903038	negative regulation of leukocyte cell-cell adhesion	0.000915	0.049	5.31	12297	72	193	6	[LGALS9 - lectin, galactoside-binding, soluble, 9, PTPN6 - protein tyrosine phosphatase, non-receptor type 6, IRF1 - interferon regulatory factor 1, IDO1 - indoleamine 2,3-dioxygenase 1, JAK3 - janus kinase 3, FCGR2B - fc fragment of igg, low affinity iib, receptor (cd32)]
		FUNCTION
		GO:0038023	signaling receptor activity	9.84e-10	4.17e-06	3.49	12297	566	193	31	[LTBP4 - latent transforming growth factor beta binding protein 4, TIE1 - tyrosine kinase with immunoglobulin-like and egf-like domains 1, CD244 - cd244 molecule, natural killer cell receptor 2b4, PTAFR - platelet-activating factor receptor, ITGAL - integrin, alpha l (antigen cd11a (p180), lymphocyte function-associated antigen 1; alpha polypeptide), CHRNA2 - cholinergic receptor, nicotinic, alph…
		GO:0060089	molecular transducer activity	1.55e-09	3.28e-06	3.34	12297	611	193	32	[LTBP4 - latent transforming growth factor beta binding protein 4, TIE1 - tyrosine kinase with immunoglobulin-like and egf-like domains 1, CD244 - cd244 molecule, natural killer cell receptor 2b4, PTAFR - platelet-activating factor receptor, ITGAL - integrin, alpha l (antigen cd11a (p180), lymphocyte function-associated antigen 1; alpha polypeptide), CHRNA2 - cholinergic receptor, nicotinic, alph…
		GO:0004888	transmembrane signaling receptor activity	3.58e-07	0.000505	3.35	12297	437	193	23	[LTBP4 - latent transforming growth factor beta binding protein 4, TIE1 - tyrosine kinase with immunoglobulin-like and egf-like domains 1, CSF2RB - colony stimulating factor 2 receptor, beta, low-affinity (granulocyte-macrophage), PTAFR - platelet-activating factor receptor, ITGAL - integrin, alpha l (antigen cd11a (p180), lymphocyte function-associated antigen 1; alpha polypeptide), CHRNA2 - cho…
		GO:0035325	Toll-like receptor binding	6.97e-06	0.00738	28.32	12297	9	193	4	[SYK - spleen tyrosine kinase, TLR2 - toll-like receptor 2, S100A8 - s100 calcium binding protein a8, S100A9 - s100 calcium binding protein a9]
		GO:0019865	immunoglobulin binding	6.97e-06	0.00591	28.32	12297	9	193	4	[FCER1G - fc fragment of ige, high affinity i, receptor for; gamma polypeptide, FCGRT - fc fragment of igg, receptor, transporter, alpha, FCGR2B - fc fragment of igg, low affinity iib, receptor (cd32), CD4 - cd4 molecule]
		GO:0004175	endopeptidase activity	2.65e-05	0.0187	3.7	12297	241	193	14	[ADAM33 - adam metallopeptidase domain 33, USP2 - ubiquitin specific peptidase 2, PRSS21 - protease, serine, 21 (testisin), F12 - coagulation factor xii (hageman factor), CTRL - chymotrypsin-like, CTSS - cathepsin s, MMP9 - matrix metallopeptidase 9 (gelatinase b, 92kda gelatinase, 92kda type iv collagenase), GZMM - granzyme m (lymphocyte met-ase 1), MMP25 - matrix metallopeptidase 25, CFD - comp…
		GO:0004252	serine-type endopeptidase activity	2.66e-05	0.0161	6.62	12297	77	193	8	[CFD - complement factor d (adipsin), PRSS21 - protease, serine, 21 (testisin), KLK5 - kallikrein-related peptidase 5, ADAM8 - adam metallopeptidase domain 8, CTRL - chymotrypsin-like, F12 - coagulation factor xii (hageman factor), MMP9 - matrix metallopeptidase 9 (gelatinase b, 92kda gelatinase, 92kda type iv collagenase), GZMM - granzyme m (lymphocyte met-ase 1)]
		GO:0019864	IgG binding	3.72e-05	0.0197	38.23	12297	5	193	3	[FCER1G - fc fragment of ige, high affinity i, receptor for; gamma polypeptide, FCGRT - fc fragment of igg, receptor, transporter, alpha, FCGR2B - fc fragment of igg, low affinity iib, receptor (cd32)]
		COMPONENT
		GO:0005576	extracellular region	2.99e-08	5.62e-05	2.62	12297	923	193	38	[LTBP4 - latent transforming growth factor beta binding protein 4, EEF2 - eukaryotic translation elongation factor 2, PRSS21 - protease, serine, 21 (testisin), PLAC8 - placenta-specific 8, IL16 - interleukin 16, F12 - coagulation factor xii (hageman factor), CRISPLD2 - cysteine-rich secretory protein lccl domain containing 2, CAMP - cathelicidin antimicrobial peptide, FLT3LG - fms-related tyrosin…
		GO:0005886	plasma membrane	5.48e-08	5.15e-05	1.78	12297	2689	193	75	[IFITM1 - interferon induced transmembrane protein 1, PRSS21 - protease, serine, 21 (testisin), CD244 - cd244 molecule, natural killer cell receptor 2b4, IL16 - interleukin 16, SYK - spleen tyrosine kinase, EMP3 - epithelial membrane protein 3, F12 - coagulation factor xii (hageman factor), CHRNA2 - cholinergic receptor, nicotinic, alpha 2 (neuronal), SEMA4A - sema domain, immunoglobulin domain (…
		GO:0044459	plasma membrane part	1.33e-07	8.37e-05	1.98	12297	1833	193	57	[NCF4 - neutrophil cytosolic factor 4, 40kda, TIE1 - tyrosine kinase with immunoglobulin-like and egf-like domains 1, SYK - spleen tyrosine kinase, CD244 - cd244 molecule, natural killer cell receptor 2b4, CHRNA2 - cholinergic receptor, nicotinic, alpha 2 (neuronal), RGR - retinal g protein coupled receptor, FLT3LG - fms-related tyrosine kinase 3 ligand, PLVAP - plasmalemma vesicle associated pro…
		GO:0005615	extracellular space	1.65e-06	0.000775	2.57	12297	744	193	30	[LTBP4 - latent transforming growth factor beta binding protein 4, LGALS9 - lectin, galactoside-binding, soluble, 9, PRSS21 - protease, serine, 21 (testisin), IL16 - interleukin 16, ITGAM - integrin, alpha m (complement component 3 receptor 3 subunit), F12 - coagulation factor xii (hageman factor), CRISPLD2 - cysteine-rich secretory protein lccl domain containing 2, CAMP - cathelicidin antimicrob…
		GO:0098802	plasma membrane receptor complex	2.33e-06	0.000876	5.38	12297	142	193	12	[PTPN6 - protein tyrosine phosphatase, non-receptor type 6, ITGA7 - integrin, alpha 7, CSF2RB - colony stimulating factor 2 receptor, beta, low-affinity (granulocyte-macrophage), SYK - spleen tyrosine kinase, ITGAM - integrin, alpha m (complement component 3 receptor 3 subunit), TLR2 - toll-like receptor 2, ITGAL - integrin, alpha l (antigen cd11a (p180), lymphocyte function-associated antigen 1;…
		GO:0042101	T cell receptor complex	3.92e-06	0.00123	31.86	12297	8	193	4	[PTPN6 - protein tyrosine phosphatase, non-receptor type 6, SYK - spleen tyrosine kinase, CD3E - cd3e molecule, epsilon (cd3-tcr complex), CD4 - cd4 molecule]
		GO:0044425	membrane part	4.57e-06	0.00123	1.46	12297	4192	193	96	[IFITM1 - interferon induced transmembrane protein 1, TIE1 - tyrosine kinase with immunoglobulin-like and egf-like domains 1, NCF4 - neutrophil cytosolic factor 4, 40kda, PRSS21 - protease, serine, 21 (testisin), SYK - spleen tyrosine kinase, EMP3 - epithelial membrane protein 3, CD244 - cd244 molecule, natural killer cell receptor 2b4, CHRNA2 - cholinergic receptor, nicotinic, alpha 2 (neuronal)…
		GO:0098797	plasma membrane protein complex	5.73e-06	0.00135	3.15	12297	405	193	20	[NCF4 - neutrophil cytosolic factor 4, 40kda, STAC3 - sh3 and cysteine rich domain 3, ITGA7 - integrin, alpha 7, CSF2RB - colony stimulating factor 2 receptor, beta, low-affinity (granulocyte-macrophage), SYK - spleen tyrosine kinase, ITGAM - integrin, alpha m (complement component 3 receptor 3 subunit), ITGAL - integrin, alpha l (antigen cd11a (p180), lymphocyte function-associated antigen 1; al…
		GO:0031012	extracellular matrix	7.84e-06	0.00164	3.33	12297	344	193	18	[LTBP4 - latent transforming growth factor beta binding protein 4, LGALS9 - lectin, galactoside-binding, soluble, 9, BGN - biglycan, F12 - coagulation factor xii (hageman factor), CRISPLD2 - cysteine-rich secretory protein lccl domain containing 2, FCN1 - ficolin (collagen/fibrinogen domain containing) 1, CTSS - cathepsin s, MMP9 - matrix metallopeptidase 9 (gelatinase b, 92kda gelatinase, 92kda …
		GO:0031226	intrinsic component of plasma membrane	1.21e-05	0.00228	2.25	12297	908	193	32	[GSG1L - gsg1-like, TIE1 - tyrosine kinase with immunoglobulin-like and egf-like domains 1, SLC7A7 - solute carrier family 7 (amino acid transporter light chain, y+l system), member 7, PTAFR - platelet-activating factor receptor, CHRNA2 - cholinergic receptor, nicotinic, alpha 2 (neuronal), RGR - retinal g protein coupled receptor, FLT3LG - fms-related tyrosine kinase 3 ligand, AGER - advanced gl…
		GO:0032010	phagolysosome	1.51e-05	0.00257	47.79	12297	4	193	3	[NCF4 - neutrophil cytosolic factor 4, 40kda, NCF1 - neutrophil cytosolic factor 1, ADAM8 - adam metallopeptidase domain 8]
		GO:0005887	integral component of plasma membrane	2.2e-05	0.00344	2.25	12297	848	193	30	[GSG1L - gsg1-like, TIE1 - tyrosine kinase with immunoglobulin-like and egf-like domains 1, SLC7A7 - solute carrier family 7 (amino acid transporter light chain, y+l system), member 7, PTAFR - platelet-activating factor receptor, CHRNA2 - cholinergic receptor, nicotinic, alpha 2 (neuronal), RGR - retinal g protein coupled receptor, AGER - advanced glycosylation end product-specific receptor, SEMA…
		GO:0031224	intrinsic component of membrane	2.2e-05	0.00318	1.55	12297	3007	193	73	[IFITM1 - interferon induced transmembrane protein 1, TIE1 - tyrosine kinase with immunoglobulin-like and egf-like domains 1, PRSS21 - protease, serine, 21 (testisin), CD244 - cd244 molecule, natural killer cell receptor 2b4, EMP3 - epithelial membrane protein 3, CHRNA2 - cholinergic receptor, nicotinic, alpha 2 (neuronal), RGR - retinal g protein coupled receptor, FLT3LG - fms-related tyrosine k…
		GO:0030667	secretory granule membrane	2.67e-05	0.00359	3.94	12297	210	193	13	[STXBP2 - syntaxin binding protein 2, ITGAM - integrin, alpha m (complement component 3 receptor 3 subunit), PTAFR - platelet-activating factor receptor, ITGAL - integrin, alpha l (antigen cd11a (p180), lymphocyte function-associated antigen 1; alpha polypeptide), MMP25 - matrix metallopeptidase 25, NCKAP1L - nck-associated protein 1-like, TMEM173 - transmembrane protein 173, FCER1G - fc fragment…
		GO:0062023	collagen-containing extracellular matrix	2.97e-05	0.00373	3.46	12297	276	193	15	[LTBP4 - latent transforming growth factor beta binding protein 4, LGALS9 - lectin, galactoside-binding, soluble, 9, BGN - biglycan, F12 - coagulation factor xii (hageman factor), FCN1 - ficolin (collagen/fibrinogen domain containing) 1, CTSS - cathepsin s, MMP9 - matrix metallopeptidase 9 (gelatinase b, 92kda gelatinase, 92kda type iv collagenase), S100A8 - s100 calcium binding protein a8, EMILI…
		GO:0060205	cytoplasmic vesicle lumen	3.98e-05	0.00467	3.57	12297	250	193	14	[EEF2 - eukaryotic translation elongation factor 2, PLAC8 - placenta-specific 8, CRISPLD2 - cysteine-rich secretory protein lccl domain containing 2, FCN1 - ficolin (collagen/fibrinogen domain containing) 1, CAMP - cathelicidin antimicrobial peptide, S100A8 - s100 calcium binding protein a8, S100A9 - s100 calcium binding protein a9, C3 - complement component 3, CFD - complement factor d (adipsin)…
		GO:0031983	vesicle lumen	4.15e-05	0.0046	3.55	12297	251	193	14	[EEF2 - eukaryotic translation elongation factor 2, PLAC8 - placenta-specific 8, CRISPLD2 - cysteine-rich secretory protein lccl domain containing 2, FCN1 - ficolin (collagen/fibrinogen domain containing) 1, CAMP - cathelicidin antimicrobial peptide, S100A8 - s100 calcium binding protein a8, S100A9 - s100 calcium binding protein a9, C3 - complement component 3, CFD - complement factor d (adipsin)…
		GO:0044421	extracellular region part	5.26e-05	0.00549	1.65	12297	2158	193	56	[LGALS9 - lectin, galactoside-binding, soluble, 9, PRSS21 - protease, serine, 21 (testisin), IL16 - interleukin 16, F12 - coagulation factor xii (hageman factor), CAMP - cathelicidin antimicrobial peptide, FLT3LG - fms-related tyrosine kinase 3 ligand, PLVAP - plasmalemma vesicle associated protein, SEMA4A - sema domain, immunoglobulin domain (ig), transmembrane domain (tm) and short cytoplasmic …
		GO:0043020	NADPH oxidase complex	7.35e-05	0.00728	31.86	12297	6	193	3	[NCF4 - neutrophil cytosolic factor 4, 40kda, NCF1 - neutrophil cytosolic factor 1, NOXA1 - nadph oxidase activator 1]
		GO:0044433	cytoplasmic vesicle part	8.22e-05	0.00773	1.96	12297	1140	193	35	[NCF4 - neutrophil cytosolic factor 4, 40kda, EEF2 - eukaryotic translation elongation factor 2, PLAC8 - placenta-specific 8, MYD88 - myeloid differentiation primary response 88, PTAFR - platelet-activating factor receptor, ITGAM - integrin, alpha m (complement component 3 receptor 3 subunit), ITGAL - integrin, alpha l (antigen cd11a (p180), lymphocyte function-associated antigen 1; alpha polypep…
		GO:0016021	integral component of membrane	8.42e-05	0.00754	1.52	12297	2900	193	69	[IFITM1 - interferon induced transmembrane protein 1, TIE1 - tyrosine kinase with immunoglobulin-like and egf-like domains 1, CD244 - cd244 molecule, natural killer cell receptor 2b4, EMP3 - epithelial membrane protein 3, CHRNA2 - cholinergic receptor, nicotinic, alpha 2 (neuronal), RGR - retinal g protein coupled receptor, FLT3LG - fms-related tyrosine kinase 3 ligand, PLVAP - plasmalemma vesicl…
		GO:0009897	external side of plasma membrane	8.42e-05	0.0072	4.46	12297	143	193	10	[FCER1G - fc fragment of ige, high affinity i, receptor for; gamma polypeptide, ITGAM - integrin, alpha m (complement component 3 receptor 3 subunit), CD244 - cd244 molecule, natural killer cell receptor 2b4, CD3E - cd3e molecule, epsilon (cd3-tcr complex), FCGRT - fc fragment of igg, receptor, transporter, alpha, BCAM - basal cell adhesion molecule (lutheran blood group), CCR10 - chemokine (c-c …
		GO:0034774	secretory granule lumen	0.00011	0.009	3.44	12297	241	193	13	[EEF2 - eukaryotic translation elongation factor 2, PLAC8 - placenta-specific 8, CRISPLD2 - cysteine-rich secretory protein lccl domain containing 2, FCN1 - ficolin (collagen/fibrinogen domain containing) 1, CAMP - cathelicidin antimicrobial peptide, S100A8 - s100 calcium binding protein a8, S100A9 - s100 calcium binding protein a9, C3 - complement component 3, CFD - complement factor d (adipsin)…
		GO:0043235	receptor complex	0.000161	0.0127	3.13	12297	285	193	14	[TIE1 - tyrosine kinase with immunoglobulin-like and egf-like domains 1, ITGA7 - integrin, alpha 7, CSF2RB - colony stimulating factor 2 receptor, beta, low-affinity (granulocyte-macrophage), SYK - spleen tyrosine kinase, ITGAM - integrin, alpha m (complement component 3 receptor 3 subunit), ITGAL - integrin, alpha l (antigen cd11a (p180), lymphocyte function-associated antigen 1; alpha polypepti…
		GO:1904724	tertiary granule lumen	0.000428	0.0322	7.77	12297	41	193	5	[PTPN6 - protein tyrosine phosphatase, non-receptor type 6, CFP - complement factor properdin, CAMP - cathelicidin antimicrobial peptide, CTSS - cathepsin s, MMP9 - matrix metallopeptidase 9 (gelatinase b, 92kda gelatinase, 92kda type iv collagenase)]
		GO:0098552	side of membrane	0.000441	0.0319	3.37	12297	208	193	11	[FCER1G - fc fragment of ige, high affinity i, receptor for; gamma polypeptide, ITGAM - integrin, alpha m (complement component 3 receptor 3 subunit), CD244 - cd244 molecule, natural killer cell receptor 2b4, CD3E - cd3e molecule, epsilon (cd3-tcr complex), RASAL3 - ras protein activator like 3, FCGRT - fc fragment of igg, receptor, transporter, alpha, BCAM - basal cell adhesion molecule (luthera…
		GO:0042581	specific granule	0.000572	0.0399	17.38	12297	11	193	3	[STXBP2 - syntaxin binding protein 2, ADAM8 - adam metallopeptidase domain 8, CAMP - cathelicidin antimicrobial peptide]
		GO:0042105	alpha-beta T cell receptor complex	0.000728	0.0489	42.48	12297	3	193	2	[PTPN6 - protein tyrosine phosphatase, non-receptor type 6, CD3E - cd3e molecule, epsilon (cd3-tcr complex)]
